# Supplementary material for: Genome-wide CRISPRi screen and proteomic profiling identify key genes related to ferulic acid’s antifungal activity
Source: mBio. 2025 Aug 25;16(10):e01909-25. doi: 10.1128/mbio.01909-25 (PMC12505964; doi:10.1128/mbio.01909-25)
Supplement: Table S1 — sgRNA counts. [file mbio.01909-25-s0003.xlsx]

## Sheet: Description 
Supplementary Table 1
sgRNA Counts for CRISPRi Screen under Ferulic Acid and DMSO Conditions.
Data included in this table: Column A: sgRNA ID — Unique identifier for each sgRNA used in the screen. Column B: Gene Target — Gene ID of the gene targeted by each sgRNA. Column C: sgRNA Count in DMSO Replicate 1 — sgRNA counts in DMSO-treated sample, replicate 1. Column D: sgRNA Count in DMSO Replicate 2 — sgRNA counts in DMSO-treated sample, replicate 2. Column E: sgRNA Count in DMSO Replicate …

## Sheet: MAGeCK_count
sgRNA	Gene	DMSO_1	DMSO_2	DMSO_3	FA_1	FA_2	FA_3	Library_1	Library_2	Library_3
					0	0	0
ID_32910	YHR029C	17578685	22350345	20896755	25032	38945	31933	4630224	4477882	4495755
ID_30819	YGR060W	5828621	4489747	5316586	15829	26919	19642	8900181	8795407	8380053
ID_54489	YPL218W	1733572	653874	901112	1587	2677	1984	636735	529812	624572
ID_23983	YDR240C	1473383	578053	830457	1610	2687	1969	733649	624887	769346
ID_47906	YNL161W	344127	1284628	664893	799	1137	968	56647	50874	34104
ID_24821	YDR366C	840999	316992	407420	726	1115	778	238119	226863	217202
ID_42995	YLR345W	968630	310125	394559	1032	1662	1263	475492	443828	472713
ID_20388	YCR031C	805406	269959	388700	858	1342	1045	361582	329713	354355
ID_40368	YLL013C	2727707	1037214	340187	1183	1834	1407	15956	37957	16190
ID_34352	YIL010W	86506	370488	226408	223	326	276	10243	29676	17811
ID_11375	YML063W	500164	356595	190215	1732	3038	2264	1015040	1382457	1253725
ID_5494	YGL171W	429977	443650	181466	2154	3541	2590	1371013	1583007	1563700
ID_10403	YLR168C	278882	97367	176462	996	1787	1231	742826	644808	737145
ID_28698	YFR043C	350552	188435	154329	239	383	308	37530	43714	51957
ID_27692	YER158C	352296	172640	110312	1314	2306	1680	1000281	937431	1042419
ID_49284	YNR042W	345141	250246	104819	1094	2049	1379	724514	870251	832687
ID_9921	YLL048C	377791	164448	100797	376	580	393	118926	123459	150591
ID_54019	YPL142C	105798	41697	87304	293	516	408	234384	203652	210560
ID_26032	YEL009C-A	29820	83478	84362	65	108	85	13959	14427	5980
ID_40000	YKR061W	152379	76884	80809	368	577	431	226084	277372	327337
ID_35350	YIL159W	251633	130626	74525	587	886	684	317791	367909	374012
ID_55603	YPR108W-A	67908	167200	68788	182	330	216	72262	92339	95274
ID_34037	YHR190W	105981	84133	54558	30959730	41028797	35885503	72410	86324	76499
ID_13480	YNR042W	89482	35153	46874	109	157	130	36868	33184	36829
ID_50473	YOL151W	130706	80094	41382	989	1711	1180	648090	876456	768501
ID_50909	YOR048C	46133	140452	36261	1461	2560	1756	1166526	1141556	1153081
ID_40267	YKR103W	32163	31503	25339	155	253	209	92108	110319	115447
ID_123	YAL041W	124059	60945	24780	276	501	309	176290	173230	183392
ID_7212	YHR193C-A	62681	13463	22366	138	230	171	91151	73854	93971
ID_4892	YFR019W	21486	38119	20456	46	104	53	44721	23192	30808
ID_46347	YMR250W	27508	9107	20390	128	226	153	92142	97715	95160
ID_28814	YGL004C	7852	17464	16981	31	61	47	23098	19763	18522
ID_34199	YHR213W-A	10584	15925	16614	13	13	15	494	176	386
ID_35335	YIL156W-B	27600	32007	15959	35	45	40	2625	95	2215
ID_37250	YJR009C	6514	8635	15944	82	129	109	53032	77896	63395
ID_11741	YMR066W	26462	11020	15347	422	782	525	326843	392463	341933
ID_38138	YJR152W	6886	19363	13748	16	29	29	3749	148	239
ID_2708	YDR124W	23092	3571	12455	37	71	57	30032	24568	33195
ID_36128	YJL058C	52604	23891	12228	65	156	93	55527	69522	52603
ID_29438	YGL103W	46726	29672	11653	139	217	155	72652	86538	79280
ID_1646	YCR064C	3622	9060	11155	4	8	7	119	19	25
ID_26601	YER012W	33042	12857	10958	39	61	49	15309	16413	18130
ID_35536	YIR011C	5483	16000	9156	14	17	31	6056	7110	7344
ID_43464	YLR415C	24389	7646	8599	10	13	17	1504	562	1191
ID_9491	YKL211C	56837	20418	8392	133	250	133	89762	98880	84440
ID_14908	YOR330C	40148	10334	8111	33	73	42	13541	9385	10456
ID_47142	YNL043C	22430	4092	7959	12	18	8	242	118	87
ID_41901	YLR176C	24754	4782	7640	15	35	22	4734	5749	5014
ID_34948	YIL099W	23325	1759	7338	8	18	17	294	807	360
ID_48899	YNL323W	12886	6046	7102	9	12	12	1624	1041	703
ID_54143	YPL162C	16415	10772	6773	9	17	12	563	259	452
ID_21057	YDL031W	4804	10827	6744	12	26	10	3532	3991	5697
ID_21963	YDL174C	9776	3998	6546	9	10	13	9	41	16
ID_48367	YNL236W	7105	14727	5321	4	10	11	82	247	203
ID_4370	YER096W	6153	8171	4478	172	253	177	128645	145189	131748
ID_16442	YAL029C	3001	5429	4385	50	100	73	56361	37911	31558
ID_55825	YPR142C	3196	1600	3968	4	3	4	340	831	877
ID_5321	YGL120C	5579	6914	3858	8	5	6	1808	3227	1039
ID_36491	YJL116C	6532	7134	3741	6	14	4	185	123	140
ID_20215	YCR007C	13399	6559	3720	24	68	48	17533	26426	24364
ID_35972	YJL033W	4421	2912	3714	2261	3936	2819	2088962	1729486	1763411
ID_23371	YDR147W	4985	2520	3672	4	6	3	588	684	715
ID_14734	YOR273C	74	1910	3589	5	23	4	4844	1220	1714
ID_48027	YNL180C	1391	2261	3303	3	7	3	1440	1076	1340
ID_2033	YDL110C	8560	2622	3287	7	7	7	113	203	141
ID_15539	YPL186C	12936	5353	2908	6	11	6	21	88	96
ID_50891	YOR045W	5002	4971	2894	1602	3079	2071	1235936	1573327	1332191
ID_30821	YGR060W	2013	2833	2830	187	382	202	142933	136762	123899
ID_39775	YKR024C	570	990	2816	5	8	10	5070	3462	4358
ID_20010	YCL045C	3159	3178	2515	9	16	8	3794	4200	3112
ID_11830	YMR100W	994	2888	2303	2	3	4	237	157	30
ID_37567	YJR061W	18253	1182	2266	15	23	13	971	1289	12870
ID_15728	YPL254W	6533	1808	2264	5	6	4	428	442	734
ID_46568	YMR284W	71	820	2095	12	24	21	16015	15895	14737
ID_6487	YGR283C	2686	1809	1978	6	3	2	2	4	175
ID_22514	YDR014W	93	1478	1968	6	11	8	4232	3760	4555
ID_17998	YBR040W	74	5310	1961	8	5	7	3553	2893	2712
ID_21540	YDL110C	1563	1135	1960	1	6	3	736	753	904
ID_12187	YMR221C	4597	1499	1862	1	4	1	155	5	20
ID_29212	YGL066W	1528	3381	1836	4	5	7	2743	239	161
ID_46794	YMR315W-A	5	36	1812	4	0	2	1195	690	703
ID_14811	YOR298C-A	158	7	1796	2	4	6	2480	2830	2473
ID_53991	YPL137C	1512	1450	1767	1	2	2	740	491	507
ID_13648	YOL024W	130	2963	1749	6	14	8	3484	3108	3064
ID_48402	YNL242W	9062	3370	1723	49	72	58	18532	44112	46500
ID_51822	YOR191W	1896	1982	1717	3	2	2	601	300	485
ID_17415	YBL066C	4116	2060	1651	4	7	5	1424	1602	830
ID_8694	YJR078W	3622	3317	1613	9	15	22	8359	7229	7314
ID_18474	YBR111C	9276	3105	1595	892	1522	1065	685767	818136	752880
ID_33774	YHR152W	1344	1220	1557	399	702	437	345248	305032	336355
ID_5309	YGL117W	687	1097	1556	2	3	1	189	317	149
ID_35733	YIR036W-A	22	991	1524	1	5	2	437	609	750
ID_40327	YLL006W-A	1558	1349	1515	9	16	22	11179	7194	8649
ID_17497	YBL077W	662	739	1478	5	12	12	4659	8285	6613
ID_11211	YML007C-A	1147	830	1359	21	34	37	14823	13957	16077
ID_42146	YLR217W	2115	2515	1356	17	19	13	9382	9962	10782
ID_7986	YIR042C	14	546	1345	7	9	7	4466	5170	5683
ID_26745	YER033C	836	432	1278	5	11	11	7321	5408	5023
ID_50076	YOL088C	9095	3630	1274	5	5	2	692	1490	1933
ID_49344	YNR052C	259	1230	1262	1	8	2	447	466	561
ID_7017	YHR116W	5	4	1245	5	10	2	1849	2146	1933
ID_32828	YHR018C	2088	17	1244	14	7	15	7354	9933	7131
ID_26726	YER029C	1087	519	1232	1	3	3	499	2271	433
ID_21994	YDL180W	1295	48	1217	0	1	1	155	78	158
ID_35786	YJL001W	3152	1426	1206	15	15	12	5681	6490	6281
ID_68	YAL022C	1776	3305	1168	6	1	1	322	302	280
ID_12234	YMR240C	664	2	1161	1	1	1	531	457	313
ID_19173	YBR215W	1800	469	1151	4	15	6	7697	2603	3786
ID_28515	YFR017C	3090	82	1150	2	3	1	452	368	596
ID_6281	YGR209C	1470	1824	1107	7	8	6	5467	4866	4797
ID_28956	YGL025C	8369	4475	1094	30	59	51	23846	30920	25572
ID_21956	YDL173W	1776	2024	1049	2	1	2	378	361	476
ID_10426	YLR176C	110	1285	1043	1	3	4	2068	2918	1111
ID_43038	YLR352W	451	325	1018	4	8	3	4592	3183	3150
ID_44612	YML120C	69	626	1011	7	10	10	6653	6050	5207
ID_54374	YPL198W	2547	664	1011	4	8	1	2293	1770	2542
ID_40218	YKR095W-A	232	583	963	0	3	7	2505	2384	1789
ID_39761	YKR022C	1145	2248	962	16	48	20	17349	18173	14428
ID_848	YBR112C	4622	222	929	2	2	2	274	366	245
ID_31927	YGR232W	5	2	888	5	11	2	1765	1892	1526
ID_26451	YEL069C	4116	3220	860	10	9	8	4915	4749	3981
ID_31272	YGR131W	441	504	858	5	8	4	4648	4740	3106
ID_55524	YPR096C	7170	3280	836	3	5	2	324	346	375
ID_34922	YIL095W	2	69	832	0	0	1	628	563	475
ID_8808	YJR120W	416	48	830	4	4	8	4863	3221	3289
ID_15252	YPL082C	1645	220	822	3	6	6	2596	2473	1875
ID_67	YAL022C	1094	25	821	0	3	1	223	327	382
ID_18228	YBR074W	1369	362	815	8	7	1	3336	1848	2242
ID_10792	YLR327C	0	2	808	1	2	2	624	161	225
ID_34827	YIL079C	2480	979	804	1	2	1	131	94	154
ID_19765	YCL004W	2096	142	785	1	2	1	184	166	221
ID_40671	YLL061W	0	0	781	1	0	1	173	163	164
ID_2171	YDL161W	13	3	763	3	12	6	4161	3412	3822
ID_6761	YHR033W	6	17	753	3	7	3	1442	1233	1385
ID_12252	YMR246W	64	630	749	28	55	37	28596	32080	29754
ID_48887	YNL321W	1	0	713	1	0	1	220	78	161
ID_11133	YLR440C	1	0	688	0	0	1	228	127	147
ID_48522	YNL262W	4	382	674	6	7	10	2500	3145	2306
ID_4649	YER177W	67	120	672	0	2	1	657	629	726
ID_8798	YJR114W	18	2983	632	4	29	11	5642	7711	9408
ID_4886	YFR013W	61	86	630	6	7	9	5565	4831	5340
ID_48029	YNL180C	41	1	627	1	0	1	19	11	67
ID_38494	YKL045W	425	1309	624	10	26	21	16902	16190	14612
ID_2810	YDR156W	6	4	611	1	4	3	1602	1231	1342
ID_6640	YHL037C	3	9	602	0	1	2	981	662	575
ID_5836	YGR041W	2397	2855	600	3	3	1	18	55	19
ID_6249	YGR193C	91	692	591	5	6	3	2116	1755	1938
ID_21581	YDL116W	29	2093	589	1	7	3	641	429	636
ID_15129	YPL022W	10	103	571	5	17	7	7064	5523	4012
ID_36853	YJL171C	2	36	570	2	2	1	1743	1613	1524
ID_39010	YKL125W	3812	1252	562	0	3	3	370	371	409
ID_44914	YMR031C	1580	819	561	0	1	2	491	400	492
ID_55601	YPR108W-A	10	6	557	4	7	5	3749	3234	2961
ID_55984	YPR161C	733	489	556	406	684	464	283738	361445	324770
ID_49562	YOL010W	3	19	556	1	3	1	1635	468	1183
ID_41056	YLR055C	15	372	555	13	8	9	5237	6450	5706
ID_47627	YNL118C	408	305	555	0	1	3	1152	1093	1128
ID_11195	YML004C	433	1076	547	0	3	1	239	1388	164
ID_6779	YHR037W	1201	3824	546	4	6	3	833	994	650
ID_45195	YMR075W	7	89	543	3	6	5	2804	2004	2259
ID_3013	YDR227W	23	1640	538	2	2	2	708	670	1121
ID_2918	YDR190C	35	7	523	8	22	7	6406	6090	5325
ID_24390	YDR303C	1	20	523	2	1	1	357	429	346
ID_32507	YHL023C	96	711	508	3	3	5	1543	1725	1938
ID_16589	YAL046C	4	3	506	4	5	4	1734	2039	1851
ID_53226	YPL015C	213	33	494	1	0	1	84	160	283
ID_42913	YLR333C	0	4	489	0	4	1	494	222	559
ID_23834	YDR215C	1	0	485	1	1	2	204	204	266
ID_19	YAL008W	1119	875	484	0	3	3	1518	1233	1239
ID_21154	YDL047W	346	64	482	1	1	1	309	266	227
ID_20217	YCR007C	2	1	475	0	4	1	1437	1003	640
ID_15136	YPL027W	48	62	465	9	20	18	7563	8616	8323
ID_15322	YPL111W	0	0	457	1	0	2	317	81	141
ID_3938	YEL025C	29	65	438	0	1	2	598	824	492
ID_21645	YDL126C	31	17	435	0	0	2	359	236	404
ID_26038	YEL010W	763	757	413	33	75	44	28290	30280	31334
ID_25313	YDR443C	2389	1570	405	6	4	7	2725	2207	1867
ID_36355	YJL093C	1538	6	400	6	7	2	2316	2234	2671
ID_16388	YAL021C	1255	1930	394	1	2	1	304	198	271
ID_1701	YCR083W	4	2	387	1	1	2	1115	895	736
ID_44319	YML077W	0	0	381	1	0	1	620	397	235
ID_20830	YCR104W	1065	768	378	9	10	5	1272	97	11314
ID_37813	YJR102C	0	0	374	0	1	1	144	150	152
ID_3182	YDR291W	12	103	350	2	7	4	3987	3664	2426
ID_41963	YLR186W	27	24	332	23	36	21	15194	17653	14780
ID_35016	YIL108W	385	1864	317	0	1	1	252	63	340
ID_34394	YIL016W	11	2	310	2	2	1	1317	912	931
ID_53639	YPL082C	0	381	306	0	1	1	319	649	226
ID_11646	YMR031C	26	23	303	0	0	1	252	187	303
ID_10007	YLR014C	23	0	300	1	1	1	450	346	503
ID_1281	YBR288C	335	907	299	10	22	13	8039	8516	7790
ID_43515	YLR423C	6704	411	287	0	5	1	29	264	177
ID_20184	YCR002C	1	0	287	1	1	1	369	219	497
ID_52469	YOR296W	3136	1	284	3	3	2	341	63	164
ID_52045	YOR226C	5	44	282	3	2	3	892	570	722
ID_37211	YJR003C	72	0	276	0	0	1	31	25	110
ID_13886	YOL113W	1	2	261	1	0	2	986	492	425
ID_28383	YFL066C	1	99	261	2	0	1	31	212	135
ID_35272	YIL148W	1	2	260	2	4	2	288	487	533
ID_389	YBL053W	119	460	259	0	4	4	1016	1039	1437
ID_43252	YLR384C	485	76	257	4	3	2	1243	961	1138
ID_19104	YBR203W	6	2	256	0	5	2	1749	1383	1391
ID_7454	YIL063C	13	335	253	3	10	7	3886	4097	3705
ID_21906	YDL165W	22	0	252	0	1	2	331	504	391
ID_7268	YIL003W	2	0	250	1	0	2	699	673	449
ID_47488	YNL097C-B	477	703	248	4	7	6	2741	2670	2558
ID_35966	YJL032W	544	3	248	2	6	1	1553	4551	1180
ID_21087	YDL036C	1437	1	246	3	1	1	613	2084	599
ID_23862	YDR220C	1	1	244	0	3	2	1489	1630	1216
ID_33598	YHR127W	0	3	242	2	5	18	1449	1145	1751
ID_33495	YHR110W	0	0	241	0	2	2	427	685	486
ID_49479	YNR074C	4	2	237	1	1	5	1900	819	1280
ID_5967	YGR097W	20	1054	233	1	2	6	1849	1471	1352
ID_16386	YAL021C	173	0	229	0	0	1	164	153	182
ID_3554	YDR409W	0	0	225	0	0	1	20	44	15
ID_44400	YML089C	0	0	224	1	2	1	165	161	276
ID_49455	YNR070W	1	1	221	0	1	1	339	243	220
ID_691	YBR048W	2	0	213	1	3	7	677	1116	580
ID_43508	YLR422W	754	181	213	0	3	1	494	218	415
ID_15615	YPL213W	1	0	210	0	1	9	229	280	307
ID_6732	YHR022C	1	0	208	0	0	1	170	412	370
ID_36359	YJL094C	23	2	207	2	8	9	2972	2321	2848
ID_45101	YMR060C	1	0	207	1	8	2	812	782	758
ID_42722	YLR303W	4	1	205	3	3	1	866	1087	603
ID_19966	YCL038C	61	34	197	4	2	3	2111	1434	1704
ID_28294	YFL051C	0	0	197	0	1	2	661	537	424
ID_9153	YKL087C	112	500	195	3	0	3	982	892	643
ID_37758	YJR094C	175	2121	194	2	6	3	1396	1797	1082
ID_4716	YFL010C	2	50	190	1	4	1	1013	966	1646
ID_41950	YLR184W	1	1	189	0	2	2	425	304	501
ID_40063	YKR071C	17	1	174	1	1	1	457	256	422
ID_43677	YLR448W	1	0	172	2	1	2	778	434	472
ID_2292	YDL206W	16	43	169	3	15	11	7432	7006	6390
ID_45154	YMR068W	0	1	161	0	0	1	406	178	125
ID_46721	YMR306C-A	1	1	159	0	1	1	501	353	387
ID_2651	YDR102C	377	438	150	7	34	10	13948	18186	12932
ID_16413	YAL025C	189	140	136	117	459	251	388	364	322
ID_45303	YMR092C	461	444	133	1	4	1	1193	746	723
ID_46771	YMR312W	20	820	130	3	10	8	4187	6597	8561
ID_39949	YKR052C	57	6	128	3	11	11	5327	5348	5899
ID_12169	YMR216C	63	482	126	0	1	1	283	179	91
ID_27357	YER112W	1	1	122	3	4	6	1773	1319	1849
ID_30457	YGR005C	1003	94	121	80	123	90	68315	56166	62090
ID_1968	YDL086W	6	5	119	2	10	3	1624	1477	1783
ID_43509	YLR422W	0	0	116	0	4	1	385	617	231
ID_3989	YEL048C	1	1097	112	6	8	2	1389	1186	1195
ID_17465	YBL072C	155	54	111	5	10	4	3985	4417	3797
ID_36670	YJL141C	5	44	110	2	2	4	1668	1125	1676
ID_12828	YNL127W	362	1072	107	3	3	5	1398	868	884
ID_45866	YMR175W-A	522	6	105	3	11	14	5537	5600	5206
ID_21905	YDL165W	1023	0	105	0	1	1	135	41	96
ID_30203	YGL227W	444	692	99	4	1	2	538	497	327
ID_19855	YCL021W-A	1261	1	99	1	1	1	720	481	311
ID_53127	YOR394W	266	1221	97	4	12	9	5801	7161	4446
ID_51957	YOR211C	481	4	96	0	1	1	537	790	735
ID_24542	YDR323C	406	2	94	0	13	4	1342	1196	990
ID_37077	YJL208C	12	0	93	1	6	9	800	960	771
ID_41900	YLR176C	24	2	91	0	0	2	635	954	605
ID_2940	YDR200C	16	467	89	10	12	5	7033	7031	7219
ID_8283	YJL135W	1	29	89	0	0	2	344	347	327
ID_30162	YGL221C	514	464	85	2	9	4	1549	2008	2599
ID_35349	YIL159W	281	152	85	1	2	3	413	450	488
ID_11187	YLR459W	367	51	85	3	2	1	692	610	816
ID_22166	YDL207W	4	0	83	0	2	1	1142	829	966
ID_30006	YGL195W	43	0	83	1	0	1	346	289	516
ID_40638	YLL056C	0	222	82	1	5	6	1753	1278	2086
ID_40369	YLL013C	5	1	77	1	0	1	146	91	144
ID_14200	YOR075W	8	514	76	3	1	4	1531	1307	864
ID_13695	YOL048C	0	0	76	0	2	1	74	240	507
ID_24822	YDR366C	154	66	75	0	0	1	45	37	35
ID_6708	YHR012W	1	58	74	0	2	1	302	385	170
ID_37566	YJR061W	5	4	71	1	2	3	725	755	1356
ID_34077	YHR196W	5	2	70	0	6	5	1530	1829	1640
ID_35058	YIL115C	77	65	68	45	107	58	38612	42508	32727
ID_47070	YNL032W	274	333	67	0	2	1	948	418	1646
ID_686	YBR046C	0	361	66	0	5	3	914	554	611
ID_26945	YER059W	5	2	65	3	2	4	2060	2003	2005
ID_19378	YBR245C	2	1	62	0	5	7	637	1515	1259
ID_1949	YDL081C	245	384	62	4	15	4	5839	5666	5155
ID_36586	YJL129C	29	2	62	0	1	2	622	807	917
ID_26018	YEL008C-A	6	2	62	1	3	1	586	678	752
ID_14188	YOR072W-B	18	32	62	1	1	1	247	330	107
ID_32010	YGR245C	76	71	59	39	82	56	31742	51633	17011
ID_27806	YER173W	1099	151	59	0	2	1	447	226	272
ID_24863	YDR372C	6	4	57	3	5	2	2353	2124	2085
ID_11806	YMR090W	114	188	57	2	0	1	1202	1308	1190
ID_20112	YCL063W	0	0	57	0	0	1	739	967	640
ID_40076	YKR073C	1	0	54	0	2	1	639	913	281
ID_35838	YJL009W	0	0	54	1	0	1	337	596	298
ID_23548	YDR175C	74	46	52	43	80	56	19877	45615	32652
ID_55872	YPR149W	0	1	52	0	3	2	720	428	528
ID_40376	YLL014W	4	6	52	1	5	1	1794	1244	1807
ID_4681	YER185W	0	1	49	1	0	1	567	709	823
ID_16272	YAL004W	77	1	48	0	3	1	415	491	375
ID_47170	YNL048W	445	415	48	0	2	1	880	625	666
ID_11045	YLR415C	0	2	47	2	0	4	873	654	485
ID_38307	YKL017C	292	957	47	0	1	2	109	306	25
ID_43283	YLR389C	4	3	47	4	2	1	657	1961	1540
ID_7053	YHR131C	0	1	47	0	1	1	485	280	647
ID_23973	YDR238C	472	769	46	7	17	9	8139	5326	7734
ID_10793	YLR327C	1	624	46	0	4	2	583	628	431
ID_32094	YGR259C	3	0	46	1	1	2	1234	544	745
ID_7997	YJL005W	329	0	45	2	1	1	890	380	769
ID_36323	YJL088W	2	0	44	1	2	2	294	1104	577
ID_44975	YMR041C	3	2	42	0	0	1	352	545	482
ID_346	YBL031W	0	0	42	0	0	1	336	132	164
ID_1504	YCR011C	0	0	42	1	0	1	320	334	268
ID_22603	YDR028C	582	56	41	3	7	4	2702	2334	2069
ID_7455	YIL064W	1	1	40	0	1	1	411	729	441
ID_31592	YGR177C	0	0	39	0	1	1	50	117	22
ID_31290	YGR134W	50	16	38	11	25	22	11632	14710	12442
ID_23154	YDR113C	1	1	38	0	0	1	291	246	318
ID_6899	YHR079C-A	517	65	37	7	13	6	4794	3594	3353
ID_24195	YDR270W	755	0	37	3	4	2	562	604	509
ID_50910	YOR048C	34	169	37	5	5	1	1323	1320	1372
ID_16661	YAL059C-A	7	2	36	3	4	3	2386	1590	2372
ID_37615	YJR069C	1	1	36	2	2	2	1426	1199	1140
ID_5190	YGL062W	6	2	36	0	5	1	3137	1657	2470
ID_15927	YPR053C	0	0	36	0	0	1	431	245	440
ID_8078	YJL048C	0	0	34	2	10	1	832	834	905
ID_12708	YNL091W	0	0	34	0	0	1	28	218	181
ID_12133	YMR207C	2	1	33	0	0	1	263	338	413
ID_41578	YLR140W	4	1	32	2	2	2	1825	312	3101
ID_44510	YML103C	1	1	32	1	0	2	278	188	386
ID_15500	YPL174C	3	2	32	0	2	1	906	682	977
ID_32731	YHR004C	1	1	31	0	1	2	489	790	343
ID_49375	YNR057C	1	2	31	3	2	1	616	739	367
ID_31031	YGR094W	45	19	30	14	34	29	14848	18165	13552
ID_10917	YLR371W	4	81	30	5	14	5	3896	4447	4842
ID_4680	YER185W	6	3	30	2	6	3	2599	3954	2069
ID_18174	YBR066C	1	69	30	0	0	1	218	345	256
ID_14593	YOR215C	3	0	29	2	4	1	387	485	318
ID_54308	YPL188W	0	0	28	0	0	2	416	172	208
ID_17915	YBR026C	1	0	28	2	1	1	1006	381	516
ID_1101	YBR222C	52	0	26	0	1	2	910	985	296
ID_49683	YOL027C	3	2	26	1	2	1	405	464	665
ID_16459	YAL031W-A	3	0	26	0	1	1	181	163	283
ID_8075	YJL047C	2	0	26	2	1	1	1083	855	1147
ID_15093	YPL008W	25	42352	24	22	27	23	2622	2285	1976
ID_16552	YAL042C-A	0	0	23	2	2	2	1447	792	1446
ID_12229	YMR239C	5	2	23	0	3	1	404	493	357
ID_43126	YLR364C-A	0	81	23	0	0	1	189	118	244
ID_38341	YKL022C	4	2	23	0	0	1	677	637	409
ID_15509	YPL180W	0	0	22	0	4	1	281	420	430
ID_21783	YDL147W	0	0	22	1	2	1	531	550	370
ID_17615	YBL096C	1	0	22	2	1	1	1029	433	683
ID_21250	YDL063C	4	2	21	4	6	3	1228	2305	1198
ID_22894	YDR073W	0	0	21	0	2	2	511	639	764
ID_50770	YOR027W	0	0	21	0	0	2	702	227	244
ID_37011	YJL197W	4	0	21	3	3	1	1024	796	968
ID_21826	YDL155W	5	0	21	0	2	1	1198	1237	808
ID_10537	YLR227C	0	1	21	1	0	1	411	352	392
ID_26031	YEL009C-A	0	0	20	0	1	3	224	282	432
ID_52486	YOR298C-A	6	0	20	1	3	2	1495	1246	1279
ID_45398	YMR107W	3	0	20	0	2	1	587	395	260
ID_46211	YMR229C	3	2	20	1	1	1	713	789	869
ID_2423	YDR009W	8	4	20	3	1	1	1587	1411	1389
ID_21652	YDL128W	2	1	20	1	1	1	499	483	642
ID_6226	YGR183C	1	1	20	0	1	1	373	360	346
ID_30497	YGR012W	0	0	20	0	0	1	39	328	159
ID_17322	YBL052C	10	8	19	12	16	9	14744	377	2896
ID_39032	YKL128C	25	23	19	0	5	7	1718	2192	1882
ID_17549	YBL086C	6	61	19	9	11	4	8748	4514	1673
ID_7721	YIL143C	0	1	19	1	0	2	578	507	489
ID_1129	YBR232C	25	12	18	10	21	11	9044	8222	8263
ID_46470	YMR269W	19	12	18	10	17	6	4522	7620	9848
ID_7347	YIL024C	3	1	18	0	3	1	731	692	722
ID_48131	YNL197C	1408	0	18	3	2	1	551	266	587
ID_132	YAL044W-A	1	1	18	1	1	1	644	550	359
ID_48655	YNL284C	0	0	18	0	0	1	172	77	244
ID_27062	YER074W	2	2	17	2	2	3	1697	1322	1487
ID_49098	YNR013C	3	0	17	2	2	3	1321	1499	1646
ID_47315	YNL069C	3	1	17	0	3	1	522	724	533
ID_14378	YOR136W	4	6	16	1	6	6	3143	3354	2082
ID_28326	YFL056C	2	0	16	0	1	2	674	653	620
ID_18934	YBR181C	0	0	16	0	0	1	425	382	262
ID_9244	YKL122C	22	13	15	8	17	14	10609	9137	9261
ID_19836	YCL017C	15	8	15	11	17	5	6939	8028	5056
ID_45527	YMR127C	0	1	15	0	0	1	377	302	244
ID_28398	YFR001W	0	0	15	0	0	1	317	245	102
ID_17672	YBL102W	7	4	14	7	8	12	5074	4877	4329
ID_786	YBR081C	63	9	14	11	17	10	7326	8479	7400
ID_13359	YNL327W	14	11	14	9	16	8	7024	3882	9265
ID_9091	YKL063C	0	0	14	1	1	1	377	316	457
ID_15740	YPL258C	0	1	14	2	0	1	647	464	672
ID_11889	YMR123W	0	0	14	0	0	1	150	134	2
ID_52627	YOR318C	394	0	14	2	0	1	75	164	82
ID_31312	YGR138C	0	0	14	0	0	1	168	128	84
ID_32085	YGR257C	12	15	13	16	17	15	9734	9497	8278
ID_3484	YDR392W	23	24	13	11	16	13	11320	13737	10135
ID_11991	YMR157C	17	15	13	9	12	13	7979	7042	4766
ID_18401	YBR101C	0	0	13	0	1	2	1367	381	128
ID_2672	YDR109C	0	0	13	1	0	1	153	151	129
ID_51140	YOR084W	0	1	12	1	0	3	100	293	213
ID_17269	YBL043W	0	0	12	2	0	2	419	305	181
ID_27817	YER175C	6	7	11	4	7	6	2995	4166	2555
ID_43680	YLR449W	40	8	10	3	12	10	5723	5651	6924
ID_382	YBL047C	4	5	10	4	2	10	2728	2559	1719
ID_32092	YGR258C	21	54	10	2	7	7	3838	3884	3176
ID_22001	YDL181W	7	41	10	5	12	5	4535	5446	3655
ID_36092	YJL052W	7	6	10	9	7	5	2849	3824	2749
ID_9291	YKL137W	0	0	10	0	2	2	52	122	114
ID_11086	YLR426W	2	1	10	1	1	1	495	420	359
ID_22545	YDR018C	0	2	10	0	0	1	544	282	345
ID_12114	YMR201C	7	11	9	1	14	7	7	9	8
ID_21063	YDL032W	7	26	9	3	2	4	3898	3289	2980
ID_1844	YDL037C	6	1	9	0	7	2	1733	982	1574
ID_2958	YDR205W	7	9	8	3	5	9	834	10659	278
ID_29729	YGL151W	11	6	8	8	11	8	2768	10815	2749
ID_1751	YDL002C	10	7	8	5	10	8	7162	714	4039
ID_42942	YLR338W	8	6	8	3	7	8	2256	2602	2264
ID_28170	YFL031W	8	2	8	3	1	6	2136	1747	1923
ID_40955	YLR038C	7	4	8	4	6	4	2431	3896	2682
ID_49513	YOL002C	26	1	8	3	8	3	2704	2643	2551
ID_38657	YKL070W	12	3	8	1	6	2	2491	2315	2723
ID_26374	YEL057C	2	1	8	0	2	2	618	558	214
ID_14915	YOR333C	14	846	7	6	17	9	5201	7506	4631
ID_1515	YCR018C	8	6	7	3	6	9	3818	4921	1144
ID_11249	YML018C	14	1	7	8	10	8	10227	3202	1573
ID_48804	YNL307C	10	7	7	8	8	8	10441	3557	3914
ID_611	YBR024W	3	3	7	4	4	6	2418	1945	3648
ID_34585	YIL044C	4	6	7	4	9	4	5733	4245	1140
ID_26665	YER020W	81	1	7	4	5	3	1347	1010	1144
ID_46230	YMR231W	1	5	7	1	5	3	1191	1225	1766
ID_44997	YMR044W	7	6	7	3	3	3	2775	3417	2475
ID_8066	YJL039C	1	0	7	2	1	2	1355	840	1161
ID_26863	YER048C	2	0	7	1	2	1	1095	393	321
ID_623	YBR027C	0	0	7	0	2	1	836	466	580
ID_16056	YPR115W	0	143	7	0	1	1	486	275	318
ID_7296	YIL008W	6	4	6	3	3	6	1180	1733	2609
ID_32264	YGR286C	7	7	6	4	4	4	3432	1904	3726
ID_55148	YPR034W	2	3	6	0	0	4	1295	842	941
ID_51801	YOR188W	3	6	6	0	6	3	1467	1261	1828
ID_44893	YMR029C	4	2	6	4	6	3	3357	2326	2934
ID_1467	YCL064C	4	29	6	1	5	3	1306	1955	1854
ID_50897	YOR046C	8	0	6	3	6	1	2785	2147	1718
ID_37755	YJR093C	6	3	6	1	4	1	1643	2218	1238
ID_30353	YGL252C	2	4	6	2	4	1	1909	2896	1523
ID_26351	YEL053W-A	0	5	6	3	3	1	1113	1053	914
ID_42880	YLR327C	33	0	6	0	3	1	795	987	888
ID_45488	YMR121C	1	1	6	1	2	1	1203	639	702
ID_53239	YPL017C	4	1	6	0	2	1	1303	1260	1295
ID_5553	YGL189C	0	1	6	0	2	1	835	347	594
ID_54522	YPL222W	3	1	6	2	2	1	1040	1084	1141
ID_22602	YDR028C	1	0	6	0	2	1	312	363	602
ID_2249	YDL184C	10	5	5	4	9	13	5961	4414	5010
ID_21109	YDL041W	3	3	5	0	5	10	1299	1239	1286
ID_30545	YGR020C	16	9	5	13	17	8	3883	13496	2986
ID_32593	YHL035C	5	6	5	2	12	8	2909	2162	2083
ID_14838	YOR309C	2	2	5	1	5	6	842	1413	1832
ID_2338	YDL223C	2	4	5	0	6	5	2721	1614	2049
ID_18392	YBR098W	6	1	5	3	13	4	2156	1885	1938
ID_26641	YER017C	11	5	5	4	8	4	5199	3392	2341
ID_52362	YOR279C	3	1	5	1	10	3	1172	1255	919
ID_49109	YNR015W	3	2	5	4	7	3	2770	3789	987
ID_25784	YDR519W	1	4	5	1	3	3	1186	1302	808
ID_42898	YLR330W	1	0	5	4	1	3	920	945	531
ID_5435	YGL146C	1	4	5	4	7	2	1561	1290	1495
ID_35819	YJL006C	4	3	5	3	6	2	1088	1462	1945
ID_37555	YJR059W	3	2	5	2	4	2	1779	1545	1310
ID_30760	YGR050C	1	1	5	3	4	2	748	1030	1144
ID_44314	YML076C	0	0	5	1	4	2	569	694	472
ID_7255	YHR208W	4	1	5	0	3	2	1260	749	763
ID_14456	YOR165W	0	1	5	3	2	2	493	765	636
ID_10356	YLR150W	4	1	5	0	2	2	928	438	775
ID_25261	YDR434W	6	0	5	1	2	2	1292	1053	839
ID_7489	YIL074C	4	3	5	2	1	2	1687	1047	984
ID_17423	YBL068W	5	1	5	0	1	2	1158	1221	1164
ID_42738	YLR305C	10	1	5	5	1	2	3403	3371	3240
ID_26841	YER046W	1	2	5	2	9	1	730	1262	1031
ID_507	YBL092W	2	3	5	3	8	1	2104	922	1332
ID_5236	YGL079W	2	5	5	0	6	1	1360	1292	1246
ID_17636	YBL099W	4	2	5	2	6	1	1533	1541	1680
ID_46255	YMR235C	3	4	5	1	5	1	2374	2298	2218
ID_53472	YPL055C	2	1	5	0	5	1	1277	894	1064
ID_11767	YMR078C	3	1	5	3	5	1	1647	1543	693
ID_1768	YDL011C	2	1	5	0	3	1	518	711	564
ID_23284	YDR133C	633	3	5	1	3	1	1048	815	851
ID_17759	YBR002C	6	3	5	2	2	1	1530	931	1414
ID_40080	YKR074W	2	5	5	2	2	1	1029	702	570
ID_52114	YOR236W	2	1	5	0	2	1	1011	563	484
ID_18006	YBR041W	1	1	5	3	2	1	599	224	1993
ID_25965	YDR545C-A	1	3	5	0	1	1	829	671	818
ID_2231	YDL178W	1	2	5	1	1	1	602	963	878
ID_4845	YFL054C	0	2	5	0	1	1	592	641	559
ID_2125	YDL145C	0	2	5	0	1	1	640	885	972
ID_51519	YOR145C	1	1	5	0	0	1	699	488	364
ID_35193	YIL136W	0	1	5	0	0	1	797	773	791
ID_12256	YMR247C	4	0	5	0	0	1	229	288	389
ID_50284	YOL120C	7	5	4	4	8	8	4075	3744	3369
ID_42042	YLR199C	2	2	4	4	3	7	1409	1677	1388
ID_55206	YPR043W	0	2	4	1	0	6	1108	1381	970
ID_3336	YDR338C	6	45	4	2	8	5	2578	2128	2039
ID_13449	YNR027W	2	3	4	2	3	5	1416	1211	1508
ID_38634	YKL067W	2	2	4	2	3	4	683	765	869
ID_13624	YOL019W	1	0	4	0	2	4	794	672	568
ID_126	YAL044C	10	6	4	4	9	3	3715	4480	3726
ID_14302	YOR108W	1	6	4	1	4	3	1250	1382	1419
ID_28812	YGL004C	1	1	4	2	4	3	1149	1150	830
ID_24339	YDR294C	3	384	4	2	3	3	1415	1753	2080
ID_52790	YOR343C	26	3	4	4	3	3	2413	2583	2115
ID_47416	YNL086W	3	0	4	0	3	3	880	949	1095
ID_22068	YDL191W	225	6	4	3	2	3	2395	1633	2496
ID_54565	YPL229W	1	1	4	2	2	3	660	730	904
ID_11997	YMR158W	1	0	4	1	2	3	717	672	495
ID_55689	YPR123C	2	0	4	2	1	3	1259	997	621
ID_27586	YER145C	0	0	4	1	1	3	602	579	404
ID_18352	YBR092C	0	0	4	0	1	3	385	314	358
ID_3552	YDR409W	1	3	4	1	0	3	920	990	1098
ID_47737	YNL135C	1	2	4	1	0	3	355	1045	1127
ID_45911	YMR182W-A	6	3	4	1	6	2	3092	2829	2250
ID_50752	YOR024W	2	5	4	1	5	2	2408	2672	2522
ID_7148	YHR170W	0	2	4	1	5	2	1614	1716	1592
ID_37067	YJL206C	3	1	4	0	3	2	1715	1395	1621
ID_6807	YHR051W	4	2	4	10	3	2	1275	1724	1840
ID_35218	YIL140W	2	1	4	1	3	2	948	730	773
ID_36200	YJL069C	2	0	4	1	3	2	1163	1053	797
ID_39005	YKL124W	1	2	4	2	2	2	1326	947	1440
ID_7830	YIR003W	3	1	4	0	2	2	1405	915	1113
ID_46480	YMR271C	1	2	4	3	2	2	751	596	1851
ID_2192	YDL168W	3	1	4	0	2	2	1130	1026	1463
ID_3771	YDR497C	1	0	4	0	2	2	617	522	479
ID_41291	YLR094C	1	2	4	1	1	2	1088	741	774
ID_25387	YDR455C	22	1	4	0	1	2	1028	941	648
ID_34815	YIL077C	1	1	4	1	1	2	1527	1071	1087
ID_8405	YJL185C	0	0	4	0	1	2	436	644	477
ID_2364	YDL236W	2	0	4	1	1	2	464	664	588
ID_47500	YNL098C	2	0	4	1	1	2	368	810	397
ID_23878	YDR222W	3	0	4	2	1	2	776	798	830
ID_9994	YLR007W	0	0	4	2	0	2	718	407	388
ID_35910	YJL023C	0	0	4	1	0	2	540	452	311
ID_5471	YGL162W	1	1	4	0	9	1	1156	750	1161
ID_45879	YMR177W	6	1083	4	4	4	1	684	1093	1025
ID_32524	YHL026C	1	2	4	4	4	1	1338	856	599
ID_29229	YGL069C	5	1	4	4	4	1	1218	751	1402
ID_36794	YJL162C	3	2	4	1	3	1	1080	1070	1080
ID_32813	YHR016C	1	2	4	0	3	1	422	327	619
ID_31172	YGR116W	1	2	4	2	3	1	771	869	1008
ID_36139	YJL060W	3	2	4	1	3	1	1100	1066	1116
ID_48598	YNL275W	0	1	4	2	3	1	960	813	563
ID_40791	YLR011W	4	1	4	2	3	1	1347	900	1153
ID_28026	YFL012W-A	2	0	4	0	3	1	1586	1127	909
ID_12333	YMR273C	1	0	4	2	3	1	505	351	375
ID_6549	YHL016C	0	0	4	1	3	1	769	661	769
ID_55211	YPR044C	1	2	4	1	2	1	1196	986	1165
ID_37416	YJR036C	57	2	4	1	2	1	1299	943	1015
ID_56131	YPR182W	3	2	4	1	2	1	1135	1474	1434
ID_28980	YGL029W	7	2	4	0	2	1	1208	1068	1031
ID_4872	YFR009W-A	1	1	4	0	2	1	917	975	938
ID_24021	YDR246W	2	2	4	3	2	1	707	912	951
ID_6278	YGR204W	2	0	4	1	2	1	610	421	960
ID_3141	YDR271C	5	1	4	3	1	1	1247	951	1124
ID_42028	YLR197W	1	2	4	1	1	1	983	355	516
ID_37832	YJR105W	1	1	4	0	1	1	698	469	414
ID_18056	YBR049C	0	1	4	1	1	1	399	324	365
ID_7059	YHR133C	3	1	4	1	1	1	493	1100	591
ID_8733	YJR093C	1	1	4	0	1	1	635	518	605
ID_35171	YIL133C	1	0	4	0	1	1	409	669	680
ID_39017	YKL126W	0	0	4	0	1	1	311	702	540
ID_3363	YDR352W	3	0	4	1	1	1	558	474	634
ID_11416	YML081C-A	1	0	4	0	1	1	423	182	211
ID_9670	YKR072C	0	0	4	0	1	1	367	661	218
ID_3576	YDR419W	0	0	4	0	1	1	654	364	442
ID_35977	YJL034W	1	0	4	0	0	1	291	504	517
ID_40949	YLR037C	0	0	4	0	0	1	123	66	0
ID_5988	YGR105W	1	0	4	0	0	1	423	354	356
ID_21424	YDL091C	1	0	4	3	0	1	525	574	420
ID_12598	YNL044W	1	0	4	2	0	1	550	341	472
ID_42829	YLR318W	1	0	4	1	0	1	570	549	264
ID_18568	YBR125C	0	0	4	1	0	1	691	568	163
ID_49188	YNR028W	3	0	4	2	0	1	639	762	423
ID_401	YBL059W	0	0	4	0	0	1	212	311	328
ID_31046	YGR097W	1	0	4	1	0	1	585	710	732
ID_23909	YDR227W	0	0	4	0	0	1	655	746	419
ID_8305	YJL149W	3	3	3	1	0	11	841	920	787
ID_25121	YDR411C	44	934	3	1	5	7	1628	1469	1437
ID_29103	YGL049C	0	0	3	0	0	7	226	392	178
ID_40480	YLL030C	0	3	3	0	5	6	830	1143	1093
ID_48065	YNL186W	3	1	3	4	2	6	1117	950	682
ID_36583	YJL129C	8	11	3	3	3	5	3745	3671	2994
ID_40735	YLR002C	1	2	3	2	3	5	1113	983	1106
ID_9262	YKL127W	1	1	3	2	2	5	814	1013	660
ID_10224	YLR099W-A	10	11	3	6	13	4	3801	5106	4788
ID_54145	YPL162C	3	1	3	3	7	4	1019	1363	1335
ID_35809	YJL005W	1	0	3	2	7	4	1154	1079	828
ID_16688	YAL063C	15	40	3	1	6	4	259	790	2408
ID_50108	YOL093W	2	2	3	0	5	4	1092	1317	1065
ID_3147	YDR273W	4	2	3	4	5	4	2463	2227	1815
ID_26381	YEL058W	4	2	3	3	5	4	1679	2491	2205
ID_39562	YKL214C	1	2	3	0	3	4	1465	1769	1745
ID_19736	YBR302C	3	2	3	1	3	4	918	919	961
ID_17501	YBL078C	3	0	3	1	3	4	482	406	339
ID_12438	YMR310C	1	1	3	0	2	4	592	722	449
ID_31694	YGR194C	1	0	3	1	2	4	599	533	670
ID_8920	YJR155W	1	2	3	0	0	4	943	715	588
ID_35904	YJL022W	0	3	3	2	0	4	1381	1389	1084
ID_37839	YJR106W	2	0	3	0	0	4	613	441	303
ID_55471	YPR086W	3	0	3	0	0	4	688	715	923
ID_38995	YKL122C	8	1	3	3	8	3	2022	2954	2176
ID_43552	YLR430W	0	0	3	0	7	3	702	595	405
ID_44236	YML063W	7	7	3	5	6	3	3245	2176	2209
ID_23663	YDR191W	2	2	3	0	6	3	967	1069	1066
ID_36813	YJL165C	4	1	3	3	5	3	1490	1040	1087
ID_9668	YKR068C	1	1	3	1	5	3	1160	794	891
ID_33953	YHR179W	1	1	3	0	4	3	556	636	425
ID_1754	YDL003W	2	1	3	0	4	3	965	706	965
ID_29104	YGL049C	11	4	3	0	3	3	1342	1199	1523
ID_45448	YMR116C	3	2	3	1	3	3	1809	2170	1879
ID_31876	YGR223C	0	1	3	0	3	3	557	833	592
ID_27137	YER083C	0	0	3	1	3	3	552	513	533
ID_44864	YMR024W	1	2	3	0	2	3	668	1492	1552
ID_38964	YKL117W	3	4	3	0	2	3	1214	581	1235
ID_41921	YLR179C	2	4	3	2	2	3	1349	1002	1081
ID_21586	YDL117W	2	2	3	1	2	3	768	596	683
ID_28735	YFR049W	6	3	3	0	2	3	1271	1096	1185
ID_40360	YLL012W	1	1	3	0	2	3	859	828	532
ID_14979	YOR361C	7	2	3	3	2	3	2140	2102	1844
ID_25942	YDR542W	0	0	3	0	2	3	651	145	426
ID_24490	YDR317W	25	2	3	1	1	3	1122	729	1174
ID_18526	YBR119W	1	3	3	0	1	3	1005	907	726
ID_36497	YJL117W	4	2	3	2	1	3	887	323	408
ID_35802	YJL003W	1	1	3	1	1	3	640	628	502
ID_36812	YJL165C	2	0	3	0	1	3	701	914	655
ID_35157	YIL131C	2	0	3	0	1	3	1130	563	781
ID_4497	YER136W	8	2	3	1	0	3	1167	1167	960
ID_15515	YPL181W	3	1	3	1	0	3	730	932	452
ID_28858	YGL010W	2	2	3	1	0	3	577	658	643
ID_46678	YMR300C	2	1	3	0	0	3	611	593	248
ID_9028	YKL036C	3	1	3	1	0	3	841	479	369
ID_23559	YDR177W	2	0	3	0	0	3	684	501	520
ID_53122	YOR394C-A	3	0	3	2	0	3	204	290	318
ID_39930	YKR049C	1	0	3	0	0	3	257	315	325
ID_35685	YIR030C	0	0	3	0	0	3	352	175	186
ID_49243	YNR035C	4	0	3	3	11	2	1387	1187	1008
ID_3740	YDR484W	5	3	3	1	10	2	1290	1356	662
ID_18993	YBR190W	1	2	3	0	9	2	804	839	757
ID_22079	YDL193W	3	9	3	4	8	2	3903	3256	1226
ID_12517	YNL009W	5	2	3	0	8	2	1454	1639	1937
ID_45893	YMR180C	13	7	3	1	6	2	1371	1993	967
ID_40794	YLR012C	3	2	3	3	5	2	1412	982	832
ID_32155	YGR269W	0	2	3	0	5	2	1665	1162	1137
ID_26604	YER012W	6	7	3	2	4	2	2521	2185	2658
ID_47490	YNL097C-B	0	39	3	1	4	2	731	730	362
ID_47340	YNL073W	5	4	3	1	4	2	1042	1147	798
ID_23010	YDR091C	2	0	3	0	4	2	997	529	836
ID_8676	YJR067C	4	1	3	3	3	2	1017	855	868
ID_28201	YFL036W	4	2	3	0	3	2	1486	911	1073
ID_29037	YGL039W	5	1	3	0	3	2	766	609	763
ID_15709	YPL249C-A	2	1	3	1	3	2	1242	921	979
ID_54412	YPL205C	2	1	3	1	3	2	822	1373	1297
ID_23498	YDR169C	0	0	3	0	3	2	617	553	825
ID_6283	YGR212W	5	0	3	2	3	2	713	1504	1155
ID_4314	YER081W	1	50	3	1	2	2	355	383	275
ID_10047	YLR037C	0	4	3	1	2	2	1177	1109	1423
ID_8760	YJR100C	2	3	3	0	2	2	874	778	918
ID_25375	YDR453C	1	2	3	2	2	2	681	784	872
ID_3038	YDR237W	4	1	3	1	2	2	581	769	517
ID_7336	YIL020C	2	1	3	0	2	2	693	699	301
ID_23856	YDR219C	2	1	3	0	2	2	599	698	608
ID_36543	YJL124C	5	1	3	1	2	2	1641	1346	1833
ID_4508	YER139C	0	1	3	1	2	2	690	653	540
ID_19038	YBR196C	1	1	3	0	2	2	803	691	1002
ID_45997	YMR194C-B	1	1	3	1	2	2	535	921	406
ID_42471	YLR265C	1	0	3	1	2	2	1673	1541	876
ID_54077	YPL152W	0	0	3	2	2	2	986	820	984
ID_3019	YDR228C	5	0	3	1	2	2	903	1202	1164
ID_31754	YGR204C-A	1	0	3	0	2	2	757	499	815
ID_13982	YOL148C	2	1	3	2	1	2	808	766	636
ID_12713	YNL092W	0	2	3	1	1	2	642	736	623
ID_2941	YDR200C	0	1	3	0	1	2	694	726	752
ID_19766	YCL004W	0	1	3	0	1	2	434	380	176
ID_41019	YLR049C	4	33	3	1	1	2	1134	996	1265
ID_16137	YPR151C	0	1	3	0	1	2	435	405	370
ID_45977	YMR193C-A	0	4	3	1	1	2	644	522	505
ID_34859	YIL084C	1	3	3	3	1	2	1367	969	1071
ID_33626	YHR131W-A	1	1	3	1	1	2	908	928	656
ID_40625	YLL054C	3	2	3	1	1	2	1570	806	604
ID_42401	YLR256W	4	1	3	0	1	2	2233	874	1192
ID_3397	YDR365C	1	0	3	0	1	2	660	430	746
ID_32614	YHL039W	1	0	3	0	1	2	316	285	124
ID_26822	YER043C	0	0	3	0	1	2	613	237	228
ID_30078	YGL207W	1	0	3	1	1	2	474	729	948
ID_3365	YDR352W	1	70	3	0	0	2	386	317	273
ID_6911	YHR081W	3	1	3	0	0	2	1638	1111	747
ID_2820	YDR159W	3	3	3	1	0	2	437	491	584
ID_13747	YOL068C	2	2	3	0	0	2	178	506	240
ID_17929	YBR028C	5	2	3	1	0	2	1615	1608	1133
ID_36886	YJL177W	1	0	3	0	0	2	492	397	345
ID_37100	YJL212C	1	0	3	1	0	2	215	252	231
ID_41414	YLR113W	3	0	3	3	0	2	1236	1069	741
ID_28892	YGL014W	2	0	3	1	0	2	442	623	419
ID_24151	YDR263C	1	0	3	1	0	2	842	630	729
ID_19045	YBR196C-A	0	0	3	1	0	2	272	473	369
ID_13651	YOL026C	2	0	3	2	0	2	961	1229	1417
ID_30182	YGL225W	1	0	3	0	0	2	421	67	400
ID_46394	YMR257C	0	0	3	0	0	2	216	182	97
ID_14814	YOR298C-A	0	0	3	0	0	2	236	134	191
ID_6595	YHL026C	2	1	3	3	11	1	1177	1365	927
ID_6706	YHR008C	0	1	3	1	10	1	508	632	490
ID_969	YBR161W	2	2	3	2	7	1	520	1359	539
ID_45105	YMR060C	0	0	3	0	7	1	811	317	492
ID_35187	YIL135C	4	349	3	0	6	1	1631	1343	1569
ID_4265	YER063W	1	1	3	0	6	1	847	735	355
ID_52374	YOR281C	1	0	3	5	6	1	1488	1127	728
ID_13829	YOL088C	269	0	3	0	6	1	551	344	626
ID_36980	YJL193W	60	720	3	2	5	1	861	418	515
ID_9879	YLL037W	1	1	3	0	5	1	1111	627	652
ID_26206	YEL032W	3	3	3	0	5	1	1715	1539	1338
ID_13860	YOL100W	10	4	3	1	5	1	1507	1490	1685
ID_6712	YHR012W	2	1	3	0	5	1	1139	1072	757
ID_261	YAR073W	1	0	3	0	5	1	675	275	429
ID_11829	YMR100W	2	2	3	4	4	1	1351	1344	1226
ID_31960	YGR237C	6	2	3	2	4	1	1355	1040	985
ID_27977	YFL005W	0	2	3	0	4	1	1772	1466	1433
ID_32234	YGR281W	0	0	3	1	4	1	602	376	504
ID_568	YBR011C	4	4	3	0	3	1	2155	1793	1529
ID_7469	YIL068C	0	1	3	3	3	1	395	543	235
ID_25766	YDR516C	1	3	3	1	3	1	1086	850	896
ID_30002	YGL194C-A	1	4	3	1	3	1	10	6	6
ID_16346	YAL016C-B	26	1	3	1	3	1	831	840	958
ID_40915	YLR032W	2	1	3	1	3	1	773	449	1234
ID_31255	YGR128C	0	0	3	0	3	1	98	148	70
ID_27126	YER081W	2	0	3	2	3	1	682	924	394
ID_25342	YDR448W	0	0	3	1	3	1	684	632	643
ID_28235	YFL041W	1	0	3	1	3	1	793	836	705
ID_28405	YFR002W	1	2	3	2	2	1	777	761	662
ID_31877	YGR223C	0	1	3	0	2	1	609	631	625
ID_41493	YLR126C	1	2	3	1	2	1	461	780	878
ID_51935	YOR207C	3	2	3	0	2	1	802	1065	998
ID_29544	YGL121C	3	1	3	0	2	1	736	726	396
ID_55091	YPR025C	1	1	3	1	2	1	1086	599	550
ID_43227	YLR380W	1	1	3	1	2	1	727	529	552
ID_56208	YPR195C	3	1	3	1	2	1	638	870	599
ID_16971	YAR075W	3	1	3	0	2	1	815	837	862
ID_6100	YGR146C-A	2	1	3	0	2	1	1113	922	772
ID_17190	YBL032W	0	0	3	0	2	1	432	244	336
ID_16324	YAL013W	1	0	3	0	2	1	871	916	602
ID_37742	YJR091C	1	0	3	1	2	1	426	278	354
ID_12970	YNL182C	852	0	3	1	2	1	894	558	562
ID_7862	YIR014W	3	4	3	0	1	1	422	671	603
ID_40259	YKR102W	3	2	3	0	1	1	372	765	366
ID_30139	YGL217C	3	3	3	0	1	1	481	546	698
ID_2965	YDR208W	0	2	3	0	1	1	747	272	578
ID_45466	YMR119W	1	1	3	1	1	1	567	295	332
ID_16910	YAR060C	2	2	3	1	1	1	694	802	676
ID_40101	YKR076W	0	6	3	0	1	1	438	605	318
ID_38114	YJR149W	1	1	3	0	1	1	440	542	498
ID_51165	YOR089C	3	1	3	0	1	1	639	515	387
ID_8526	YJR013W	0	2	3	0	1	1	468	534	821
ID_17958	YBR033W	0	1	3	0	1	1	763	413	450
ID_22225	YDL217C	0	1	3	0	1	1	490	359	378
ID_24429	YDR309C	1	1	3	2	1	1	1442	734	701
ID_6175	YGR167W	1	1	3	1	1	1	442	395	222
ID_9759	YKR096W	4	1	3	0	1	1	884	827	929
ID_22384	YDL243C	1	0	3	3	1	1	626	552	566
ID_48252	YNL217W	0	0	3	0	1	1	261	251	85
ID_8017	YJL011C	1	0	3	0	1	1	608	432	408
ID_23914	YDR228C	2	0	3	1	1	1	1028	874	675
ID_55775	YPR136C	2	0	3	1	1	1	405	665	452
ID_607	YBR023C	0	0	3	0	1	1	669	446	221
ID_48903	YNL323W	2	0	3	0	1	1	554	219	513
ID_19527	YBR269C	0	0	3	1	1	1	928	1161	546
ID_26749	YER033C	0	0	3	1	1	1	480	505	364
ID_42234	YLR228C	1	0	3	0	1	1	478	358	246
ID_27274	YER098W	3	0	3	0	1	1	438	354	436
ID_42469	YLR264W	1	0	3	0	1	1	225	214	243
ID_39731	YKR017C	2	0	3	0	1	1	225	337	326
ID_15488	YPL171C	0	0	3	1	1	1	384	668	205
ID_12648	YNL067W-A	0	0	3	0	1	1	335	193	493
ID_12346	YMR276W	0	0	3	0	1	1	301	110	302
ID_6250	YGR194C	3	0	3	0	1	1	579	592	914
ID_9136	YKL076C	1	0	3	0	1	1	377	283	375
ID_14377	YOR136W	1	3	3	0	0	1	235	148	437
ID_31116	YGR109C	2	1	3	1	0	1	381	533	371
ID_26765	YER036C	1	3	3	0	0	1	536	363	460
ID_9483	YKL209C	3	1	3	1	0	1	763	657	807
ID_49213	YNR032C-A	6	2	3	1	0	1	1345	145	2939
ID_38445	YKL037W	2	1	3	0	0	1	461	517	393
ID_26402	YEL060C	2	2	3	0	0	1	242	365	696
ID_51309	YOR112W	2	1	3	0	0	1	436	491	234
ID_28061	YFL016C	31	3	3	3	0	1	1571	1544	995
ID_15439	YPL154C	0	2	3	0	0	1	346	44	181
ID_28520	YFR018C	0	1	3	2	0	1	477	631	494
ID_45611	YMR140W	0	1	3	0	0	1	120	459	247
ID_7433	YIL056W	3	3	3	0	0	1	734	1113	439
ID_10995	YLR392C	1	1	3	0	0	1	795	528	433
ID_35712	YIR033W	1	0	3	0	0	1	295	396	382
ID_43366	YLR402W	1	0	3	0	0	1	479	472	291
ID_6045	YGR130C	0	0	3	0	0	1	423	351	469
ID_22302	YDL230W	0	0	3	0	0	1	236	358	206
ID_27364	YER113C	0	0	3	0	0	1	566	175	435
ID_23960	YDR236C	0	0	3	0	0	1	83	248	93
ID_31812	YGR213C	0	0	3	0	0	1	335	165	268
ID_49324	YNR049C	2	0	3	0	0	1	771	535	639
ID_24094	YDR257C	0	0	3	0	0	1	426	229	200
ID_34960	YIL100W	0	0	3	1	0	1	305	161	223
ID_16494	YAL035W	0	0	3	1	0	1	436	380	337
ID_18109	YBR056W-A	0	0	3	0	0	1	91	125	266
ID_881	YBR123C	4	0	3	0	0	1	378	379	556
ID_37230	YJR006W	0	0	3	1	0	1	149	173	125
ID_55798	YPR138C	0	0	3	0	0	1	209	149	2
ID_8775	YJR105W	1	0	3	0	0	1	511	390	327
ID_2122	YDL144C	1	0	3	2	0	1	595	273	586
ID_19177	YBR215W	1	0	3	2	0	1	811	538	364
ID_42761	YLR308W	1	0	3	0	0	1	250	397	112
ID_41351	YLR103C	4	0	3	0	0	1	777	470	723
ID_27119	YER080W	3	0	3	1	0	1	578	470	593
ID_48559	YNL269W	3	5	2	0	1	7	1661	1292	1140
ID_17458	YBL071C-B	0	1	2	0	1	7	261	534	442
ID_10974	YLR387C	2	0	2	2	1	7	337	601	265
ID_12335	YMR273C	0	0	2	1	1	7	216	74	63
ID_13910	YOL120C	4	3	2	1	6	6	2238	1686	1955
ID_8293	YJL141C	5	1	2	0	0	6	847	556	1158
ID_42541	YLR276C	2	1	2	4	3	5	2039	1510	1563
ID_39611	YKL222C	3	0	2	5	11	4	3445	2973	2921
ID_2787	YDR148C	2	2	2	5	4	4	1789	1882	1385
ID_30109	YGL212W	7	2	2	6	3	4	2144	1927	2223
ID_50876	YOR043W	2	0	2	1	3	4	1359	1696	1146
ID_17438	YBL069W	0	0	2	0	3	4	627	535	589
ID_28597	YFR031C	1	1	2	1	1	4	1029	888	1351
ID_41416	YLR114C	5	1	2	0	1	4	1269	1005	957
ID_17920	YBR027C	1	1	2	0	0	4	568	534	537
ID_40583	YLL047W	0	1	2	1	0	4	365	138	156
ID_749	YBR070C	1	0	2	1	0	4	424	238	487
ID_8192	YJL098W	2	3	2	0	7	3	926	1155	969
ID_17775	YBR004C	33	2	2	2	7	3	745	742	660
ID_39799	YKR028W	1	1	2	1	7	3	1255	1043	956
ID_51473	YOR139C	7	4	2	1	6	3	1777	2696	2429
ID_676	YBR043C	2	1	2	0	6	3	896	748	549
ID_10520	YLR222C-A	0	0	2	0	6	3	683	421	494
ID_11515	YML110C	11	1	2	2	5	3	1384	1449	1468
ID_22172	YDL208W	6	2	2	5	5	3	2706	2733	3491
ID_51589	YOR157C	8	2	2	4	4	3	2107	1546	1741
ID_36636	YJL136W-A	3	4	2	0	4	3	1465	1399	1407
ID_54689	YPL249C-A	7	4	2	1	4	3	1486	1962	1893
ID_37637	YJR072C	3	0	2	1	4	3	455	248	254
ID_34000	YHR184W	0	5	2	1	3	3	1079	863	1193
ID_12730	YNL097C	2	1	2	2	3	3	983	894	1082
ID_8873	YJR140W-A	1	1	2	0	3	3	938	811	532
ID_10390	YLR165C	1	2	2	2	3	3	1199	1285	1232
ID_35172	YIL133C	3	4	2	4	3	3	1505	1591	1489
ID_28040	YFL013W-A	1	3	2	1	3	3	1231	1005	867
ID_31659	YGR188C	3	2	2	1	3	3	1116	813	961
ID_53243	YPL018W	3	2	2	0	3	3	1081	1282	1168
ID_9798	YLL006W	0	0	2	1	3	3	588	474	573
ID_53230	YPL016W	2	2	2	2	2	3	1412	1163	786
ID_37140	YJL218W	2	2	2	1	2	3	455	575	693
ID_35112	YIL123W	3	2	2	1	2	3	944	762	846
ID_18792	YBR158W	2	1	2	4	2	3	1012	916	824
ID_22676	YDR036C	1	1	2	0	2	3	1356	1690	1088
ID_16469	YAL032C	2	0	2	1	2	3	809	496	242
ID_52839	YOR349W	2	0	2	1	2	3	625	372	442
ID_7482	YIL071W-A	4	0	2	0	2	3	687	1128	1104
ID_8310	YJL152W	3	0	2	0	2	3	699	528	393
ID_10858	YLR347W-A	5	2	2	1	1	3	812	791	713
ID_34023	YHR188C	2	4	2	3	1	3	1534	1568	1668
ID_49772	YOL041C	2	3	2	0	1	3	760	843	981
ID_9297	YKL138C	1	2	2	0	1	3	1012	807	947
ID_45297	YMR091C	7	3	2	1	1	3	858	963	565
ID_32079	YGR256W	0	1	2	2	1	3	512	471	412
ID_43667	YLR447C	1	2	2	2	1	3	1388	550	1011
ID_46446	YMR265C	0	1	2	1	1	3	865	865	530
ID_45499	YMR122W-A	1	1	2	1	1	3	822	640	805
ID_53818	YPL111W	261	0	2	2	1	3	515	280	381
ID_4644	YER177W	0	0	2	0	1	3	244	374	292
ID_44489	YML101C	6	0	2	1	1	3	1057	1495	1125
ID_22467	YDR006C	1	0	2	4	1	3	1034	779	764
ID_1828	YDL032W	2	0	2	0	1	3	483	490	371
ID_8884	YJR146W	3	0	2	2	1	3	1125	899	1083
ID_6590	YHL026C	2	0	2	0	1	3	712	748	833
ID_27810	YER174C	1	0	2	1	1	3	747	418	585
ID_34139	YHR205W	550	1344	2	1	0	3	307	222	112
ID_46730	YMR307C-A	2	1	2	2	0	3	515	715	899
ID_53300	YPL027W	2	1	2	1	0	3	1383	959	1110
ID_14033	YOR008C	1	1	2	1	0	3	627	653	596
ID_6539	YHL013C	1	0	2	0	0	3	170	253	200
ID_9812	YLL010C	1	0	2	3	0	3	588	775	517
ID_53356	YPL037C	1	0	2	1	0	3	384	473	409
ID_30964	YGR083C	4	0	2	0	10	2	1172	604	739
ID_46363	YMR251W-A	4	2	2	3	8	2	1416	1475	1299
ID_25185	YDR421W	1	0	2	1	8	2	875	790	797
ID_12606	YNL046W	4	1	2	0	7	2	1522	961	757
ID_38803	YKL094W	1	1	2	0	6	2	832	1237	866
ID_36493	YJL116C	2	4	2	1	5	2	1480	941	1646
ID_5889	YGR067C	2	6	2	4	5	2	2187	2006	1854
ID_4854	YFL055W	4	2	2	1	5	2	1435	1182	1287
ID_8783	YJR108W	2	1	2	5	5	2	1494	1222	833
ID_521	YBL095W	7	2	2	3	5	2	555	419	3698
ID_53256	YPL020C	7	2	2	2	5	2	1267	2128	1408
ID_19052	YBR196C-B	3	3	2	1	5	2	1213	1349	1144
ID_36201	YJL069C	4	3	2	3	5	2	1755	1012	2183
ID_28103	YFL021W	20	1	2	0	5	2	970	1188	1048
ID_36634	YJL136C	1	1	2	0	5	2	333	561	472
ID_16885	YAR035W	0	0	2	2	5	2	1061	720	804
ID_21484	YDL101C	3	2	2	0	4	2	646	471	707
ID_29737	YGL152C	3	2	2	1	4	2	692	956	619
ID_41376	YLR107W	0	0	2	2	4	2	794	991	875
ID_12804	YNL120C	0	0	2	2	4	2	1013	1058	1252
ID_38376	YKL027W	2	0	2	1	4	2	1095	1352	1637
ID_46307	YMR243C	2	398	2	3	3	2	759	1035	535
ID_53902	YPL124W	4	3	2	3	3	2	1906	1286	1887
ID_39700	YKR012C	1	1	2	1	3	2	347	551	466
ID_29818	YGL166W	4	3	2	2	3	2	2166	1819	1935
ID_31829	YGR215W	2	4	2	0	3	2	970	890	878
ID_46631	YMR293C	7	2	2	1	3	2	928	983	1187
ID_53880	YPL120W	2	2	2	1	3	2	1401	1404	875
ID_41430	YLR116W	1	2	2	3	3	2	1476	1261	1058
ID_8907	YJR152W	0	1	2	0	3	2	1176	856	492
ID_19599	YBR281C	1	1	2	0	3	2	151	1519	1089
ID_32680	YHL048W	4	2	2	1	3	2	1205	1442	1414
ID_49080	YNR010W	4	1	2	3	3	2	1359	1498	1544
ID_26878	YER050C	2	1	2	1	3	2	787	795	860
ID_8878	YJR140W-A	0	3	2	1	3	2	861	1482	897
ID_20773	YCR096C	0	1	2	0	3	2	257	564	398
ID_3185	YDR291W	1	1	2	0	3	2	613	498	781
ID_15391	YPL136W	2	0	2	0	3	2	493	440	358
ID_14568	YOR207C	4	0	2	1	3	2	601	527	294
ID_29147	YGL056C	26	0	2	0	3	2	663	851	848
ID_25606	YDR491C	1	0	2	0	3	2	819	663	769
ID_1744	YCR101C	3	0	2	2	3	2	918	1007	1280
ID_47681	YNL127W	4	4	2	1	2	2	1483	1101	1102
ID_2622	YDR091C	0	1	2	0	2	2	718	977	855
ID_35491	YIR004W	1	2	2	1	2	2	1260	920	949
ID_53616	YPL078C	2	1	2	1	2	2	651	1022	520
ID_5196	YGL063C-A	1	2	2	3	2	2	963	1015	974
ID_42870	YLR326W	0	1	2	0	2	2	590	527	588
ID_28593	YFR030W	1	1	2	1	2	2	868	343	705
ID_52003	YOR219C	3	2	2	3	2	2	896	900	1098
ID_13531	YNR061C	0	1	2	0	2	2	442	890	694
ID_13494	YNR049C	2	1	2	0	2	2	671	713	568
ID_1439	YCL056C	0	1	2	0	2	2	392	241	229
ID_5973	YGR098C	2	1	2	0	2	2	899	976	963
ID_35286	YIL150C	2	4	2	0	2	2	557	374	349
ID_6971	YHR104W	1	0	2	0	2	2	462	201	414
ID_41045	YLR053C	1	0	2	2	2	2	1391	589	661
ID_44509	YML103C	0	0	2	0	2	2	831	509	297
ID_13833	YOL089C	2	0	2	0	2	2	499	367	672
ID_8880	YJR142W	2	0	2	1	2	2	417	602	549
ID_10323	YLR140W	3	0	2	3	2	2	472	497	756
ID_52822	YOR346W	0	0	2	0	2	2	477	283	504
ID_13626	YOL019W-A	2	0	2	2	2	2	1463	1310	1227
ID_12913	YNL156C	0	0	2	0	2	2	341	345	325
ID_42259	YLR232W	1	0	2	1	2	2	695	868	920
ID_16121	YPR145C-A	4	0	2	1	2	2	659	1167	914
ID_32798	YHR013C	1	0	2	2	2	2	850	543	860
ID_17642	YBL100C	2	0	2	0	2	2	581	539	281
ID_32411	YHL009W-A	1	0	2	0	2	2	78	215	36
ID_3840	YDR525W	378	1	2	1	1	2	326	254	345
ID_19179	YBR216C	0	2	2	1	1	2	584	598	739
ID_56074	YPR173C	2	1	2	0	1	2	465	895	1101
ID_25358	YDR450W	1	2	2	0	1	2	1115	1385	918
ID_48409	YNL243W	0	2	2	0	1	2	620	1051	887
ID_20284	YCR018C-A	1	2	2	0	1	2	935	557	637
ID_10965	YLR384C	1	3	2	0	1	2	444	799	510
ID_23219	YDR122W	1	1	2	2	1	2	558	468	387
ID_54465	YPL214C	3	1	2	0	1	2	666	635	523
ID_12652	YNL069C	1	2	2	2	1	2	483	848	422
ID_39387	YKL183C-A	1	1	2	1	1	2	567	337	714
ID_32408	YHL009W-A	4	1	2	0	1	2	330	673	465
ID_28104	YFL021W	2	1	2	0	1	2	453	615	840
ID_25400	YDR457W	2	1	2	2	1	2	682	747	735
ID_53938	YPL130W	1	1	2	0	1	2	530	354	383
ID_40515	YLL035W	265	2	2	2	1	2	792	510	455
ID_20234	YCR010C	3	1	2	1	1	2	714	549	778
ID_24059	YDR252W	1	1	2	2	1	2	1002	977	1045
ID_25346	YDR448W	3	1	2	4	1	2	1145	710	702
ID_8281	YJL134W	4	0	2	2	1	2	842	518	197
ID_28602	YFR031C-A	0	0	2	0	1	2	449	249	215
ID_18639	YBR133C	1	0	2	0	1	2	513	413	567
ID_10275	YLR119W	1	0	2	0	1	2	398	133	113
ID_41647	YLR149C-A	2	0	2	0	1	2	816	560	862
ID_33215	YHR070C-A	2	0	2	1	1	2	1031	667	1000
ID_37414	YJR035W	0	0	2	0	1	2	262	283	117
ID_53251	YPL019C	2	0	2	0	1	2	312	490	620
ID_54808	YPL266W	1	0	2	0	1	2	419	132	115
ID_23867	YDR220C	2	0	2	1	1	2	818	703	766
ID_17436	YBL069W	1	0	2	1	1	2	560	371	181
ID_36431	YJL106W	0	0	2	0	1	2	221	190	323
ID_41295	YLR095C	0	0	2	0	1	2	357	366	176
ID_27654	YER152W-A	2	0	2	2	1	2	760	378	415
ID_42103	YLR209C	2	0	2	1	1	2	538	296	593
ID_2712	YDR124W	1	0	2	0	1	2	447	395	465
ID_41058	YLR055C	0	0	2	1	1	2	568	177	307
ID_32039	YGR249W	0	0	2	0	1	2	802	232	326
ID_41070	YLR057W	0	0	2	0	1	2	223	272	196
ID_53327	YPL032C	0	0	2	0	1	2	149	123	140
ID_6718	YHR016C	1	0	2	0	1	2	245	554	151
ID_26989	YER065C	2	0	2	1	1	2	825	791	542
ID_46968	YNL016W	0	746	2	0	0	2	509	451	312
ID_26497	YEL075W-A	51	134	2	0	0	2	437	368	233
ID_28853	YGL009C	1	1	2	1	0	2	923	199	465
ID_6259	YGR198W	1	3	2	1	0	2	811	967	311
ID_13472	YNR039C	0	2	2	1	0	2	351	495	511
ID_2470	YDR019C	1	1	2	1	0	2	659	612	365
ID_25846	YDR526C	0	1	2	1	0	2	344	519	496
ID_4086	YER006C-A	3	2	2	2	0	2	1217	1603	1496
ID_31299	YGR135W	4	2	2	0	0	2	871	654	731
ID_53099	YOR391C	1	1	2	0	0	2	203	108	373
ID_20895	YDL007C-A	4	1	2	1	0	2	1162	1032	1031
ID_21594	YDL118W	2	1	2	1	0	2	362	586	551
ID_24608	YDR334W	1	1	2	0	0	2	284	451	373
ID_2324	YDL218W	1	2	2	2	0	2	721	951	524
ID_46980	YNL018C	2	0	2	0	0	2	381	662	359
ID_8964	YKL018W	3	0	2	2	0	2	762	380	358
ID_29692	YGL145W	3	0	2	2	0	2	909	1148	962
ID_48099	YNL192W	1	0	2	0	0	2	111	130	107
ID_12071	YMR185W	1	0	2	0	0	2	245	197	41
ID_11185	YLR458W	0	0	2	0	0	2	367	366	166
ID_9609	YKR038C	0	0	2	0	0	2	254	149	56
ID_46623	YMR292W	2	0	2	0	0	2	395	233	281
ID_19781	YCL005W-A	2	0	2	1	0	2	333	402	275
ID_35602	YIR020C	1	0	2	0	0	2	312	485	375
ID_2115	YDL141W	1	0	2	4	0	2	869	437	780
ID_31814	YGR213C	0	0	2	0	0	2	275	502	606
ID_34975	YIL102C-A	1	0	2	1	0	2	481	606	719
ID_9630	YKR049C	4	0	2	0	0	2	1366	907	707
ID_1519	YCR018C	0	0	2	0	0	2	64	119	44
ID_24856	YDR371C-A	2	0	2	0	0	2	388	783	651
ID_30281	YGL240W	4	1	2	0	9	1	460	596	731
ID_7260	YHR209W	1	2	2	0	9	1	942	1233	630
ID_11934	YMR141W-A	20	0	2	4	9	1	1164	778	1096
ID_39962	YKR054C	1	1	2	0	8	1	643	42	129
ID_32631	YHL041W	3	1	2	1	7	1	1314	1105	1258
ID_47759	YNL138W-A	4	0	2	0	7	1	889	604	512
ID_21239	YDL062W	3	2	2	0	5	1	1114	558	658
ID_9978	YLR004C	4	0	2	1	5	1	2414	1218	1605
ID_40970	YLR040C	1	0	2	0	5	1	363	99	466
ID_4898	YFR021W	4	0	2	1	5	1	962	793	921
ID_23940	YDR233C	2	476	2	3	4	1	717	696	945
ID_11313	YML042W	332	17	2	1	4	1	655	990	1102
ID_30373	YGL255W	6	337	2	1	4	1	1767	713	1022
ID_35	YAL015C	2	2	2	0	4	1	610	1146	1028
ID_17182	YBL030C	4	3	2	1	4	1	1312	1471	1378
ID_19571	YBR276C	2	2	2	1	4	1	454	525	676
ID_53224	YPL015C	37	2	2	3	4	1	1040	1827	1751
ID_30404	YGL260W	1	1	2	1	4	1	1313	1026	713
ID_13598	YOL009C	3	2	2	0	4	1	1726	1342	997
ID_1631	YCR057C	5	1	2	2	4	1	924	912	741
ID_27442	YER125W	0	1	2	1	4	1	859	1132	1318
ID_47445	YNL091W	6	0	2	0	4	1	1238	1046	1138
ID_7644	YIL121W	1	0	2	1	4	1	486	410	353
ID_49308	YNR046W	4	4	2	0	3	1	1023	1146	968
ID_36383	YJL098W	2	3	2	2	3	1	1347	1084	1025
ID_51329	YOR115C	1	1	2	1	3	1	728	706	645
ID_8889	YJR147W	387	4	2	4	3	1	1861	1676	1455
ID_20405	YCR034W	0	2	2	0	3	1	586	831	454
ID_1311	YCL005W-A	3	1	2	1	3	1	1011	961	1079
ID_41343	YLR102C	2	2	2	2	3	1	1010	1022	689
ID_35149	YIL129C	2	16	2	2	3	1	1320	1164	872
ID_5681	YGL239C	1	1	2	0	3	1	624	948	595
ID_29393	YGL096W	3	1	2	2	3	1	1272	1385	1389
ID_36171	YJL064W	0	2	2	3	3	1	385	435	805
ID_40755	YLR005W	1	1	2	2	3	1	274	678	673
ID_23050	YDR098C	1	1	2	5	3	1	884	1093	519
ID_39886	YKR042W	2	2	2	4	3	1	495	997	710
ID_46853	YMR323W	0	1	2	0	3	1	499	542	271
ID_38534	YKL052C	1	2	2	0	3	1	670	724	309
ID_50172	YOL103W	0	1	2	0	3	1	379	308	478
ID_18888	YBR173C	0	1	2	0	3	1	337	363	541
ID_28732	YFR049W	1	1	2	0	3	1	827	662	288
ID_41359	YLR104W	0	0	2	0	3	1	424	242	898
ID_43090	YLR360W	3	0	2	1	3	1	1054	787	1057
ID_17397	YBL063W	6	0	2	0	3	1	448	619	676
ID_48771	YNL301C	0	0	2	0	3	1	433	405	620
ID_20040	YCL049C	0	0	2	1	3	1	287	356	380
ID_32195	YGR274C	2	0	2	2	3	1	344	109	2302
ID_35321	YIL156W	0	0	2	0	3	1	548	409	715
ID_50351	YOL131W	3	0	2	2	3	1	786	428	381
ID_11471	YML100W	0	0	2	1	3	1	570	396	428
ID_25511	YDR475C	3	29	2	1	2	1	1399	718	764
ID_33912	YHR174W	2	4	2	1	2	1	829	515	484
ID_7044	YHR127W	4	2	2	1	2	1	1323	1351	995
ID_34797	YIL074C	3	1	2	0	2	1	608	940	724
ID_39963	YKR054C	3	18	2	0	2	1	714	838	759
ID_4203	YER047C	2	1	2	0	2	1	369	103	366
ID_3950	YEL030W	1	2	2	1	2	1	870	501	607
ID_3597	YDR429C	1	1	2	0	2	1	414	440	531
ID_51529	YOR147W	0	1	2	0	2	1	279	161	290
ID_53527	YPL063W	1	3	2	1	2	1	843	768	396
ID_30673	YGR037C	1	2	2	0	2	1	525	528	684
ID_14586	YOR211C	2	5	2	3	2	1	1308	1793	1937
ID_6741	YHR024C	1	1	2	0	2	1	344	255	287
ID_3291	YDR326C	5	2	2	0	2	1	610	323	717
ID_24160	YDR264C	1	1	2	1	2	1	826	422	796
ID_26156	YEL025C	1	2	2	1	2	1	554	481	310
ID_1261	YBR278W	1	1	2	0	2	1	415	493	675
ID_1571	YCR032W	0	2	2	0	2	1	607	644	653
ID_4981	YFR041C	4	2	2	3	2	1	1085	820	1070
ID_8439	YJL199C	0	1	2	0	2	1	304	279	499
ID_26853	YER047C	0	1	2	1	2	1	599	411	697
ID_14160	YOR061W	1	1	2	4	2	1	483	732	690
ID_13186	YNL264C	0	1	2	0	2	1	489	447	523
ID_44889	YMR028W	2	1	2	2	2	1	1199	806	1255
ID_32785	YHR011W	1	0	2	1	2	1	486	454	236
ID_22823	YDR061W	1	0	2	2	2	1	533	214	224
ID_42558	YLR279W	0	0	2	0	2	1	348	280	425
ID_17716	YBL108C-A	1	0	2	2	2	1	717	587	734
ID_48068	YNL187W	1	0	2	0	2	1	605	431	516
ID_27401	YER119C	1	0	2	0	2	1	420	566	324
ID_46184	YMR224C	3	0	2	1	2	1	1153	805	633
ID_16572	YAL044W-A	0	0	2	1	2	1	201	124	127
ID_28585	YFR029W	0	0	2	0	2	1	349	187	358
ID_15086	YPL006W	2	0	2	0	2	1	221	360	674
ID_30276	YGL239C	2	0	2	0	2	1	551	264	241
ID_1728	YCR092C	0	0	2	0	2	1	608	755	614
ID_7955	YIR033W	1	0	2	1	2	1	767	570	698
ID_12529	YNL020C	2	0	2	0	2	1	429	591	614
ID_27658	YER153C	4	0	2	1	2	1	773	638	581
ID_5215	YGL073W	0	0	2	0	2	1	283	354	283
ID_46824	YMR318C	1	0	2	1	2	1	534	569	443
ID_34198	YHR213W-A	1	0	2	1	2	1	855	888	457
ID_45210	YMR077C	5	0	2	0	2	1	1193	856	698
ID_48778	YNL302C	0	0	2	0	2	1	435	328	203
ID_13394	YNR007C	1	0	2	2	2	1	414	786	577
ID_40375	YLL014W	3	0	2	0	2	1	795	671	725
ID_7165	YHR180W	2	0	2	1	2	1	1102	663	789
ID_45972	YMR192W	1	0	2	0	2	1	406	522	380
ID_36673	YJL142C	2	67	2	1	1	1	637	604	157
ID_783	YBR081C	4	1	2	1	1	1	835	684	502
ID_26735	YER031C	1	2	2	0	1	1	638	641	440
ID_1552	YCR027C	1	2	2	0	1	1	124	418	70
ID_29328	YGL085W	0	3	2	1	1	1	965	830	1104
ID_51166	YOR089C	2	1	2	2	1	1	858	725	573
ID_39729	YKR016W	1	4	2	0	1	1	667	563	711
ID_17897	YBR023C	0	3	2	0	1	1	355	426	543
ID_51007	YOR065W	1	1	2	0	1	1	1132	863	610
ID_6810	YHR051W	1	1	2	1	1	1	454	911	404
ID_34468	YIL026C	0	2	2	0	1	1	483	880	349
ID_34103	YHR199C-A	0	2	2	1	1	1	507	616	363
ID_13597	YOL009C	2	1	2	0	1	1	581	712	866
ID_21542	YDL110C	2	2	2	4	1	1	1001	1166	1171
ID_52642	YOR320C	2	1	2	0	1	1	417	390	563
ID_11615	YMR023C	0	1	2	0	1	1	487	374	614
ID_41406	YLR112W	0	1	2	3	1	1	824	717	527
ID_48417	YNL245C	0	1	2	0	1	1	731	659	439
ID_36668	YJL141C	3	2	2	3	1	1	1563	1281	969
ID_29668	YGL141W	0	1	2	0	1	1	564	553	512
ID_43962	YML022W	61	1	2	1	1	1	841	786	635
ID_4392	YER101C	0	1	2	0	1	1	650	261	338
ID_16710	YAL064W-B	1	4	2	1	1	1	710	687	689
ID_55315	YPR061C	2	3	2	0	1	1	727	305	448
ID_12757	YNL103W-A	1	1	2	1	1	1	378	693	363
ID_20239	YCR011C	2	1	2	1	1	1	681	254	380
ID_40906	YLR031W	1	2	2	0	1	1	739	461	466
ID_38304	YKL017C	0	2	2	1	1	1	212	66	204
ID_47276	YNL065W	0	1	2	1	1	1	1712	1245	966
ID_19521	YBR268W	0	2	2	0	1	1	342	746	543
ID_39192	YKL153W	1	1	2	0	1	1	697	381	441
ID_11019	YLR403W	1	1	2	1	1	1	531	494	493
ID_31802	YGR211W	3	1	2	2	1	1	1158	1114	1531
ID_11043	YLR415C	2	1	2	1	1	1	660	446	503
ID_44926	YMR032W	4	1	2	2	1	1	1085	706	956
ID_38528	YKL051W	0	5	2	3	1	1	998	894	874
ID_30547	YGR020C	2	1	2	0	1	1	631	504	763
ID_9160	YKL089W	1	1	2	0	1	1	1213	802	642
ID_29822	YGL166W	1	1	2	1	1	1	328	557	388
ID_30884	YGR070W	2	1	2	1	1	1	516	394	413
ID_43152	YLR368W	1	1	2	1	1	1	170	110	280
ID_11216	YML007W	1	2	2	0	1	1	264	240	426
ID_32457	YHL015W-A	1	1	2	0	1	1	623	761	616
ID_4144	YER023W	1	1	2	0	1	1	946	1195	870
ID_29821	YGL166W	0	1	2	0	1	1	196	102	397
ID_6492	YGR287C	0	1	2	0	1	1	601	792	614
ID_55461	YPR085C	0	1	2	0	1	1	733	349	714
ID_8846	YJR134C	1	1	2	1	1	1	974	1065	913
ID_54060	YPL149W	0	1	2	0	1	1	207	245	256
ID_30366	YGL254W	1	1	2	1	1	1	1037	599	413
ID_42757	YLR307W	2	0	2	1	1	1	662	1128	541
ID_18301	YBR085C-A	0	0	2	0	1	1	147	29	64
ID_31244	YGR126W	2	0	2	0	1	1	367	134	77
ID_890	YBR126W-B	1	0	2	0	1	1	397	322	375
ID_18942	YBR182C	1	0	2	0	1	1	522	462	455
ID_15191	YPL041C	0	0	2	0	1	1	297	535	251
ID_6219	YGR181W	0	0	2	0	1	1	474	429	264
ID_2130	YDL148C	4	0	2	0	1	1	943	954	438
ID_2346	YDL231C	0	0	2	0	1	1	598	394	520
ID_3271	YDR322C-A	0	0	2	0	1	1	440	221	142
ID_1206	YBR259W	1	0	2	0	1	1	137	461	209
ID_1559	YCR028C	0	0	2	0	1	1	302	357	507
ID_12924	YNL161W	1	0	2	1	1	1	400	435	493
ID_27829	YER176W	0	0	2	3	1	1	524	312	552
ID_42500	YLR270W	1	0	2	0	1	1	275	158	315
ID_9047	YKL045W	0	0	2	0	1	1	141	243	254
ID_25168	YDR418W	0	0	2	0	1	1	481	168	303
ID_19371	YBR244W	2	0	2	1	1	1	690	412	373
ID_43710	YLR454W	0	0	2	0	1	1	298	527	429
ID_27333	YER107W-A	0	0	2	1	1	1	390	505	378
ID_17048	YBL009W	1	0	2	1	1	1	541	468	487
ID_38253	YKL008C	1	0	2	0	1	1	511	450	177
ID_53917	YPL126W	0	0	2	1	1	1	484	352	493
ID_40566	YLL044W	0	0	2	0	1	1	227	383	473
ID_2431	YDR011W	0	0	2	0	1	1	424	200	248
ID_51039	YOR070C	1	0	2	1	1	1	166	129	271
ID_7583	YIL105C	1	0	2	0	1	1	549	611	227
ID_6335	YGR233C	3	0	2	0	1	1	709	576	730
ID_8559	YJR023C	7	0	2	1	1	1	854	673	723
ID_10485	YLR206W	1	0	2	1	1	1	255	143	373
ID_978	YBR164C	1	0	2	1	1	1	550	349	383
ID_29840	YGL169W	0	0	2	0	1	1	620	310	105
ID_18459	YBR109C	0	0	2	0	1	1	77	117	115
ID_55582	YPR106W	1	0	2	1	1	1	1123	1016	888
ID_2946	YDR201W	2	0	2	0	1	1	680	520	678
ID_9043	YKL044W	0	0	2	0	1	1	630	483	193
ID_4688	YFL001W	3	0	2	2	1	1	1166	1933	1492
ID_50389	YOL137W	0	0	2	2	1	1	370	537	416
ID_19455	YBR257W	1	0	2	0	1	1	344	256	551
ID_53504	YPL060C-A	4	0	2	1	1	1	1112	628	607
ID_12588	YNL041C	0	0	2	0	1	1	71	148	193
ID_9791	YLL004W	0	0	2	0	1	1	489	408	266
ID_17778	YBR005W	3	0	2	0	1	1	514	463	560
ID_29590	YGL128C	2	0	2	2	1	1	366	419	238
ID_779	YBR076W	1	0	2	1	1	1	435	375	407
ID_25916	YDR537C	0	0	2	1	1	1	281	372	527
ID_9350	YKL156C-A	0	0	2	0	1	1	336	164	134
ID_30297	YGL243W	0	0	2	1	1	1	457	716	545
ID_8076	YJL047C-A	2	0	2	0	1	1	328	236	392
ID_25614	YDR492W	1	0	2	0	1	1	274	423	384
ID_10433	YLR178C	1	0	2	4	1	1	388	333	467
ID_44265	YML068W	0	0	2	0	1	1	181	103	282
ID_5931	YGR084C	1	3	2	0	0	1	715	725	1119
ID_15830	YPR014C	0	190	2	1	0	1	838	206	318
ID_266	YBL001C	1	1	2	1	0	1	755	668	889
ID_46578	YMR285C	3	1	2	4	0	1	986	1035	726
ID_40767	YLR007W	1	1	2	0	0	1	377	361	717
ID_26361	YEL055C	0	2	2	1	0	1	300	0	36
ID_15213	YPL056C	3	1	2	2	0	1	296	477	791
ID_42386	YLR254C	1	2	2	1	0	1	958	431	529
ID_44431	YML094C-A	4	1	2	1	0	1	1190	1255	1181
ID_28761	YFR053C	3	2	2	0	0	1	554	580	745
ID_3433	YDR374C	0	1	2	0	0	1	295	303	422
ID_46439	YMR264W	3	1	2	1	0	1	422	664	664
ID_26538	YER003C	3	2	2	0	0	1	272	412	293
ID_20500	YCR047W-A	3	1	2	2	0	1	945	658	691
ID_43257	YLR385C	0	2	2	3	0	1	456	614	492
ID_27105	YER079C-A	1	1	2	0	0	1	181	183	189
ID_40953	YLR038C	1	3	2	2	0	1	1415	975	1052
ID_10925	YLR373C	0	1	2	0	0	1	273	259	206
ID_24558	YDR326C	1	1	2	2	0	1	247	472	310
ID_34590	YIL045W	1	1	2	0	0	1	532	409	283
ID_36144	YJL061W	2	1	2	0	0	1	267	308	186
ID_19892	YCL026C-B	1	1	2	2	0	1	734	563	536
ID_1618	YCR050C	1	1	2	0	0	1	479	193	119
ID_24395	YDR304C	2	3	2	1	0	1	671	623	729
ID_23925	YDR230W	1	2	2	0	0	1	909	937	909
ID_13138	YNL240C	2	1	2	0	0	1	536	520	213
ID_45874	YMR177W	1	1	2	2	0	1	927	844	803
ID_55299	YPR059C	0	1	2	0	0	1	262	186	163
ID_49086	YNR011C	1	1	2	1	0	1	437	393	530
ID_45514	YMR125W	2	1	2	3	0	1	499	392	497
ID_15961	YPR076W	0	1	2	0	0	1	391	286	302
ID_41880	YLR172C	0	1	2	0	0	1	136	165	62
ID_33401	YHR094C	0	3	2	0	0	1	461	160	174
ID_9316	YKL147C	2	1	2	0	0	1	601	503	290
ID_35248	YIL144W	0	1	2	0	0	1	223	179	355
ID_22437	YDR002W	0	1	2	0	0	1	169	158	234
ID_1842	YDL037C	1	1	2	0	0	1	521	439	567
ID_31687	YGR192C	0	1	2	0	0	1	871	726	734
ID_37904	YJR116W	1	2	2	1	0	1	649	270	351
ID_30836	YGR063C	2	1	2	0	0	1	845	1004	984
ID_30672	YGR037C	1	1	2	0	0	1	574	572	631
ID_27690	YER158C	0	1	2	0	0	1	136	302	78
ID_27996	YFL009W	0	1	2	1	0	1	627	354	1019
ID_24995	YDR391C	0	1	2	1	0	1	327	550	446
ID_32096	YGR259C	1	1	2	1	0	1	326	268	248
ID_54030	YPL144W	0	1	2	0	0	1	230	179	231
ID_16256	YAL001C	1	1	2	0	0	1	284	306	528
ID_5980	YGR101W	0	1	2	0	0	1	341	418	307
ID_14035	YOR008C-A	0	1	2	1	0	1	615	365	377
ID_44156	YML052W	3	1	2	0	0	1	196	573	487
ID_23473	YDR165W	1	1	2	1	0	1	735	390	507
ID_8223	YJL119C	0	1	2	0	0	1	816	854	821
ID_19511	YBR266C	3	1	2	0	0	1	339	369	194
ID_9684	YKR078W	0	1	2	1	0	1	932	702	859
ID_27409	YER119C-A	2	1	2	0	0	1	589	583	553
ID_17372	YBL059W	0	1	2	0	0	1	320	79	378
ID_22906	YDR075W	1	1	2	0	0	1	547	356	485
ID_26102	YEL018W	3	1	2	0	0	1	768	433	469
ID_47166	YNL047C	2	1	2	0	0	1	616	202	375
ID_4787	YFL032W	0	0	2	0	0	1	183	139	28
ID_30771	YGR052W	2	0	2	0	0	1	1018	769	699
ID_12961	YNL174W	0	0	2	0	0	1	391	264	465
ID_1320	YCL009C	0	0	2	0	0	1	447	461	421
ID_40579	YLL046C	2	0	2	0	0	1	163	280	186
ID_27010	YER067W	1	0	2	0	0	1	174	186	162
ID_31828	YGR215W	0	0	2	0	0	1	520	317	196
ID_36598	YJL131C	1	0	2	0	0	1	258	142	204
ID_27782	YER170W	3	0	2	1	0	1	523	487	547
ID_26427	YEL065W	1	0	2	1	0	1	490	386	597
ID_41013	YLR048W	0	0	2	7	0	1	371	219	120
ID_4849	YFL054C	0	0	2	0	0	1	203	229	325
ID_21759	YDL143W	0	0	2	0	0	1	282	305	201
ID_45981	YMR193W	1	0	2	0	0	1	126	313	213
ID_780	YBR077C	1	0	2	0	0	1	487	507	614
ID_7660	YIL127C	3	0	2	1	0	1	708	597	877
ID_16233	YPR194C	0	0	2	0	0	1	486	271	165
ID_56251	YPR203W	1	0	2	0	0	1	164	378	403
ID_27400	YER119C	0	0	2	0	0	1	445	414	199
ID_14552	YOR199W	1	0	2	0	0	1	263	297	23
ID_17946	YBR031W	0	0	2	0	0	1	182	370	303
ID_54930	YPR001W	0	0	2	0	0	1	40	73	139
ID_26417	YEL063C	2	0	2	0	0	1	330	64	414
ID_5791	YGR028W	0	0	2	0	0	1	182	69	195
ID_20584	YCR065W	3	0	2	3	0	1	658	399	332
ID_47849	YNL151C	0	0	2	0	0	1	257	148	305
ID_42483	YLR267W	2	0	2	0	0	1	240	116	219
ID_33799	YHR156C	0	0	2	0	0	1	277	235	145
ID_26044	YEL011W	0	0	2	0	0	1	861	639	1058
ID_7760	YIL154C	1	0	2	0	0	1	691	222	466
ID_11046	YLR415C	0	0	2	1	0	1	232	102	196
ID_50813	YOR033C	0	0	2	0	0	1	137	14	136
ID_18050	YBR048W	0	0	2	0	0	1	226	197	189
ID_32183	YGR271W	0	0	2	0	0	1	294	327	187
ID_49881	YOL058W	0	0	2	0	0	1	113	18	0
ID_16499	YAL035W	1	0	2	0	0	1	435	602	388
ID_52254	YOR261C	1	0	2	1	0	1	951	597	550
ID_6753	YHR032W	0	0	2	1	0	1	541	577	628
ID_24223	YDR275W	0	0	2	0	0	1	255	164	211
ID_10754	YLR313C	1	0	2	1	0	1	714	588	449
ID_29794	YGL162W	1	0	2	0	0	1	233	189	284
ID_51435	YOR133W	0	0	2	0	0	1	40	86	174
ID_27684	YER157W	1	0	2	0	0	1	386	271	336
ID_30690	YGR038W	0	0	2	0	0	1	384	387	299
ID_45764	YMR161W	0	0	2	1	0	1	154	200	185
ID_16701	YAL064C-A	0	0	2	2	0	1	369	545	356
ID_17081	YBL015W	1	0	2	1	0	1	269	233	269
ID_16719	YAL065C	26	0	2	1	0	1	344	229	402
ID_20971	YDL019C	2	0	2	0	0	1	726	502	413
ID_13246	YNL283C	1	0	2	2	0	1	1731	104	181
ID_29148	YGL056C	0	0	2	1	0	1	647	398	424
ID_10937	YLR377C	1	0	2	0	0	1	638	538	507
ID_32145	YGR267C	0	0	2	0	0	1	166	74	219
ID_8084	YJL051W	1	0	2	2	0	1	307	117	151
ID_9957	YLL062C	2	0	2	0	0	1	316	682	261
ID_11897	YMR128W	0	0	2	1	0	1	538	561	316
ID_12516	YNL009W	1	0	2	1	0	1	341	193	187
ID_12379	YMR287C	0	0	2	0	0	1	66	48	117
ID_16175	YPR168W	0	0	2	0	0	1	32	44	45
ID_8288	YJL136W-A	0	0	2	0	0	1	169	94	1
ID_19548	YBR272C	0	0	2	0	0	1	120	91	365
ID_21516	YDL106C	0	0	2	0	0	1	282	236	229
ID_30242	YGL234W	0	0	2	0	0	1	195	28	60
ID_30355	YGL252C	0	0	2	0	0	1	236	90	119
ID_30485	YGR010W	0	0	2	0	0	1	152	172	43
ID_22548	YDR019C	0	0	2	0	0	1	96	151	110
ID_52879	YOR356W	0	0	2	1	0	1	481	457	588
ID_39106	YKL140W	0	0	2	3	0	1	547	507	510
ID_24702	YDR350C	1	0	2	1	0	1	509	775	324
ID_47982	YNL172W	0	0	2	1	0	1	317	163	62
ID_18052	YBR049C	1	0	2	0	0	1	78	89	38
ID_15348	YPL120W	1	0	2	0	0	1	204	184	126
ID_9573	YKR029C	2	0	2	0	0	1	568	475	328
ID_22032	YDL185W	1	2	1	5	21	21	1	0	0
ID_19813	YCL012C	0	1	1	7	17	15	3	6	3
ID_24159	YDR264C	0	3	1	0	1	13	600	595	531
ID_29786	YGL160W	0	3	1	1	1	10	432	316	313
ID_52427	YOR290C	2	3	1	0	0	10	564	806	705
ID_33452	YHR103W	0	0	1	1	0	10	292	141	224
ID_7867	YIR016W	1	2	1	0	0	9	262	215	317
ID_13371	YNL331C	0	0	1	1	6	8	319	224	437
ID_50712	YOR018W	1	3	1	0	0	8	675	757	962
ID_37892	YJR114W	3	3	1	1	4	7	1128	1398	1002
ID_18223	YBR073W	1	1	1	1	0	7	421	657	431
ID_45279	YMR088C	3	3	1	2	6	6	1397	1129	707
ID_34615	YIL047C-A	3	3	1	5	3	6	955	1284	1476
ID_11855	YMR111C	2	2	1	0	2	6	897	808	778
ID_35301	YIL153W	0	1	1	1	1	6	504	396	706
ID_46863	YMR325W	0	1	1	0	0	6	155	162	177
ID_2221	YDL174C	43	4	1	1	7	5	1701	1397	1358
ID_9699	YKR081C	0	0	1	0	6	5	33	25	38
ID_2803	YDR152W	5	2	1	2	3	5	994	1182	1121
ID_32130	YGR265W	1	1	1	0	2	5	1319	866	659
ID_40636	YLL056C	2	2	1	0	1	5	398	534	565
ID_20085	YCL057W	0	0	1	0	5	4	276	128	321
ID_23012	YDR092W	0	1	1	0	4	4	379	412	505
ID_46185	YMR225C	5	3	1	5	4	4	2544	2297	1419
ID_25882	YDR532C	1	1	1	2	3	4	605	807	753
ID_53114	YOR393W	1	0	1	0	3	4	269	508	352
ID_29671	YGL141W	3	0	1	2	3	4	610	802	752
ID_9369	YKL162C	57	43	1	0	2	4	1299	688	544
ID_45791	YMR166C	0	3	1	0	2	4	367	491	421
ID_22922	YDR077W	0	0	1	0	2	4	85	44	99
ID_20929	YDL012C	0	0	1	1	2	4	544	204	465
ID_56114	YPR179C	3	0	1	1	2	4	1120	1245	1314
ID_17539	YBL084C	1	1	1	0	1	4	535	517	375
ID_54784	YPL262W	2	3	1	2	1	4	647	730	529
ID_16512	YAL037C-B	0	0	1	0	1	4	293	105	645
ID_43111	YLR363C	0	1	1	1	0	4	415	407	562
ID_52762	YOR338W	1	1	1	0	0	4	326	233	96
ID_19872	YCL023C	1	1	1	0	0	4	441	255	249
ID_54433	YPL208W	0	2	1	1	0	4	618	770	751
ID_38795	YKL093W	0	1	1	1	0	4	263	478	182
ID_29389	YGL095C	0	0	1	2	0	4	81	183	278
ID_617	YBR025C	2	0	1	0	0	4	320	366	288
ID_2954	YDR205W	1	0	1	0	0	4	333	232	232
ID_41274	YLR091W	0	2	1	0	8	3	969	791	631
ID_32983	YHR039C	6	3	1	1	8	3	2051	2134	2231
ID_40712	YLL066W-B	0	3	1	1	8	3	561	814	854
ID_43213	YLR378C	1	1	1	1	6	3	842	727	514
ID_24892	YDR375C	3	0	1	0	5	3	564	620	762
ID_22584	YDR025W	1	0	1	0	4	3	428	375	406
ID_10115	YLR065C	1	0	1	0	4	3	934	607	867
ID_24734	YDR354W	1	4	1	1	3	3	1610	1788	1426
ID_3424	YDR372C	2	1	1	0	3	3	871	969	971
ID_50286	YOL120C	5	3	1	0	3	3	1499	1345	826
ID_47533	YNL103W	6	1	1	4	3	3	1210	1164	1337
ID_1304	YCL001W	3	1	1	0	3	3	730	548	704
ID_20502	YCR047W-A	3	0	1	2	3	3	1503	1378	1590
ID_51124	YOR081C	0	0	1	1	3	3	507	700	610
ID_42257	YLR232W	6	0	1	1	3	3	1494	1344	1344
ID_38556	YKL055C	2	0	1	1	3	3	1199	1206	996
ID_46283	YMR240C	1	0	1	2	3	3	448	491	453
ID_27863	YER181C	0	4	1	0	2	3	685	649	804
ID_7906	YIR023C-A	2	1	1	0	2	3	1427	964	1251
ID_41218	YLR082C	4	1	1	1	2	3	689	452	948
ID_19098	YBR202W	1	5	1	0	2	3	425	846	849
ID_46445	YMR265C	2	1	1	1	2	3	999	963	1139
ID_52402	YOR285W	0	3	1	1	2	3	1517	1792	1176
ID_40387	YLL016W	3	1	1	0	2	3	1825	1471	1435
ID_29226	YGL068W	3	1	1	0	2	3	571	570	803
ID_38659	YKL070W	20	1	1	0	2	3	591	615	659
ID_25530	YDR478W	3	1	1	0	2	3	1182	885	874
ID_3918	YEL020W-A	2	0	1	4	2	3	541	569	486
ID_18103	YBR056W	2	0	1	1	2	3	731	636	372
ID_25287	YDR438W	1	2	1	1	1	3	679	1033	596
ID_38535	YKL052C	3	3	1	1	1	3	791	1111	714
ID_13945	YOL132W	1	60	1	1	1	3	534	512	342
ID_310	YBL014C	1	1	1	0	1	3	625	625	458
ID_18189	YBR068C	0	1	1	1	1	3	577	796	490
ID_17168	YBL029C-A	0	1	1	2	1	3	1030	488	359
ID_4705	YFL004W	3	2	1	0	1	3	1057	1092	1078
ID_42910	YLR332W	0	2	1	1	1	3	299	563	264
ID_17106	YBL019W	1	1	1	2	1	3	498	487	629
ID_30820	YGR060W	3	1	1	0	1	3	793	588	600
ID_8962	YKL018C-A	2	1	1	1	1	3	375	161	494
ID_13170	YNL255C	1	2	1	3	1	3	709	844	1076
ID_51472	YOR139C	1	4	1	2	1	3	583	895	776
ID_31626	YGR182C	6	1	1	2	1	3	925	803	613
ID_21626	YDL123W	2	1	1	1	1	3	628	288	262
ID_5532	YGL184C	1	0	1	0	1	3	98	43	230
ID_31699	YGR194C	1	0	1	0	1	3	272	633	576
ID_8401	YJL183W	1	0	1	0	1	3	522	633	551
ID_38237	YKL006C-A	0	0	1	0	1	3	871	709	752
ID_46209	YMR229C	0	0	1	0	1	3	220	174	74
ID_46925	YNL009W	0	0	1	1	1	3	764	398	299
ID_37205	YJR002W	1	0	1	0	1	3	445	354	422
ID_47447	YNL091W	1	0	1	0	1	3	605	600	614
ID_596	YBR018C	0	0	1	0	1	3	434	342	246
ID_22387	YDL243C	0	0	1	0	1	3	487	759	571
ID_6460	YGR274C	1	0	1	0	1	3	616	425	598
ID_846	YBR109C	3	0	1	2	1	3	1314	1442	1271
ID_23943	YDR233C	0	0	1	0	1	3	220	469	208
ID_55347	YPR067W	0	2	1	1	0	3	711	795	1801
ID_50317	YOL125W	0	30	1	1	0	3	912	673	588
ID_55585	YPR106W	0	2	1	1	0	3	759	659	418
ID_5527	YGL183C	3	1	1	0	0	3	745	350	554
ID_33726	YHR143W-A	1	2	1	1	0	3	815	736	867
ID_45971	YMR192W	3	1	1	0	0	3	846	570	641
ID_3277	YDR323C	1	1	1	0	0	3	581	419	450
ID_10588	YLR250W	3	2	1	0	0	3	525	645	907
ID_49505	YOL001W	0	1	1	1	0	3	168	151	132
ID_51672	YOR167C	3	1	1	0	0	3	821	599	822
ID_49476	YNR074C	0	1	1	0	0	3	182	239	186
ID_21105	YDL040C	0	1	1	0	0	3	778	379	368
ID_48817	YNL309W	0	1	1	0	0	3	289	209	269
ID_9368	YKL162C	1	0	1	2	0	3	352	309	240
ID_53654	YPL084W	0	0	1	1	0	3	137	145	213
ID_38211	YKL002W	1	0	1	1	0	3	529	506	264
ID_13052	YNL210W	0	0	1	0	0	3	108	150	113
ID_45555	YMR131C	1	0	1	0	0	3	1062	1256	888
ID_6756	YHR032W-A	0	0	1	0	0	3	255	247	38
ID_19671	YBR293W	0	0	1	0	0	3	387	293	487
ID_38991	YKL121W	2	0	1	3	0	3	610	604	674
ID_28162	YFL031C-A	3	0	1	0	0	3	767	650	672
ID_3017	YDR228C	2	2	1	0	8	2	836	951	890
ID_25407	YDR458C	1	0	1	3	7	2	770	474	722
ID_9402	YKL172W	0	0	1	0	7	2	206	454	234
ID_44637	YML124C	2	0	1	1	7	2	470	417	497
ID_38270	YKL011C	6	3	1	0	6	2	946	774	903
ID_7778	YIL156W-A	0	122	1	1	6	2	946	684	663
ID_42387	YLR254C	5	3	1	1	6	2	1537	1365	1839
ID_51613	YOR161C	3	3	1	3	6	2	1474	1458	1441
ID_31138	YGR111W	2	2	1	1	6	2	938	920	734
ID_6958	YHR100C	1	0	1	0	6	2	321	543	578
ID_28125	YFL025C	0	0	1	0	6	2	826	448	291
ID_6320	YGR224W	2	3	1	2	5	2	1090	2023	1911
ID_44181	YML056C	3	1	1	1	5	2	220	303	202
ID_27659	YER153C	4	1	1	1	5	2	1067	759	2209
ID_21302	YDL072C	2	2	1	2	5	2	566	787	561
ID_54690	YPL249C-A	5	1	1	1	5	2	874	1186	1169
ID_37624	YJR070C	3	61	1	2	4	2	919	874	782
ID_27444	YER125W	2	1	1	1	4	2	369	376	474
ID_38694	YKL076C	4	1	1	2	4	2	694	893	774
ID_15766	YPL270W	1	4	1	2	4	2	657	477	940
ID_55714	YPR127W	0	1	1	2	4	2	980	875	786
ID_16969	YAR075W	6	2	1	1	4	2	1853	1189	1480
ID_12408	YMR302C	3	1	1	1	4	2	829	1779	963
ID_55425	YPR079W	2	0	1	1	4	2	790	987	770
ID_1151	YBR241C	3	0	1	1	4	2	647	725	411
ID_8250	YJL127W-A	0	0	1	0	4	2	379	507	467
ID_38575	YKL058W	2	0	1	1	4	2	759	503	561
ID_36640	YJL136W-A	1	4	1	2	3	2	806	477	424
ID_22747	YDR048C	1	4	1	0	3	2	934	593	819
ID_4951	YFR034W-A	1	2	1	0	3	2	878	1325	1010
ID_46924	YNL009W	0	2	1	3	3	2	361	790	858
ID_44340	YML080W	1	1	1	0	3	2	1053	1097	825
ID_13589	YOL005C	3	1	1	2	3	2	1040	1610	1149
ID_51758	YOR182C	2	1	1	1	3	2	668	959	1390
ID_24015	YDR245W	6	2	1	1	3	2	1678	1407	1385
ID_49169	YNR025C	0	1	1	0	3	2	484	327	454
ID_13043	YNL205C	0	1	1	1	3	2	1190	624	842
ID_44194	YML057W	0	0	1	0	3	2	530	292	319
ID_33064	YHR050W-A	1	0	1	0	3	2	897	707	516
ID_55793	YPR137W	1	0	1	1	3	2	452	671	579
ID_9258	YKL126W	0	0	1	0	3	2	705	394	674
ID_8448	YJL202C	2	0	1	0	3	2	656	690	297
ID_6555	YHL017W	0	0	1	0	3	2	393	578	362
ID_52845	YOR350C	3	0	1	0	3	2	715	641	600
ID_13250	YNL283C	0	57	1	3	2	2	899	1078	757
ID_7918	YIR024C	1	3	1	3	2	2	1342	925	1202
ID_53857	YPL117C	20	1	1	0	2	2	1046	1080	1728
ID_34024	YHR188C	4	2	1	0	2	2	812	878	758
ID_38347	YKL023C-A	2	1	1	1	2	2	454	471	517
ID_13362	YNL327W	1	1	1	0	2	2	337	475	358
ID_46839	YMR321C	1	2	1	1	2	2	586	857	597
ID_40922	YLR033W	0	2	1	3	2	2	774	748	534
ID_28500	YFR015C	0	1	1	5	2	2	735	794	738
ID_30624	YGR031C-A	0	1	1	1	2	2	452	404	308
ID_43838	YML005W	0	1	1	1	2	2	951	400	476
ID_7242	YHR202W	3	1	1	0	2	2	877	634	462
ID_2910	YDR188W	0	1	1	2	2	2	557	895	600
ID_11121	YLR437C	1	1	1	0	2	2	981	515	584
ID_15259	YPL085W	3	0	1	1	2	2	869	734	950
ID_48380	YNL239W	0	0	1	0	2	2	350	320	756
ID_33783	YHR153C	3	0	1	1	2	2	611	307	524
ID_37228	YJR005W	3	0	1	1	2	2	422	616	372
ID_3959	YEL037C	2	0	1	1	2	2	822	787	712
ID_35083	YIL118W	1	0	1	1	2	2	177	213	304
ID_43253	YLR384C	4	0	1	1	2	2	1261	1357	600
ID_55568	YPR103W	2	0	1	0	2	2	489	380	365
ID_30772	YGR052W	1	0	1	0	2	2	331	322	191
ID_14602	YOR221C	1	0	1	1	2	2	466	1256	488
ID_29895	YGL179C	0	0	1	1	2	2	430	907	639
ID_23037	YDR096W	3	0	1	0	2	2	350	614	630
ID_35045	YIL113W	0	0	1	0	2	2	951	539	625
ID_43713	YLR454W	0	0	1	0	2	2	208	317	122
ID_26596	YER011W	0	0	1	1	2	2	267	446	227
ID_41858	YLR168C	2	0	1	2	2	2	893	944	1175
ID_16622	YAL053W	0	32	1	0	1	2	265	289	301
ID_28239	YFL041W-A	0	26	1	0	1	2	400	142	364
ID_21441	YDL093W	1	2	1	0	1	2	871	726	639
ID_28861	YGL010W	1	1	1	0	1	2	616	756	451
ID_53098	YOR390W	0	1	1	0	1	2	525	476	406
ID_3585	YDR422C	0	1	1	2	1	2	1231	557	542
ID_47780	YNL142W	2	1	1	2	1	2	605	1131	427
ID_32558	YHL030W-A	2	1	1	1	1	2	266	435	528
ID_49402	YNR062C	1	3	1	8	1	2	753	555	766
ID_56211	YPR196W	0	2	1	0	1	2	734	748	552
ID_40864	YLR024C	1	1	1	1	1	2	510	404	199
ID_10773	YLR320W	0	2	1	1	1	2	730	627	538
ID_35484	YIR002C	0	2	1	0	1	2	1018	679	654
ID_21392	YDL086C-A	0	1	1	0	1	2	59	78	122
ID_7068	YHR137W	2	2	1	0	1	2	464	550	449
ID_52984	YOR373W	1	2	1	0	1	2	525	229	407
ID_34951	YIL100C-A	0	3	1	1	1	2	385	678	474
ID_11380	YML065W	2	1	1	3	1	2	1241	709	1288
ID_53391	YPL041C	2	3	1	0	1	2	766	311	430
ID_38530	YKL051W	1	2	1	1	1	2	662	401	400
ID_46381	YMR254C	0	2	1	0	1	2	771	346	560
ID_2595	YDR076W	0	1	1	1	1	2	451	298	369
ID_1812	YDL028C	3	2	1	0	1	2	1063	1326	1065
ID_11098	YLR431C	1	2	1	0	1	2	387	624	491
ID_8957	YKL015W	1	3	1	0	1	2	574	482	711
ID_33554	YHR120W	0	1	1	0	1	2	352	402	438
ID_28380	YFL066C	0	1	1	0	1	2	77	183	101
ID_22077	YDL192W	2	1	1	2	1	2	1013	1099	1094
ID_2964	YDR207C	2	1	1	0	1	2	531	501	509
ID_20667	YCR081C-A	3	2	1	1	1	2	814	979	928
ID_36487	YJL115W	1	1	1	1	1	2	686	833	731
ID_24324	YDR292C	2	1	1	0	1	2	476	564	323
ID_3453	YDR380W	4	1	1	1	1	2	747	507	468
ID_12484	YMR319C	1	1	1	3	1	2	426	436	494
ID_43340	YLR399C	1	1	1	0	1	2	509	387	351
ID_11513	YML110C	0	1	1	1	1	2	694	365	229
ID_14651	YOR241W	1	1	1	0	1	2	569	698	579
ID_535	YBL107C	3	1	1	1	1	2	660	722	698
ID_4775	YFL029C	2	1	1	1	1	2	924	548	496
ID_11771	YMR078C	1	1	1	0	1	2	276	238	290
ID_43043	YLR352W	0	1	1	0	1	2	433	304	434
ID_24371	YDR300C	3	2	1	4	1	2	1067	1229	1052
ID_31384	YGR149W	0	1	1	1	1	2	815	868	682
ID_53860	YPL118W	1	0	1	2	1	2	452	250	424
ID_37279	YJR013W	1	0	1	0	1	2	498	540	309
ID_54236	YPL177C	3	0	1	0	1	2	385	452	425
ID_23516	YDR170W-A	0	0	1	1	1	2	215	137	72
ID_11394	YML069W	1	0	1	0	1	2	161	180	505
ID_31541	YGR169C-A	0	0	1	1	1	2	192	425	192
ID_40175	YKR089C	2	0	1	0	1	2	453	653	291
ID_39660	YKR005C	0	0	1	1	1	2	511	349	385
ID_25536	YDR479C	1	0	1	1	1	2	700	587	404
ID_29986	YGL193C	4	0	1	0	1	2	557	794	719
ID_54780	YPL261C	0	0	1	0	1	2	197	298	462
ID_42877	YLR327C	0	0	1	1	1	2	197	296	185
ID_33962	YHR180W	1	0	1	0	1	2	72	0	96
ID_32939	YHR032W-A	1	0	1	0	1	2	137	214	230
ID_460	YBL080C	1	0	1	4	1	2	982	948	862
ID_40799	YLR013W	0	0	1	0	1	2	130	128	94
ID_52147	YOR243C	1	0	1	1	1	2	667	689	344
ID_48259	YNL218W	229	0	1	1	1	2	605	287	832
ID_49294	YNR044W	0	0	1	0	1	2	816	548	494
ID_20182	YCR002C	0	0	1	0	1	2	527	285	428
ID_17114	YBL020W	0	0	1	1	1	2	298	85	39
ID_52192	YOR250C	2	0	1	0	1	2	221	452	260
ID_24664	YDR343C	1	0	1	0	1	2	918	808	485
ID_53281	YPL024W	2	0	1	1	1	2	850	451	282
ID_42866	YLR325C	4	0	1	0	1	2	804	1037	715
ID_52700	YOR329W-A	0	0	1	0	1	2	125	173	242
ID_52871	YOR355W	1	0	1	1	1	2	750	427	424
ID_14358	YOR129C	1	0	1	0	1	2	608	504	372
ID_27762	YER167W	1	0	1	1	1	2	976	896	848
ID_11160	YLR452C	2	0	1	2	1	2	862	413	388
ID_27343	YER109C	0	0	1	0	1	2	332	184	213
ID_19728	YBR300C	1	0	1	1	1	2	239	228	417
ID_39613	YKL222C	3	18	1	2	0	2	399	735	582
ID_43696	YLR452C	3	45	1	2	0	2	493	547	401
ID_53471	YPL055C	1	1	1	0	0	2	315	347	200
ID_40006	YKR062W	0	2	1	0	0	2	128	328	342
ID_11652	YMR031W-A	0	1	1	1	0	2	454	189	503
ID_23735	YDR202C	0	1	1	0	0	2	81	206	261
ID_18183	YBR067C	0	2	1	0	0	2	293	343	271
ID_3239	YDR314C	0	2	1	0	0	2	409	686	427
ID_44198	YML057W	26	2	1	3	0	2	1401	1089	2159
ID_139	YAL045C	4	1	1	1	0	2	413	490	476
ID_5573	YGL194C	0	2	1	0	0	2	300	191	198
ID_28712	YFR045W	5	1	1	0	0	2	627	788	728
ID_13056	YNL213C	2	1	1	1	0	2	817	819	446
ID_41610	YLR145W	1	1	1	0	0	2	684	327	690
ID_12670	YNL078W	1	1	1	0	0	2	554	440	628
ID_32247	YGR283C	1	1	1	0	0	2	459	416	508
ID_9968	YLL064C	1	1	1	0	0	2	251	633	321
ID_43379	YLR404W	0	1	1	1	0	2	705	431	542
ID_25284	YDR438W	1	1	1	0	0	2	348	107	203
ID_36546	YJL125C	2	1	1	0	0	2	1018	679	573
ID_53736	YPL097W	1	1	1	0	0	2	705	488	435
ID_9433	YKL179C	0	3	1	3	0	2	263	317	329
ID_2244	YDL182W	1	1	1	0	0	2	654	520	405
ID_37901	YJR115W	0	1	1	1	0	2	690	506	344
ID_30730	YGR045C	1	1	1	0	0	2	448	470	442
ID_32044	YGR250C	2	1	1	1	0	2	1641	451	641
ID_1522	YCR018C-A	1	2	1	2	0	2	651	492	423
ID_49845	YOL052C-A	1	1	1	0	0	2	301	378	272
ID_46471	YMR269W	2	1	1	1	0	2	1379	1034	908
ID_3760	YDR490C	399	2	1	2	0	2	694	411	667
ID_12251	YMR246W	0	1	1	0	0	2	257	173	576
ID_2016	YDL105W	0	1	1	0	0	2	159	97	65
ID_31704	YGR195W	0	1	1	0	0	2	347	149	323
ID_27697	YER158W-A	1	1	1	1	0	2	539	362	543
ID_19895	YCL026C-B	0	1	1	0	0	2	597	647	641
ID_2151	YDL153C	0	1	1	0	0	2	224	167	220
ID_51175	YOR091W	0	2	1	0	0	2	139	285	98
ID_54113	YPL157W	0	1	1	0	0	2	382	195	463
ID_30467	YGR007W	0	0	1	0	0	2	174	99	162
ID_30184	YGL225W	0	0	1	0	0	2	66	207	53
ID_46889	YNL003C	1	0	1	0	0	2	186	358	315
ID_3943	YEL028W	1	0	1	1	0	2	467	446	435
ID_4767	YFL026W	1	0	1	0	0	2	97	330	253
ID_8211	YJL106W	2	0	1	0	0	2	667	625	536
ID_45403	YMR108W	1	0	1	0	0	2	304	217	532
ID_41865	YLR170C	1	0	1	0	0	2	511	239	458
ID_35131	YIL126W	0	0	1	0	0	2	395	136	671
ID_15008	YOR372C	0	0	1	1	0	2	297	280	110
ID_6457	YGR273C	0	0	1	0	0	2	125	293	250
ID_11972	YMR153W	5	0	1	0	0	2	575	813	351
ID_15219	YPL060W	1	0	1	0	0	2	397	313	267
ID_39349	YKL177W	0	0	1	0	0	2	212	444	195
ID_46239	YMR233W	0	0	1	0	0	2	98	174	62
ID_31180	YGR118W	1	0	1	0	0	2	518	493	567
ID_43985	YML026C	2	0	1	0	0	2	416	504	502
ID_403	YBL059W	1	0	1	1	0	2	342	383	279
ID_48735	YNL295W	0	0	1	1	0	2	233	300	370
ID_20260	YCR015C	0	0	1	1	0	2	342	274	609
ID_2481	YDR021W	1	0	1	2	0	2	481	533	687
ID_15272	YPL089C	1	0	1	1	0	2	235	246	391
ID_45478	YMR120C	0	0	1	0	0	2	277	303	257
ID_26040	YEL010W	0	0	1	1	0	2	376	549	346
ID_49565	YOL011W	1	0	1	1	0	2	774	580	566
ID_11027	YLR406C	2	0	1	0	0	2	314	150	341
ID_5011	YFR052W	0	0	1	1	0	2	207	296	191
ID_16789	YAR009C	0	0	1	1	0	2	306	132	121
ID_48299	YNL225C	1	0	1	1	0	2	182	272	341
ID_2751	YDR136C	0	0	1	0	0	2	84	300	125
ID_49149	YNR021W	0	0	1	2	0	2	279	235	491
ID_43704	YLR453C	0	0	1	0	0	2	132	104	46
ID_1390	YCL033C	0	0	1	0	0	2	240	318	392
ID_13148	YNL244C	0	0	1	1	0	2	302	163	208
ID_18049	YBR048W	2	0	1	2	0	2	1128	880	736
ID_13652	YOL026C	0	0	1	0	0	2	206	274	225
ID_35399	YIL167W	0	0	1	2	0	2	659	739	732
ID_39425	YKL189W	1	0	1	2	0	2	300	554	488
ID_42688	YLR298C	3	0	1	1	0	2	384	574	278
ID_55493	YPR091C	0	0	1	0	0	2	286	558	366
ID_43465	YLR415C	1	0	1	0	0	2	181	199	62
ID_18548	YBR121C-A	0	0	1	0	0	2	292	157	169
ID_16850	YAR028W	2	0	1	1	0	2	700	439	352
ID_28340	YFL059W	0	0	1	0	0	2	137	326	127
ID_13958	YOL141W	0	0	1	0	0	2	187	90	205
ID_37966	YJR126C	2	0	1	0	0	2	526	218	176
ID_16322	YAL013W	0	0	1	0	0	2	68	84	7
ID_7855	YIR009W	0	0	1	0	0	2	179	263	71
ID_48997	YNL339C	1	0	1	0	0	2	283	102	169
ID_50993	YOR062C	0	0	1	1	0	2	872	343	680
ID_39066	YKL134C	1	0	1	0	0	2	290	437	211
ID_5687	YGL240W	0	0	1	0	0	2	269	140	256
ID_56216	YPR197C	0	0	1	0	0	2	60	263	490
ID_3812	YDR517W	1	0	1	0	0	2	316	579	242
ID_37816	YJR102C	0	0	1	0	0	2	289	226	358
ID_6613	YHL031C	3	0	1	0	0	2	668	991	763
ID_15427	YPL151C	1	0	1	0	0	2	183	196	360
ID_45718	YMR156C	0	0	1	0	0	2	122	0	60
ID_47907	YNL161W	1	0	1	0	0	2	42	235	189
ID_2839	YDR168W	0	0	1	1	9	1	496	434	442
ID_14212	YOR079C	1	0	1	1	8	1	738	847	744
ID_55167	YPR037C	3	1	1	0	7	1	1800	1519	1235
ID_47495	YNL097W-A	0	0	1	0	7	1	830	453	374
ID_16487	YAL034C-B	1	0	1	1	7	1	566	650	712
ID_41281	YLR092W	7	2	1	0	6	1	1653	1040	1127
ID_8804	YJR119C	1	1	1	2	6	1	1142	637	1181
ID_45440	YMR114C	1	0	1	0	6	1	315	331	417
ID_16919	YAR061W	2	32	1	1	5	1	1590	1482	1469
ID_6734	YHR023W	4	3	1	1	5	1	1511	2040	2478
ID_10436	YLR179C	2	1	1	0	5	1	447	326	152
ID_50380	YOL136C	7	1	1	0	5	1	990	579	527
ID_30906	YGR073C	1	1	1	1	5	1	666	585	493
ID_41368	YLR106C	1	0	1	0	5	1	172	331	156
ID_13216	YNL274C	3	0	1	3	5	1	1002	963	807
ID_52825	YOR347C	2	346	1	2	4	1	417	295	309
ID_15396	YPL138C	2	3	1	1	4	1	1594	1151	1160
ID_26763	YER036C	2	3	1	0	4	1	969	1072	922
ID_39243	YKL161C	0	1	1	1	4	1	330	375	397
ID_33766	YHR150W	4	1	1	0	4	1	846	755	899
ID_1763	YDL008W	0	5	1	3	4	1	1192	1203	1464
ID_3176	YDR290W	0	1	1	0	4	1	477	579	361
ID_55003	YPR011C	3	1	1	0	4	1	1243	882	671
ID_46977	YNL018C	1	2	1	0	4	1	673	693	456
ID_38492	YKL045W	2	2	1	1	4	1	1333	803	616
ID_29551	YGL122C	2	2	1	1	4	1	752	712	731
ID_10924	YLR373C	1	1	1	0	4	1	297	286	217
ID_1508	YCR016W	0	1	1	1	4	1	289	484	437
ID_12108	YMR196W	5	2	1	1	4	1	1897	1945	1684
ID_10845	YLR346C	1	0	1	0	4	1	526	252	409
ID_54562	YPL229W	3	0	1	2	4	1	1107	1140	1130
ID_52930	YOR364W	4	0	1	1	4	1	850	490	980
ID_45361	YMR102C	0	1	1	0	3	1	304	470	823
ID_4718	YFL011W	2	61	1	0	3	1	915	827	677
ID_3507	YDR397C	4	4	1	1	3	1	2355	1827	1671
ID_9042	YKL044W	1	2	1	0	3	1	239	379	334
ID_14856	YOR316C-A	1	18	1	3	3	1	422	371	809
ID_51907	YOR203W	3	2	1	2	3	1	921	309	1056
ID_40894	YLR029C	4	3	1	2	3	1	916	824	709
ID_18299	YBR085C-A	0	14	1	0	3	1	247	193	190
ID_4415	YER107W-A	2	2	1	0	3	1	549	625	546
ID_34735	YIL066W-A	2	2	1	1	3	1	959	1013	917
ID_43365	YLR402W	0	2	1	1	3	1	1115	1048	728
ID_45831	YMR172C-A	2	2	1	0	3	1	423	368	479
ID_13226	YNL277W	0	1	1	1	3	1	649	659	497
ID_2541	YDR059C	1	1	1	1	3	1	450	432	338
ID_33435	YHR100C	0	2	1	0	3	1	878	1096	809
ID_31600	YGR178C	0	1	1	2	3	1	452	434	324
ID_12658	YNL071W	4	1	1	0	3	1	948	846	945
ID_7698	YIL136W	0	0	1	0	3	1	617	593	565
ID_21628	YDL124W	3	0	1	0	3	1	443	227	383
ID_9838	YLL019W-A	2	0	1	0	3	1	598	438	534
ID_29420	YGL100W	0	0	1	0	3	1	438	538	214
ID_24520	YDR320W-B	0	0	1	0	3	1	563	369	395
ID_27699	YER159C	2	0	1	2	3	1	546	576	637
ID_35498	YIR005W	1	0	1	0	3	1	265	118	178
ID_11099	YLR431C	1	0	1	2	3	1	281	293	314
ID_39528	YKL208W	2	0	1	0	3	1	381	358	1019
ID_1287	YBR289W	0	0	1	2	3	1	191	237	141
ID_49166	YNR024W	0	0	1	3	3	1	447	218	607
ID_1513	YCR017C	0	0	1	1	3	1	348	427	326
ID_37219	YJR005C-A	0	0	1	0	3	1	414	52	358
ID_2097	YDL137W	1	0	1	0	3	1	484	120	413
ID_30307	YGL244W	5	0	1	0	3	1	1030	1254	784
ID_53282	YPL024W	0	0	1	0	3	1	611	555	974
ID_28042	YFL014W	2	0	1	1	3	1	1240	1015	1057
ID_8294	YJL141C	2	0	1	1	3	1	320	361	379
ID_9398	YKL171W	0	0	1	1	3	1	844	665	564
ID_8260	YJL129C	0	0	1	0	3	1	144	267	157
ID_49895	YOL061W	0	0	1	0	3	1	609	455	516
ID_46838	YMR321C	0	0	1	0	3	1	131	235	97
ID_9612	YKR039W	1	0	1	0	3	1	885	1274	875
ID_20979	YDL020C	378	712	1	2	2	1	863	1199	841
ID_26773	YER037W	0	711	1	0	2	1	31	137	166
ID_49454	YNR070W	2	740	1	1	2	1	530	630	291
ID_30689	YGR038W	0	2	1	0	2	1	360	339	146
ID_42035	YLR198C	1	1	1	0	2	1	337	534	485
ID_41022	YLR049C	0	2	1	0	2	1	767	630	414
ID_11977	YMR154C	1	1	1	1	2	1	455	827	409
ID_28579	YFR028C	0	1	1	0	2	1	276	424	418
ID_7280	YIL005W	0	3	1	0	2	1	520	516	289
ID_18345	YBR090C	4	4	1	2	2	1	1044	1052	962
ID_41828	YLR163W-A	1	3	1	4	2	1	936	895	666
ID_43248	YLR384C	1	1	1	0	2	1	657	610	399
ID_50655	YOR010C	3	2	1	2	2	1	512	676	624
ID_27652	YER152W-A	101	1	1	3	2	1	1215	1240	777
ID_52403	YOR286W	0	1	1	2	2	1	307	203	332
ID_15838	YPR015C	1	2	1	0	2	1	527	573	505
ID_23640	YDR188W	1	2	1	0	2	1	556	443	361
ID_46825	YMR318C	1	1	1	0	2	1	295	204	417
ID_5731	YGL263W	0	1	1	0	2	1	754	515	420
ID_40482	YLL030C	1	2	1	0	2	1	633	797	705
ID_3747	YDR485C	1	1	1	1	2	1	833	1028	497
ID_17841	YBR013C	1	2	1	0	2	1	1231	1079	867
ID_17181	YBL030C	2	1	1	0	2	1	705	921	652
ID_5777	YGR021W	4	2	1	1	2	1	113	244	225
ID_27198	YER088W-B	4	1	1	0	2	1	953	864	837
ID_1720	YCR091W	2	1	1	1	2	1	481	156	111
ID_49914	YOL064C	2	1	1	0	2	1	501	468	692
ID_2649	YDR102C	4	3	1	1	2	1	1254	996	1084
ID_13845	YOL096C	2	3	1	0	2	1	1061	680	742
ID_43882	YML010W	3	1	1	0	2	1	388	357	316
ID_17602	YBL093C	2	2	1	0	2	1	730	919	564
ID_19203	YBR220C	0	3	1	2	2	1	451	741	592
ID_33877	YHR168W	0	2	1	0	2	1	486	291	678
ID_39222	YKL157W	2	3	1	1	2	1	743	551	753
ID_38881	YKL104C	4	2	1	1	2	1	773	608	586
ID_21404	YDL087C	1	1	1	0	2	1	310	216	313
ID_51111	YOR079C	3	5	1	5	2	1	1200	2976	824
ID_43342	YLR399C	0	1	1	0	2	1	817	414	606
ID_6193	YGR171C	0	1	1	1	2	1	554	448	471
ID_11714	YMR055C	2	3	1	1	2	1	713	507	481
ID_55113	YPR029C	3	1	1	0	2	1	599	831	408
ID_25234	YDR429C	0	2	1	1	2	1	608	280	285
ID_6375	YGR248W	1	2	1	0	2	1	251	504	250
ID_9165	YKL092C	0	1	1	1	2	1	727	424	562
ID_53185	YPL008W	3	1	1	0	2	1	911	720	646
ID_31710	YGR196C	0	1	1	1	2	1	348	216	482
ID_6455	YGR273C	1	2	1	0	2	1	581	718	558
ID_46127	YMR215W	1	1	1	0	2	1	230	149	356
ID_19637	YBR287W	1	1	1	0	2	1	388	370	135
ID_26047	YEL011W	0	1	1	1	2	1	1046	399	498
ID_11935	YMR141W-A	1	1	1	0	2	1	938	539	430
ID_49942	YOL069W	0	1	1	0	2	1	202	179	236
ID_7740	YIL149C	3	1	1	1	2	1	284	476	509
ID_54164	YPL165C	4	2	1	2	2	1	1253	1008	675
ID_47118	YNL040W	2	1	1	1	2	1	843	653	764
ID_21865	YDL159W-A	0	2	1	0	2	1	400	584	328
ID_53913	YPL125W	2	2	1	1	2	1	533	646	333
ID_49323	YNR048W	0	1	1	1	2	1	254	428	236
ID_7127	YHR161C	0	1	1	0	2	1	415	471	1523
ID_55081	YPR023C	22	1	1	2	2	1	255	217	367
ID_33523	YHR115C	1	1	1	1	2	1	173	418	342
ID_52747	YOR336W	0	1	1	0	2	1	233	546	722
ID_30515	YGR015C	1	0	1	0	2	1	467	476	289
ID_843	YBR107C	0	0	1	0	2	1	148	264	290
ID_19328	YBR236C	1	0	1	0	2	1	228	204	111
ID_53981	YPL136W	0	0	1	3	2	1	557	440	431
ID_15111	YPL014W	2	0	1	0	2	1	410	314	267
ID_51433	YOR133W	0	0	1	1	2	1	324	609	386
ID_53050	YOR382W	0	0	1	0	2	1	408	358	178
ID_669	YBR040W	2	0	1	1	2	1	558	314	416
ID_14235	YOR086C	0	0	1	1	2	1	785	843	474
ID_27055	YER073W	0	0	1	0	2	1	396	429	225
ID_54211	YPL173W	1	0	1	0	2	1	407	307	273
ID_28872	YGL012W	1	0	1	0	2	1	365	341	223
ID_48847	YNL314W	2	0	1	0	2	1	139	241	231
ID_7368	YIL031W	52	0	1	0	2	1	409	707	387
ID_11952	YMR145C	1	0	1	0	2	1	369	395	223
ID_3210	YDR303C	1	0	1	1	2	1	244	219	439
ID_48657	YNL284C	0	0	1	0	2	1	415	393	519
ID_53333	YPL033C	0	0	1	0	2	1	287	283	436
ID_49061	YNR007C	3	0	1	0	2	1	529	373	349
ID_18038	YBR046C	0	0	1	1	2	1	427	628	604
ID_32081	YGR256W	0	0	1	0	2	1	273	393	344
ID_20691	YCR084C	0	0	1	1	2	1	275	164	114
ID_43611	YLR438C-A	3	0	1	1	2	1	962	769	635
ID_26519	YEL077W-A	0	0	1	0	2	1	603	271	224
ID_23068	YDR099W	1	0	1	0	2	1	603	105	222
ID_25670	YDR501W	1	0	1	0	2	1	435	337	147
ID_53368	YPL038W-A	2	0	1	1	2	1	333	411	307
ID_39798	YKR028W	1	0	1	1	2	1	465	295	332
ID_49742	YOL037C	0	0	1	0	2	1	333	219	429
ID_22740	YDR047W	2	0	1	0	2	1	290	310	295
ID_38632	YKL066W	4	0	1	0	2	1	965	1400	1216
ID_51037	YOR070C	0	0	1	2	2	1	710	763	716
ID_40772	YLR008C	2	0	1	3	2	1	1261	1284	1137
ID_39820	YKR032W	0	0	1	0	2	1	359	345	347
ID_14230	YOR084W	2	0	1	0	2	1	832	400	906
ID_14015	YOL164W-A	0	0	1	1	2	1	587	270	299
ID_11729	YMR062C	0	0	1	0	2	1	181	243	228
ID_34863	YIL085C	1	0	1	1	2	1	436	114	314
ID_23530	YDR172W	3	0	1	1	2	1	321	646	404
ID_14917	YOR333C	0	0	1	2	2	1	298	301	134
ID_11616	YMR023C	1	0	1	1	2	1	262	248	337
ID_19314	YBR234C	0	0	1	0	2	1	759	577	336
ID_14599	YOR219C	3	0	1	1	2	1	498	583	527
ID_54583	YPL232W	0	0	1	1	2	1	526	495	475
ID_2093	YDL132W	0	0	1	0	2	1	381	714	492
ID_38827	YKL096W-A	1	0	1	0	2	1	386	369	327
ID_45166	YMR070W	2	0	1	0	2	1	518	381	481
ID_18498	YBR114W	1	0	1	0	2	1	429	405	219
ID_21237	YDL061C	0	0	1	1	2	1	76	75	89
ID_43037	YLR351C	0	0	1	0	2	1	30	106	137
ID_31748	YGR203W	1	0	1	0	2	1	433	392	391
ID_41273	YLR091W	0	0	1	1	2	1	331	436	422
ID_42118	YLR212C	0	0	1	2	2	1	337	332	403
ID_18884	YBR172C	0	0	1	0	2	1	358	354	255
ID_54107	YPL156C	0	0	1	0	2	1	191	450	530
ID_22540	YDR018C	0	0	1	0	2	1	142	164	115
ID_23951	YDR234W	3	381	1	0	1	1	758	438	739
ID_47789	YNL143C	1	1	1	0	1	1	132	171	269
ID_18720	YBR146W	0	3	1	0	1	1	496	760	262
ID_2607	YDR081C	0	1	1	0	1	1	649	259	248
ID_12364	YMR283C	0	1	1	2	1	1	298	314	509
ID_25607	YDR491C	1	2	1	2	1	1	2207	485	213
ID_31232	YGR124W	3	23	1	0	1	1	637	593	796
ID_13133	YNL240C	7	1	1	0	1	1	781	634	764
ID_15102	YPL009C	1	1	1	0	1	1	202	240	277
ID_47071	YNL032W	1	1	1	2	1	1	1340	1229	1558
ID_33965	YHR180W	0	2	1	2	1	1	581	466	604
ID_3763	YDR492W	0	21	1	0	1	1	93	161	291
ID_2199	YDL169C	4	5	1	0	1	1	935	565	565
ID_48576	YNL271C	0	1	1	0	1	1	219	58	200
ID_43496	YLR420W	1	17	1	2	1	1	698	512	359
ID_43214	YLR378C	1	3	1	1	1	1	765	553	782
ID_35449	YIL174W	2	1	1	4	1	1	464	381	330
ID_51077	YOR073W-A	2	1	1	2	1	1	716	447	533
ID_36710	YJL148W	0	1	1	0	1	1	182	69	172
ID_9098	YKL065C	0	2	1	1	1	1	611	303	309
ID_8187	YJL097W	2	5	1	0	1	1	1049	897	1234
ID_40228	YKR097W	0	1	1	0	1	1	472	437	287
ID_53264	YPL021W	0	2	1	0	1	1	132	409	254
ID_16462	YAL031W-A	1	1	1	0	1	1	621	553	339
ID_15404	YPL140C	1	2	1	0	1	1	376	465	389
ID_44554	YML111W	1	1	1	0	1	1	461	480	521
ID_17674	YBL102W	5	1	1	0	1	1	1168	865	848
ID_46238	YMR233W	14	1	1	1	1	1	327	430	496
ID_6302	YGR217W	3	1	1	1	1	1	862	999	818
ID_37005	YJL197C-A	3	1	1	1	1	1	468	606	354
ID_17626	YBL097W	1	2	1	0	1	1	172	104	258
ID_53928	YPL128C	0	1	1	0	1	1	282	260	215
ID_46350	YMR250W	0	1	1	0	1	1	454	289	500
ID_30945	YGR080W	1	1	1	0	1	1	218	352	253
ID_39179	YKL151C	0	2	1	0	1	1	324	85	144
ID_40443	YLL023C	0	2	1	0	1	1	631	240	1008
ID_6470	YGR276C	0	1	1	1	1	1	519	363	305
ID_43061	YLR355C	1	1	1	0	1	1	455	395	420
ID_36471	YJL112W	1	2	1	0	1	1	793	648	684
ID_14569	YOR207C	0	1	1	1	1	1	576	439	242
ID_3699	YDR466W	0	1	1	1	1	1	361	304	143
ID_42997	YLR346C	2	1	1	0	1	1	350	434	419
ID_17910	YBR025C	1	1	1	1	1	1	1093	548	997
ID_48116	YNL195C	0	1	1	0	1	1	177	212	107
ID_54772	YPL260W	2	1	1	1	1	1	567	324	103
ID_42589	YLR284C	2	2	1	0	1	1	442	380	544
ID_30783	YGR054W	0	1	1	0	1	1	246	272	219
ID_43946	YML019W	0	1	1	3	1	1	365	255	502
ID_29561	YGL123W	3	2	1	1	1	1	1077	779	624
ID_16884	YAR035W	1	1	1	0	1	1	229	292	253
ID_20349	YCR025C	3	1	1	0	1	1	723	631	696
ID_14368	YOR132W	1	1	1	0	1	1	521	355	414
ID_6012	YGR113W	0	1	1	0	1	1	410	223	423
ID_8531	YJR015W	0	2	1	0	1	1	296	238	134
ID_6572	YHL019W-A	0	2	1	0	1	1	485	366	276
ID_14620	YOR228C	3	1	1	0	1	1	317	422	241
ID_13578	YOL002C	0	1	1	0	1	1	427	113	263
ID_50960	YOR057W	1	1	1	1	1	1	672	473	836
ID_7878	YIR018W	0	1	1	1	1	1	396	210	130
ID_12530	YNL020C	0	2	1	1	1	1	326	153	169
ID_1284	YBR289W	0	1	1	0	1	1	614	257	315
ID_5844	YGR047C	5	2	1	1	1	1	538	834	500
ID_36242	YJL076W	0	1	1	0	1	1	238	167	198
ID_8313	YJL153C	0	1	1	0	1	1	115	166	156
ID_35325	YIL156W-A	2	1	1	1	1	1	685	734	647
ID_37236	YJR007W	1	2	1	1	1	1	590	425	293
ID_21721	YDL137W	3	1	1	0	1	1	388	1166	940
ID_4011	YEL054C	2	1	1	0	1	1	298	188	359
ID_48122	YNL196C	0	1	1	3	1	1	233	363	186
ID_40863	YLR024C	0	1	1	1	1	1	515	374	318
ID_14888	YOR328W	1	1	1	1	1	1	468	411	434
ID_25472	YDR467C	3	1	1	0	1	1	521	533	430
ID_16103	YPR134W	2	4	1	1	1	1	733	457	766
ID_47067	YNL032W	0	1	1	0	1	1	810	851	645
ID_29835	YGL169W	4	1	1	1	1	1	789	409	629
ID_28460	YFR010W	1	1	1	0	1	1	496	295	439
ID_47371	YNL078W	4	2	1	0	1	1	488	503	509
ID_38369	YKL025C	0	2	1	0	1	1	384	389	594
ID_43333	YLR398C	2	1	1	1	1	1	684	440	312
ID_42700	YLR299W	1	2	1	1	1	1	699	612	741
ID_45180	YMR073C	21	1	1	1	1	1	668	584	430
ID_2960	YDR207C	0	1	1	5	1	1	274	222	390
ID_21438	YDL093W	1	1	1	0	1	1	155	411	472
ID_28559	YFR025C	0	1	1	0	1	1	264	402	242
ID_21232	YDL060W	3	1	1	1	1	1	739	1167	1220
ID_11400	YML070W	0	1	1	1	1	1	415	792	612
ID_47305	YNL067W-B	29	1	1	0	1	1	550	897	878
ID_24655	YDR342C	1	1	1	1	1	1	441	413	328
ID_32758	YHR007C-A	1	1	1	0	1	1	371	97	151
[truncated: 49,183 more rows]
