# Supplementary material for: Genome-wide CRISPRi screen and proteomic profiling identify key genes related to ferulic acid’s antifungal activity
Source: mBio. 2025 Aug 25;16(10):e01909-25. doi: 10.1128/mbio.01909-25 (PMC12505964; doi:10.1128/mbio.01909-25)
Supplement: Table S2 — Gene summary. [file mbio.01909-25-s0004.xlsx]

## Sheet: Description 
Supplementary Table 2
Gene Summary from CRISPRi Screen Analysis
Data included in this table: Column A: Gene ID — Unique identifier for each gene (SGD ID). Column B: Gene Standard Name — Standard name of each gene. Column C: Gene Name — Description of the gene’s function or biological role. Column D: num — The number of targeting sgRNAs for each gene. Column E: neg|score — The RRA lo value of this gene in negative selection. Column F: neg|p-value — The raw p-v…

## Sheet: MAGeCKs_test
id	Gene Standard Name	Gene Name	num	neg|score	neg|p-value	neg|fdr	neg|rank	neg|goodsgrna	neg|lfc	pos|score	pos|p-value	pos|fdr	pos|rank	pos|goodsgrna	pos|lfc
YHR136C	SPL2	Suppressor of PLc1 deletion	1	0.0021804	0.0021656	0.753069	21	1	-9.7683	0.99782	0.99793	0.999827	4492	0	-9.7683
YGL120C	PRP43	Pre-mRNA Processing	1	0.0040493	0.0039496	0.753069	33	1	-9.5916	0.99595	0.99607	0.999619	4485	0	-9.5916
YDR147W	EKI1	Ethanolamine KInase	1	0.0042985	0.0041828	0.753069	36	1	-9.4884	0.9957	0.99583	0.999619	4483	0	-9.4884
YDL233W	MFG1	Morphogenetic regulator of Filamentous Growth	1	0.0034264	0.0033579	0.753069	32	1	-9.4506	0.99657	0.99667	0.999827	4486	0	-9.4506
YPL186C	UIP4	Ulp1 Interacting Protein	1	0.0049215	0.0047613	0.800697	40	1	-9.4346	0.99508	0.99521	0.999425	4482	0	-9.4346
YFR043C	IRC6	Increased Recombination Centers	1	0.0018066	0.0017235	0.753069	20	1	-9.2951	0.99819	0.99825	0.999827	4493	0	-9.2951
YPL230W	USV1	Up in StarVation	1	0.0041739	0.004064	0.753069	34	1	-9.2126	0.99583	0.99596	0.999619	4484	0	-9.2126
YNL043C			1	0.0066658	0.0064727	0.868124	57	1	-9.2032	0.99333	0.99339	0.999425	4472	0	-9.2032
YIR011C	STS1	Sec Twenty-three Suppressor	1	0.006915	0.0067213	0.868124	60	1	-9.197	0.99308	0.99312	0.999425	4471	0	-9.197
YDL031W	DBP10	Dead Box Protein	1	0.0084102	0.0080785	0.88575	75	1	-8.9642	0.99159	0.99167	0.999425	4459	0	-8.9642
YLL065W			1	0.0062921	0.0061537	0.865563	54	1	-8.9497	0.99371	0.99378	0.999425	4473	0	-8.9497
YDR240C	SNU56	Small NUclear ribonucleoprotein associated	1	0.00068527	0.00066322	0.593234	8	1	-8.864	0.99931	0.99936	0.999836	4498	0	-8.864
YKL169C			1	0.0025542	0.0025264	0.753069	25	1	-8.7692	0.99745	0.99752	0.999827	4490	0	-8.7692
YFR019W	FAB1	Forms Aploid and Binucleate cells	1	0.010653	0.010408	0.898892	86	1	-8.7007	0.98935	0.98938	0.999425	4453	0	-8.7007
YFR017C	IGD1	Inhibitor of Glycogen Debranching	1	0.0071642	0.0069435	0.868124	62	1	-8.5761	0.99284	0.99289	0.999425	4470	0	-8.5761
YDR493W	MZM1	Mitochondrial Zinc Maintenance	1	0.008161	0.0078871	0.88575	73	1	-8.5609	0.99184	0.9919	0.999425	4460	0	-8.5609
YAL021C	CCR4	Carbon Catabolite Repression	2	0.00019998	0.00046084	0.518564	4	2	-8.2542	0.9998	0.99984	0.999836	4501	0	-8.2542
YJL058C	BIT61	Binding partner of Tor2p	1	0.013519	0.013221	0.898892	103	1	-8.0323	0.98648	0.9864	0.998684	4441	0	-8.0323
YLR423C	ATG17	AuTophaGy related	1	0.0091577	0.0087934	0.88575	78	1	-7.7188	0.99084	0.9909	0.999425	4456	0	-7.7188
YMR092C	AIP1	Actin Interacting Protein	1	0.010279	0.010036	0.88575	83	1	-7.6874	0.98972	0.98977	0.999425	4454	0	-7.6874
YIL108W			1	0.0086594	0.0083139	0.88575	76	1	-7.631	0.99134	0.99142	0.999425	4458	0	-7.631
YPL198W	RPL7B	Ribosomal Protein of the Large subunit	1	0.014391	0.014035	0.898892	106	1	-7.6286	0.98561	0.98555	0.998684	4440	0	-7.6286
YDR227W	SIR4	Silent Information Regulator	1	0.012397	0.01213	0.898892	91	1	-7.6264	0.9876	0.98759	0.998684	4451	0	-7.6264
YNR042W			3	0.00027792	0.0007908	0.593234	6	3	-7.5454	0.99858	0.99864	0.999827	4496	0	-7.5454
YDR014W	RAD61	RADiation sensitive	1	0.017132	0.016937	0.898892	121	1	-7.401	0.98287	0.98286	0.99771	4434	0	-7.401
YDL116W	NUP84	NUclear Pore	1	0.015387	0.015098	0.898892	114	1	-7.3435	0.98461	0.98462	0.998684	4436	0	-7.3435
YKR103W	NFT1	New Full-length MRP-type Transporter	1	0.018253	0.018006	0.898892	128	1	-7.2148	0.98175	0.98165	0.997379	4430	0	-7.2148
YPL082C	MOT1	Modifier of Transcription	3	0.0008958	0.0024824	0.753069	10	2	-7.1829	0.85624	0.85691	0.977684	3822	0	-7.1829
YGL227W	VID30	Vacuolar Import and Degradation	1	0.014515	0.014148	0.898892	107	1	-7.1617	0.98548	0.98543	0.998684	4439	0	-7.1617
YKL211C	TRP3	TRyPtophan	1	0.020247	0.020131	0.898892	132	1	-7.0825	0.97975	0.97962	0.995991	4427	0	-7.0825
YDL036C	PUS9	PseudoUridine Synthase	1	0.012023	0.011697	0.898892	90	1	-7.0818	0.98798	0.98802	0.998894	4452	0	-7.0818
YDL020C	RPN4	Regulatory Particle Non-ATPase	1	0.014765	0.01442	0.898892	108	1	-7.0558	0.98524	0.98521	0.998684	4438	0	-7.0558
YHL023C	NPR3	Nitrogen Permease Regulator	1	0.01763	0.017421	0.898892	124	1	-6.9682	0.98237	0.98234	0.997408	4433	0	-6.9682
YNL039W	BDP1	B Double Prime	1	0.016883	0.016688	0.898892	119	1	-6.9678	0.98312	0.98313	0.997762	4435	0	-6.9678
YLR217W			1	0.021617	0.021451	0.898892	144	1	-6.8636	0.97838	0.97829	0.99554	4423	0	-6.8636
YIL159W	BNR1	BNi1 Related	2	0.00048361	0.0010592	0.681047	7	2	-6.7259	0.99952	0.99959	0.999836	4499	0	-6.7259
YGR193C	PDX1	Pyruvate Dehydrogenase complex protein X	1	0.020371	0.020256	0.898892	133	1	-6.7076	0.97963	0.97951	0.995991	4426	0	-6.7076
YLL006W-A			1	0.022863	0.02276	0.898892	148	1	-6.6553	0.97714	0.97711	0.995238	4419	0	-6.6553
YNL070W	TOM7	Translocase of the Outer Mitochondrial membrane	1	0.015138	0.014856	0.898892	112	1	-6.5231	0.98486	0.98483	0.998684	4437	0	-6.5231
YGL025C	PGD1	PolyGlutamine Domain	1	0.02548	0.025415	0.898892	163	1	-6.4701	0.97452	0.97442	0.994227	4411	0	-6.4701
YHR018C	ARG4	ARGinine requiring	1	0.024109	0.023965	0.898892	154	1	-6.425	0.97589	0.97584	0.994845	4415	0	-6.425
YDR366C	MOR1	Mitochondrial mORphology affecting	3	0.0011837	0.0033293	0.753069	14	2	-6.3697	0.85624	0.85691	0.977684	3849	0	-6.3697
YJR009C	TDH2	Triose-phosphate DeHydrogenase	1	0.026601	0.026497	0.898892	183	1	-6.3375	0.9734	0.97329	0.994031	4391	0	-6.3375
YJR097W	JJJ3	J-protein (Type III)	1	0.021119	0.020947	0.898892	142	1	-6.2091	0.97888	0.97879	0.995604	4425	0	-6.2091
YGR130C			1	0.021243	0.021079	0.898892	143	1	-6.2025	0.97876	0.97867	0.995604	4424	0	-6.2025
YJR120W	DMO1	Determines Mitochondrial prOteome	1	0.023112	0.022986	0.898892	149	1	-6.1612	0.97689	0.97686	0.995212	4418	0	-6.1612
YIR042C			1	0.026103	0.025987	0.898892	165	1	-5.9873	0.9739	0.97382	0.994031	4410	0	-5.9873
YKL087C	CYT2	CYTochrome-c1-heme-lyase	1	0.024483	0.024308	0.898892	157	1	-5.7533	0.97552	0.97544	0.994845	4413	0	-5.7533
YKR022C	NTR2	NineTeen complex Related protein	1	0.030463	0.030364	0.898892	210	1	-5.7251	0.96954	0.96947	0.994031	4378	0	-5.7251
YEL075W-A			1	0.024234	0.024079	0.898892	156	1	-5.6366	0.97577	0.97571	0.994845	4414	0	-5.6366
YDR238C	SEC26	SECretory	1	0.03009	0.029977	0.898892	208	1	-5.5177	0.96991	0.96985	0.994031	4379	0	-5.5177
YDL081C	RPP1A	Ribosomal Protein P1 Alpha	1	0.028595	0.028448	0.898892	197	1	-5.4	0.97141	0.97131	0.994031	4384	0	-5.4
YPR096C			2	0.0060958	0.011794	0.898892	53	2	-5.2831	0.91147	0.91117	0.982035	4120	0	-5.2831
YLR459W	GAB1	GPI and Actin Bar	1	0.026352	0.026233	0.898892	182	1	-5.103	0.97365	0.97353	0.994031	4392	0	-5.103
YJL150W			1	0.027972	0.027847	0.898892	192	1	-5.0737	0.97203	0.97195	0.994031	4388	0	-5.0737
YBR066C	NRG2	Negative Regulator of Glucose-controlled genes	1	0.027972	0.027847	0.898892	193	1	-5.0737	0.97203	0.97195	0.994031	4387	0	-5.0737
YJL095W	BCK1	Bypass of C Kinase	1	0.028408	0.028263	0.898892	195	1	-5.0656	0.97159	0.97151	0.994031	4386	0	-5.0656
YML062C	MFT1	Mitochondrial Fusion Targeting	1	0.028408	0.028263	0.898892	196	1	-5.0656	0.97159	0.97151	0.994031	4385	0	-5.0656
YNL323W	LEM3	Ligand-Effect Modulator	2	0.011306	0.021275	0.898892	87	2	-5.0299	0.98737	0.98751	0.998684	4448	0	-5.0299
YPL137C	GIP3	Glc7 Interacting Protein	2	0.0073376	0.013923	0.898892	63	1	-5.0236	0.72557	0.7251	0.918831	3364	0	-5.0236
YGL143C	MRF1	Mitochondrial peptide chain Release Factor	1	0.028781	0.028595	0.898892	198	1	-5.0211	0.97122	0.97116	0.994031	4383	0	-5.0211
YIL079C	AIR1	Arginine methyltransferase-Interacting RING finger protein	2	0.0063443	0.012232	0.898892	55	2	-4.935	0.91147	0.91117	0.982035	4130	0	-4.935
YJL135W			1	0.029342	0.029192	0.898892	200	1	-4.928	0.97066	0.97058	0.994031	4382	0	-4.928
YER029C	SMB1	SmB/B' homolog	2	0.0050349	0.0097767	0.88575	44	2	-4.9245	0.99497	0.99502	0.999425	4477	0	-4.9245
YAL022C	FUN26	Function Unknown Now	4	4.2902e-05	0.00014188	0.319307	2	3	-4.9138	0.92469	0.92382	0.982497	4220	0	-4.9138
YIL010W	DOT5	Disruptor Of Telomeric silencing	2	0.0016191	0.0033469	0.753069	18	1	-4.8988	0.38464	0.38385	0.881753	1615	0	-4.8988
YDR017C	KCS1	pKC1 Suppressor	2	0.013535	0.025415	0.898892	104	1	-4.8838	0.72557	0.7251	0.918831	3259	0	-4.8838
YDL170W	UGA3	Utilization of GAba	1	0.029467	0.029304	0.898892	201	1	-4.8791	0.97053	0.97045	0.994031	4381	0	-4.8791
YDL165W	CDC36	Cell Division Cycle	2	0.0010454	0.0021414	0.753069	13	2	-4.7593	0.99895	0.99907	0.999836	4497	0	-4.7593
YAL004W			1	0.025355	0.025245	0.898892	161	1	-4.7462	0.97464	0.97457	0.994227	4412	0	-4.7462
YHR029C	YHI9		2	0.00012459	0.00029146	0.437294	3	1	-4.7361	0.38464	0.38385	0.881753	1601	0	-4.7361
YDL180W	AIT1	Amino acid dependent Inhibitor of Torc1	2	0.0028636	0.0057292	0.831843	30	1	-4.7248	0.72557	0.7251	0.918831	3546	0	-4.7248
YKL125W	RRN3	Regulation of RNA polymerase I	2	0.017491	0.03259	0.898892	123	1	-4.7195	0.72557	0.7251	0.918831	3090	0	-4.7195
YLR364C-A			1	0.031086	0.030998	0.898892	212	1	-4.7034	0.96891	0.96885	0.994031	4377	0	-4.7034
YPL162C			2	0.0065926	0.012608	0.898892	56	1	-4.6912	0.13085	0.13078	0.85341	583	0	-4.6912
YGL117W	ARO5	AROmatic amino acid requiring	2	0.016997	0.031723	0.898892	120	1	-4.6872	0.72557	0.7251	0.918831	3330	0	-4.6872
YNL236W	SIN4	Switch INdependent	2	0.010563	0.019845	0.898892	84	1	-4.6664	0.19625	0.19584	0.85341	865	0	-4.6664
YOR191W	ULS1	Ubiquitin Ligase for SUMO conjugates	2	0.0058474	0.011356	0.898892	51	1	-4.6638	0.47055	0.47086	0.881753	1749	0	-4.6638
YJL005W	CYR1	CYclic AMP Requirement	3	0.0024689	0.0068797	0.868124	24	2	-4.6549	0.0042924	0.004361	0.85341	16	0	-4.6549
YFL010C	WWM1	WW domain containing protein interacting with Metacaspase	1	0.026975	0.026827	0.898892	185	1	-4.5945	0.97303	0.97292	0.994031	4390	0	-4.5945
YOR273C	TPO4	Transporter of POlyamines	2	0.024148	0.044378	0.898892	155	2	-4.593	0.91147	0.91117	0.982035	4058	0	-4.593
YLR176C	RFX1	Regulatory Factor X	5	1.0993e-05	6.4892e-05	0.292079	1	4	-4.5814	0.96055	0.96039	0.992694	4325	0	-4.5814
YBL066C	SEF1	Suppressor of Essential Function	2	0.01263	0.023763	0.898892	96	2	-4.5545	0.98737	0.98751	0.998684	4450	0	-4.5545
YDL047W	SIT4	Suppressor of Initiation of Transcription	2	0.0050349	0.0097767	0.88575	46	2	-4.5264	0.99497	0.99502	0.999425	4481	0	-4.5264
YHR205W	SCH9		2	0.016008	0.029922	0.898892	117	2	-4.5023	0.96217	0.96226	0.992694	4334	0	-4.5023
YCL004W	PGS1	PhosphatidylGlycerolphosphate Synthase	2	0.0093228	0.01757	0.898892	79	2	-4.3784	0.91147	0.91117	0.982035	4098	0	-4.3784
YHR037W	PUT2	Proline UTilization	2	0.027837	0.050929	0.898892	191	2	-4.3757	0.96217	0.96226	0.992694	4357	0	-4.3757
YNL048W	ALG11	Asparagine-Linked Glycosylation	2	0.017738	0.033028	0.898892	125	2	-4.3718	0.91147	0.91117	0.982035	4138	0	-4.3718
YKL153W			2	0.015761	0.02942	0.898892	116	2	-4.3485	0.91147	0.91117	0.982035	4080	0	-4.3485
YNR052C	POP2	PGK promoter directed OverProduction	2	0.012792	0.024053	0.898892	100	1	-4.3474	0.38464	0.38385	0.881753	1540	0	-4.3474
YJL083W	TAX4		1	0.027722	0.027588	0.898892	190	1	-4.3172	0.97228	0.97217	0.994031	4389	0	-4.3172
YOL038C-A			1	0.033391	0.03334	0.898892	221	1	-4.2867	0.96661	0.96659	0.994031	4374	0	-4.2867
YGL066W	SGF73	SaGa associated Factor, 73 kDa	2	0.020946	0.038672	0.898892	135	1	-4.28	0.72557	0.7251	0.918831	3156	0	-4.28
YBR112C	CYC8	CYtochrome C	2	0.015019	0.028056	0.898892	110	1	-4.2424	0.72557	0.7251	0.918831	3196	0	-4.2424
YLR336C	SGD1	Suppressor of Glycerol Defect	2	0.0014347	0.0029861	0.753069	17	2	-4.2415	0.99857	0.99872	0.999827	4495	0	-4.2415
YBL031W	SHE1	Sensitivity to High Expression	2	0.014772	0.027588	0.898892	109	1	-4.1537	0.38464	0.38385	0.881753	1654	0	-4.1537
YJL193W			1	0.033828	0.033796	0.898892	223	1	-4.1508	0.96617	0.96611	0.994031	4373	0	-4.1508
YGL171W	ROK1	Rescuer Of Kem1	2	0.01304	0.024486	0.898892	101	1	-4.1492	0.72557	0.7251	0.918831	3548	0	-4.1492
YGL190C	CDC55	Cell Division Cycle	2	0.031274	0.057117	0.898892	213	2	-4.147	0.96217	0.96226	0.992694	4344	0	-4.147
YHR193C-A			2	0.037827	0.068736	0.898892	255	2	-4.1151	0.96217	0.96226	0.992694	4343	0	-4.1151
YOR005C	DNL4	DNA Ligase	1	0.034762	0.034781	0.898892	226	1	-4.1085	0.96524	0.96519	0.993669	4372	0	-4.1085
YOR216C	RUD3	Relieves Uso1-1 transport Defect	1	0.034762	0.034781	0.898892	227	1	-4.1085	0.96524	0.96519	0.993669	4371	0	-4.1085
YJR061W	MNN14	MaNNosyltransferase regulator	2	0.0095054	0.017863	0.898892	80	2	-4.0873	0.99049	0.9905	0.999425	4455	0	-4.0873
YCL045C	EMC1	ER Membrane protein Complex	2	0.026609	0.048736	0.898892	184	1	-4.0679	0.72557	0.7251	0.918831	3190	0	-4.0679
YJL031C	BET4	Blocked Early in Transport	1	0.031336	0.031244	0.898892	214	1	-4.0649	0.96866	0.96862	0.994031	4376	0	-4.0649
YNL001W	DOM34	Duplication Of Multilocus region	1	0.035696	0.035718	0.898892	233	1	-4.0262	0.9643	0.96431	0.993222	4370	0	-4.0262
YBR074W	PFF1	Protease in FXNA-related Family	2	0.036907	0.067104	0.898892	239	2	-4.0225	0.96217	0.96226	0.992694	4355	0	-4.0225
YKR024C	DBP7	Dead Box Protein	2	0.03764	0.068435	0.898892	246	2	-4.0025	0.91147	0.91117	0.982035	4114	0	-4.0025
YDR124W			2	0.031519	0.057517	0.898892	215	1	-3.981	0.72557	0.7251	0.918831	3272	0	-3.981
YBR222C	PCS60	Peroxisomal CoA-dependent Synthetase	1	0.029716	0.029585	0.898892	203	1	-3.9774	0.97028	0.97024	0.994031	4380	0	-3.9774
YAL008W	FUN14	Function Unknown Now	2	0.023164	0.042711	0.898892	150	1	-3.9593	0.28807	0.28736	0.881753	1327	0	-3.9593
YCL038C	ATG22	AuTophaGy related	1	0.037441	0.037502	0.898892	243	1	-3.9059	0.96256	0.96267	0.992759	4364	0	-3.9059
YGL103W	RPL28	Ribosomal Protein of the Large subunit	2	0.033235	0.060527	0.898892	220	2	-3.8625	0.96217	0.96226	0.992694	4361	0	-3.8625
YCR084C	TUP1	dTMP-UPtake	2	0.024887	0.045679	0.898892	158	1	-3.8424	0.19625	0.19584	0.85341	842	0	-3.8424
YAL041W	CDC24	Cell Division Cycle	2	0.029557	0.054035	0.898892	202	1	-3.8415	0.72557	0.7251	0.918831	3109	0	-3.8415
YKR061W	KTR2	Kre Two Related	2	0.026117	0.047863	0.898892	166	1	-3.835	0.38464	0.38385	0.881753	1542	0	-3.835
YOR048C	RAT1	Ribonucleic Acid Trafficking	2	0.0017578	0.0035845	0.753069	19	2	-3.8154	0.99824	0.99838	0.999827	4494	0	-3.8154
YOL024W			2	0.030293	0.055375	0.898892	209	1	-3.8069	0.19625	0.19584	0.85341	855	0	-3.8069
YGR209C	TRX2	ThioRedoXin	2	0.032745	0.059695	0.898892	217	1	-3.7742	0.72557	0.7251	0.918831	3133	0	-3.7742
YOR379C			2	0.037396	0.068004	0.898892	242	1	-3.7366	0.72557	0.7251	0.918831	3363	0	-3.7366
YGR270W	YTA7	Yeast Tat-binding Analog	2	0.020699	0.038274	0.898892	134	1	-3.732	0.27921	0.27865	0.881753	1210	0	-3.732
YOR296W			2	0.039107	0.070978	0.898892	282	2	-3.7235	0.91147	0.91117	0.982035	4087	0	-3.7235
YJR118C	ILM1	Increased Loss of Mitochondrial DNA	2	0.038862	0.070562	0.898892	281	2	-3.7124	0.91147	0.91117	0.982035	4119	0	-3.7124
YMR159C	ATG16	AuTophaGy related	2	0.030784	0.056235	0.898892	211	2	-3.6873	0.91147	0.91117	0.982035	4081	0	-3.6873
YKR095W-A	PCC1	Polarized growth Chromatin-associated Controller	2	0.028329	0.051818	0.898892	194	1	-3.6741	0.38464	0.38385	0.881753	1498	0	-3.6741
YCR031C	RPS14A	Ribosomal Protein of the Small subunit	2	0.0026148	0.0052453	0.831843	26	1	-3.6724	0.0028636	0.0029377	0.85341	12	0	-3.6724
YMR250W	GAD1	GlutAmate Decarboxylase	2	0.037885	0.068828	0.898892	278	2	-3.6538	0.91147	0.91117	0.982035	4112	0	-3.6538
YEL030C-A			2	0.043011	0.077434	0.898892	294	1	-3.5384	0.72557	0.7251	0.918831	3270	0	-3.5384
YLR014C	PPR1	Pyrimidine Pathway Regulation	1	0.033205	0.033171	0.898892	219	1	-3.5331	0.9668	0.96676	0.994031	4375	0	-3.5331
YKR033C			2	0.0271	0.049631	0.898892	186	1	-3.462	0.72557	0.7251	0.918831	3542	0	-3.462
YMR175W-A			1	0.041303	0.041371	0.898892	289	1	-3.4611	0.9587	0.95891	0.992694	4316	0	-3.4611
YER096W	SHC1	Sporulation-specific Homolog of CSD4	2	0.0027843	0.0055796	0.831843	28	2	-3.4564	0.99722	0.99727	0.999827	4488	0	-3.4564
YNL242W	ATG2	AuTophaGy related	2	0.060241	0.10603	0.898892	376	2	-3.4449	0.91147	0.91117	0.982035	4162	0	-3.4449
YML007C-A	MIN4	mitochondrial MINi protein of 4 kDa	2	0.0050349	0.0097767	0.88575	47	2	-3.4237	0.99497	0.99502	0.999425	4476	0	-3.4237
YCL021W-A			2	0.037151	0.067566	0.898892	240	2	-3.3938	0.91147	0.91117	0.982035	4133	0	-3.3938
YJL001W	PRE3	PRoteinase yscE	2	0.044473	0.079755	0.898892	303	1	-3.3863	0.72557	0.7251	0.918831	3213	0	-3.3863
YDR246W-A			2	0.035684	0.06501	0.898892	232	1	-3.3663	0.72557	0.7251	0.918831	3374	0	-3.3663
YJR094C	IME1	Inducer of MEiosis	2	0.04861	0.086585	0.898892	318	1	-3.3568	0.72557	0.7251	0.918831	3346	0	-3.3568
YGR136W	LSB1	Las Seventeen Binding protein	1	0.036319	0.036314	0.898892	235	1	-3.3401	0.96368	0.96373	0.992845	4369	0	-3.3401
YLR249W	YEF3	Yeast Elongation Factor	1	0.036444	0.036492	0.898892	236	1	-3.3138	0.96356	0.96357	0.992845	4368	0	-3.3138
YGR097W	ASK10	Activator of SKn7	2	0.034705	0.063191	0.898892	224	1	-3.2632	0.38464	0.38385	0.881753	1675	0	-3.2632
YOL010W	RCL1	Rna 3'-terminal phosphate Cyclase Like	1	0.036693	0.036737	0.898892	238	1	-3.2434	0.96331	0.9633	0.992845	4366	0	-3.2434
YDR270W	CCC2	Cross-Complements Ca(2+) phenotype of csg1	1	0.040431	0.040489	0.898892	286	1	-3.2217	0.95957	0.95978	0.992694	4317	0	-3.2217
YER173W	RAD24	RADiation sensitive	2	0.0325	0.059233	0.898892	216	2	-3.1973	0.91147	0.91117	0.982035	4073	0	-3.1973
YLR352W	LUG1	Lets [URE3]/ure2 Grow	2	0.04496	0.080619	0.898892	305	2	-3.196	0.91147	0.91117	0.982035	4155	0	-3.196
YGR131W	FHN1	Functional Homolog of Nce102	2	0.045934	0.082143	0.898892	307	1	-3.1632	0.72557	0.7251	0.918831	3208	0	-3.1632
YOR298C-A	MBF1	Multiprotein Bridging Factor	2	0.0090257	0.016998	0.898892	77	2	-3.1382	0.99097	0.99096	0.999425	4457	0	-3.1382
YKR071C	DRE2	Derepressed for Ribosomal protein S14 Expression	1	0.036569	0.036644	0.898892	237	1	-3.119	0.96343	0.96344	0.992845	4367	0	-3.119
YER033C	ZRG8	Zinc Regulated Gene	2	0.049096	0.087429	0.898892	330	1	-3.1166	0.38464	0.38385	0.881753	1570	0	-3.1166
YGR079W			1	0.040182	0.040228	0.898892	285	1	-3.1085	0.95982	0.95999	0.992694	4318	0	-3.1085
YPL015C	HST2	Homolog of SIR Two (SIR2)	2	0.027346	0.050085	0.898892	187	1	-3.1045	0.11861	0.11837	0.85341	566	0	-3.1045
YOR318C			1	0.037316	0.037381	0.898892	241	1	-3.0329	0.96268	0.96276	0.992759	4365	0	-3.0329
YDR411C	DFM1	Der1-like Family Member	1	0.041677	0.041798	0.898892	290	1	-3.0201	0.95832	0.95854	0.992694	4315	0	-3.0201
YDR102C			2	0.0059386	0.011512	0.898892	52	2	-2.9871	0.99406	0.99409	0.999425	4474	0	-2.9871
YBL077W			2	0.052252	0.092839	0.898892	337	1	-2.9593	0.19625	0.19584	0.85341	888	0	-2.9593
YML049C	RSE1	RNA Splicing and ER-to-Golgi transport	1	0.042175	0.042293	0.898892	292	1	-2.9505	0.95782	0.95805	0.992694	4313	0	-2.9505
YMR089C	YTA12	Yeast Tat-binding Analog	2	0.044229	0.079326	0.898892	300	1	-2.9459	0.19625	0.19584	0.85341	812	0	-2.9459
YNL180C	RHO5	Ras HOmolog	4	0.0044034	0.015201	0.898892	37	4	-2.9405	0.99216	0.99208	0.999425	4462	0	-2.9405
YHR079C-A	SAE3	Sporulation in the Absence of spo Eleven	1	0.043795	0.043945	0.898892	299	1	-2.8964	0.9562	0.95643	0.992694	4307	0	-2.8964
YFL066C			2	0.038374	0.069744	0.898892	280	2	-2.8952	0.91147	0.91117	0.982035	4055	0	-2.8952
YMR031C	EIS1	EISosome	4	0.0056044	0.019049	0.898892	49	3	-2.8516	0.92469	0.92382	0.982497	4228	0	-2.8516
YEL025C			2	0.021854	0.04025	0.898892	147	2	-2.8348	0.97815	0.97828	0.99554	4420	0	-2.8348
YJR114W			2	0.054192	0.096072	0.898892	355	1	-2.8312	0.13804	0.13777	0.85341	627	0	-2.8312
YKL183W	LOT5	LOw Temperature-responsive	2	0.050553	0.089876	0.898892	333	1	-2.7747	0.72557	0.7251	0.918831	3493	0	-2.7747
YMR011W	HXT2	HeXose Transporter	2	0.063378	0.11146	0.898892	393	1	-2.7389	0.72557	0.7251	0.918831	3300	0	-2.7389
YNL094W	APP1	Actin Patch Protein	2	0.045447	0.081389	0.898892	306	1	-2.6936	0.11357	0.11332	0.85341	552	0	-2.6936
YML067C	ERV41	ER Vesicle	1	0.042051	0.042185	0.898892	291	1	-2.6885	0.95795	0.95816	0.992694	4314	0	-2.6885
YIL088C	AVT7	Amino acid Vacuolar Transport	2	0.063981	0.11242	0.898892	394	1	-2.6552	0.72557	0.7251	0.918831	3448	0	-2.6552
YOR075W	UFE1	Unknown Function Essential	2	0.070359	0.12261	0.898892	416	2	-2.6265	0.91147	0.91117	0.982035	4084	0	-2.6265
YJL093C	TOK1		2	0.050796	0.090289	0.898892	334	1	-2.626	0.039961	0.040179	0.85341	170	0	-2.626
YIL063C	YRB2	Yeast Ran Binder	2	0.062655	0.11018	0.898892	386	2	-2.6223	0.91147	0.91117	0.982035	4135	0	-2.6223
YJR096W			2	0.051767	0.091983	0.898892	336	1	-2.6183	0.19625	0.19584	0.85341	800	0	-2.6183
YDR073W	SNF11	Sucrose NonFermenting	2	0.04106	0.074189	0.898892	287	1	-2.6065	0.093637	0.093666	0.85341	398	0	-2.6065
YBR248C	HIS7	HIStidine requiring	4	0.0047816	0.01635	0.898892	39	4	-2.5938	0.99216	0.99208	0.999425	4461	0	-2.5938
YNL098C	RAS2	homologous to RAS proto-oncogene	2	0.023812	0.043853	0.898892	152	2	-2.5485	0.97619	0.97634	0.994906	4416	0	-2.5485
YGL051W	MST27	Multicopy suppressor of Sec Twenty-one	2	0.068797	0.12017	0.898892	410	1	-2.5379	0.72557	0.7251	0.918831	3312	0	-2.5379
YMR066W	SOV1	Synthesis Of Var	2	0.073	0.12686	0.898892	445	1	-2.4948	0.38464	0.38385	0.881753	1673	0	-2.4948
YOL045W	PSK2	Pas domain-containing Serine/threonine protein Kinase	2	0.058549	0.10343	0.898892	372	1	-2.4726	0.72557	0.7251	0.918831	3478	0	-2.4726
YGL197W	MDS3	Mck1 Dosage Suppressor	2	0.055161	0.097742	0.898892	357	1	-2.4711	0.19625	0.19584	0.85341	819	0	-2.4711
YML092C	PRE8	PRoteinase yscE	1	0.04311	0.043287	0.898892	296	1	-2.4215	0.95689	0.95714	0.992694	4309	0	-2.4215
YER021W	RPN3	Regulatory Particle Non-ATPase	1	0.04311	0.043287	0.898892	298	1	-2.4215	0.95689	0.95714	0.992694	4310	0	-2.4215
YKR045C			2	0.052737	0.093657	0.898892	343	1	-2.4146	0.093637	0.093666	0.85341	381	0	-2.4146
YJL045W	SDH9	Succinate DeHydrogenase	2	0.048123	0.085777	0.898892	317	1	-2.4055	0.72557	0.7251	0.918831	3551	0	-2.4055
YKR052C	MRS4	Mitochondrial RNA Splicing	1	0.060117	0.060355	0.898892	374	1	-2.4049	0.93988	0.94024	0.990874	4271	0	-2.4049
YML004C	GLO1	GLyOxalase	4	0.001353	0.0048031	0.800697	16	3	-2.3884	0.92469	0.92382	0.982497	4222	0	-2.3884
YOR394W	PAU21	seriPAUperin	2	0.070839	0.12341	0.898892	417	1	-2.3821	0.72557	0.7251	0.918831	3104	0	-2.3821
YLL056C			2	0.01263	0.023763	0.898892	95	2	-2.3671	0.98737	0.98751	0.998684	4445	0	-2.3671
YHR129C	ARP1	Actin-Related Protein	1	0.045976	0.046114	0.898892	308	1	-2.27	0.95402	0.95428	0.992694	4301	0	-2.27
YNL083W	SAL1	Suppressor of Aac2 Lethality	1	0.045976	0.046114	0.898892	309	1	-2.27	0.95402	0.95428	0.992694	4304	0	-2.27
YDL248W	COS7	COnserved Sequence	1	0.045976	0.046114	0.898892	310	1	-2.27	0.95402	0.95428	0.992694	4300	0	-2.27
YIL119C	RPI1	Ras-cAMP Pathway Inhibitor	1	0.045976	0.046114	0.898892	311	1	-2.27	0.95402	0.95428	0.992694	4303	0	-2.27
YKL022C	CDC16	Cell Division Cycle	1	0.045976	0.046114	0.898892	312	1	-2.27	0.95402	0.95428	0.992694	4302	0	-2.27
YFR013W	IOC3	Iswi One Complex	2	0.079706	0.13749	0.898892	456	2	-2.2509	0.91147	0.91117	0.982035	4115	0	-2.2509
YDR476C			2	0.063017	0.1108	0.898892	391	1	-2.2504	0.38464	0.38385	0.881753	1640	0	-2.2504
YGR253C	PUP2	PUtative Proteasome subunit	2	0.0027843	0.0055796	0.831843	29	2	-2.1432	0.99722	0.99727	0.999827	4487	0	-2.1432
YHR077C	NMD2	Nonsense-mediated MRNA Decay	2	0.067835	0.11859	0.898892	408	1	-2.0936	0.72557	0.7251	0.918831	3119	0	-2.0936
YDL222C	FMP45	Found in Mitochondrial Proteome	1	0.048654	0.048897	0.898892	320	1	-2.0935	0.95135	0.95171	0.992694	4291	0	-2.0935
YLR103C	CDC45	Cell Division Cycle	1	0.048654	0.048897	0.898892	322	1	-2.0935	0.95135	0.95171	0.992694	4293	0	-2.0935
YKL177W			1	0.048654	0.048897	0.898892	323	1	-2.0935	0.95135	0.95171	0.992694	4294	0	-2.0935
YOR327C	SNC2	Suppressor of the Null allele of CAP	1	0.048654	0.048897	0.898892	324	1	-2.0935	0.95135	0.95171	0.992694	4299	0	-2.0935
YJR125C	ENT3	Epsin N-Terminal homology	1	0.048654	0.048897	0.898892	325	1	-2.0935	0.95135	0.95171	0.992694	4296	0	-2.0935
YOL036W			1	0.048654	0.048897	0.898892	326	1	-2.0935	0.95135	0.95171	0.992694	4295	0	-2.0935
YLL041C	SDH2	Succinate DeHydrogenase	1	0.048654	0.048897	0.898892	327	1	-2.0935	0.95135	0.95171	0.992694	4298	0	-2.0935
YLR422W	DCK1	DoCK1 homolog	4	0.0070159	0.023659	0.898892	61	2	-2.0897	0.62133	0.62085	0.918831	2684	0	-2.0897
YIL016W	SNL1	Suppressor of Nup116-C Lethal	1	0.042798	0.042988	0.898892	293	1	-2.0801	0.9572	0.95745	0.992694	4312	0	-2.0801
YGR031C-A	NAG1	Nested Antisense Gene	2	0.062293	0.10953	0.898892	384	1	-2.0735	0.11357	0.11332	0.85341	565	0	-2.0735
YML042W	CAT2	Carnitine AcetylTransferase	2	0.074679	0.12948	0.898892	448	2	-2.0511	0.91147	0.91117	0.982035	4103	0	-2.0511
YOR072W-B			2	0.059757	0.10529	0.898892	373	1	-2.0488	0.50198	0.50223	0.889644	2459	0	-2.0488
YJL009W			2	0.067835	0.11859	0.898892	407	1	-2.0471	0.38464	0.38385	0.881753	1636	0	-2.0471
YMR312W	ELP6	ELongator Protein	2	0.077074	0.1333	0.898892	451	1	-2.038	0.72557	0.7251	0.918831	3082	0	-2.038
YBR046C	ZTA1	ZeTA-crystallin	2	0.069398	0.12117	0.898892	411	1	-2.036	0.19625	0.19584	0.85341	843	0	-2.036
YCL012C			3	0.0080589	0.021855	0.898892	72	2	-2.0164	0.00093417	0.00093159	0.707096	4	1	-2.0164
YMR086W	SEG1	Stability of Eisosomes Guaranteed	1	0.052766	0.053017	0.898892	344	1	-2.0164	0.94723	0.94765	0.992694	4286	0	-2.0164
YIL109C	SEC24	SECretory	1	0.052766	0.053017	0.898892	346	1	-2.0164	0.94723	0.94765	0.992694	4284	0	-2.0164
YCL030C	HIS4	HIStidine requiring	1	0.052766	0.053017	0.898892	347	1	-2.0164	0.94723	0.94765	0.992694	4288	0	-2.0164
YIL020C-A			1	0.052766	0.053017	0.898892	349	1	-2.0164	0.94723	0.94765	0.992694	4283	0	-2.0164
YNL097C-B	PLS1	Peroxisomal Lys1 Stabilizing	4	0.0083639	0.027977	0.898892	74	3	-1.9922	0.92469	0.92382	0.982497	4196	0	-1.9922
YGL008C	PMA1	Plasma Membrane ATPase	2	0.060965	0.10728	0.898892	379	1	-1.9597	0.72557	0.7251	0.918831	3143	0	-1.9597
YEL010W			2	0.080423	0.13861	0.898892	458	1	-1.9548	0.19625	0.19584	0.85341	840	0	-1.9548
YPR086W	SUA7	Suppressor of Upstream AUG	1	0.05694	0.057117	0.898892	360	1	-1.9514	0.94306	0.94342	0.991902	4276	0	-1.9514
YOR292C			1	0.05694	0.057117	0.898892	361	1	-1.9514	0.94306	0.94342	0.991902	4280	0	-1.9514
YNL057W			1	0.05694	0.057117	0.898892	362	1	-1.9514	0.94306	0.94342	0.991902	4279	0	-1.9514
YMR126C	DLT1	Defect at Low Temperature	1	0.05694	0.057117	0.898892	363	1	-1.9514	0.94306	0.94342	0.991902	4281	0	-1.9514
YLL017W			1	0.05694	0.057117	0.898892	364	1	-1.9514	0.94306	0.94342	0.991902	4272	0	-1.9514
YHR084W	STE12	STErile	1	0.05694	0.057117	0.898892	365	1	-1.9514	0.94306	0.94342	0.991902	4274	0	-1.9514
YML078W	CPR3	Cyclosporin A-sensitive Proline Rotamase	1	0.05694	0.057117	0.898892	366	1	-1.9514	0.94306	0.94342	0.991902	4275	0	-1.9514
YDR142C	PEX7	PEroXin	1	0.05694	0.057117	0.898892	369	1	-1.9514	0.94306	0.94342	0.991902	4277	0	-1.9514
YLR449W	FPR4	FKBP Proline Rotamase (isomerase)	2	0.074319	0.12897	0.898892	447	1	-1.9262	0.46518	0.46538	0.881753	1741	0	-1.9262
YDL206W	YCX1	Yeast CCX	1	0.12727	0.12741	0.898892	759	1	-1.9151	0.87273	0.87315	0.982035	3974	0	-1.9151
YPL022W	RAD1	RADiation sensitive	2	0.078271	0.13517	0.898892	454	1	-1.9059	0.72557	0.7251	0.918831	3176	0	-1.9059
YJL171C	TOH1	TOS One Homolog	2	0.069878	0.12189	0.898892	414	1	-1.827	0.19625	0.19584	0.85341	874	0	-1.827
YGR084C	MRP13	Mitochondrial Ribosomal Protein	2	0.0050349	0.0097767	0.88575	42	2	-1.8099	0.99497	0.99502	0.999425	4479	0	-1.8099
YKL096C-B			2	0.01263	0.023763	0.898892	97	2	-1.7466	0.98737	0.98751	0.998684	4446	0	-1.7466
YGR060W	ERG25	ERGosterol biosynthesis	5	0.00093411	0.0041564	0.753069	11	4	-1.6684	0.21791	0.21822	0.863096	1137	0	-1.6684
YCR064C			3	0.0057825	0.015791	0.898892	50	3	-1.6684	0.99264	0.99291	0.999425	4467	0	-1.6684
YBR113W			1	0.070957	0.071253	0.898892	418	1	-1.6684	0.92904	0.92945	0.982497	4232	0	-1.6684
YPL061W	ALD6	ALdehyde Dehydrogenase	1	0.070957	0.071253	0.898892	419	1	-1.6684	0.92904	0.92945	0.982497	4238	0	-1.6684
YGL093W	SPC105	Spindle Pole Component	1	0.070957	0.071253	0.898892	420	1	-1.6684	0.92904	0.92945	0.982497	4258	0	-1.6684
YDL066W	IDP1	Isocitrate Dehydrogenase, NADP-specific	1	0.070957	0.071253	0.898892	421	1	-1.6684	0.92904	0.92945	0.982497	4242	0	-1.6684
YHR090C	YNG2	Yeast iNG1 homolog	1	0.070957	0.071253	0.898892	422	1	-1.6684	0.92904	0.92945	0.982497	4234	0	-1.6684
YFR053C	HXK1	HeXoKinase	1	0.070957	0.071253	0.898892	423	1	-1.6684	0.92904	0.92945	0.982497	4233	0	-1.6684
YGL177W			1	0.070957	0.071253	0.898892	424	1	-1.6684	0.92904	0.92945	0.982497	4243	0	-1.6684
YHR094C	HXT1	HeXose Transporter	1	0.070957	0.071253	0.898892	425	1	-1.6684	0.92904	0.92945	0.982497	4253	0	-1.6684
YIL049W	DFG10	Defective for Filamentous Growth	1	0.070957	0.071253	0.898892	426	1	-1.6684	0.92904	0.92945	0.982497	4247	0	-1.6684
YDR527W	RBA50	RNA polymerase II (B) Associated protein	1	0.070957	0.071253	0.898892	427	1	-1.6684	0.92904	0.92945	0.982497	4235	0	-1.6684
YKL225W			1	0.070957	0.071253	0.898892	428	1	-1.6684	0.92904	0.92945	0.982497	4236	0	-1.6684
YDR331W	GPI8	GlycosylPhosphatidylInositol anchor biosynthesis	1	0.070957	0.071253	0.898892	429	1	-1.6684	0.92904	0.92945	0.982497	4241	0	-1.6684
YML052W	SUR7	SUppressor of Rvs167 mutation	1	0.070957	0.071253	0.898892	431	1	-1.6684	0.92904	0.92945	0.982497	4252	0	-1.6684
YBR266C	SLM6	Synthetic Lethal with Mss4	1	0.070957	0.071253	0.898892	432	1	-1.6684	0.92904	0.92945	0.982497	4248	0	-1.6684
YML122C			1	0.070957	0.071253	0.898892	433	1	-1.6684	0.92904	0.92945	0.982497	4255	0	-1.6684
YIL164C	NIT1	NITrilase superfamily	1	0.070957	0.071253	0.898892	434	1	-1.6684	0.92904	0.92945	0.982497	4246	0	-1.6684
YER003C	PMI40	PhosphoMannose Isomerase	1	0.070957	0.071253	0.898892	435	1	-1.6684	0.92904	0.92945	0.982497	4237	0	-1.6684
YHR078W			1	0.070957	0.071253	0.898892	437	1	-1.6684	0.92904	0.92945	0.982497	4257	0	-1.6684
YIL158W	AIM20	Altered Inheritance rate of Mitochondria	1	0.070957	0.071253	0.898892	439	1	-1.6684	0.92904	0.92945	0.982497	4244	0	-1.6684
YEL007W	MIT1	Muc1 expressed Independent of TEC1	1	0.070957	0.071253	0.898892	440	1	-1.6684	0.92904	0.92945	0.982497	4250	0	-1.6684
YDR078C	SHU2	Suppressor of HydroxyUrea sensitivity	1	0.070957	0.071253	0.898892	441	1	-1.6684	0.92904	0.92945	0.982497	4240	0	-1.6684
YPR072W	NOT5	Negative On TATA	1	0.070957	0.071253	0.898892	442	1	-1.6684	0.92904	0.92945	0.982497	4251	0	-1.6684
YML133W-A			1	0.070957	0.071253	0.898892	443	1	-1.6684	0.92904	0.92945	0.982497	4256	0	-1.6684
YGL079W	KXD1	KxDL homolog	2	0.0050349	0.0097767	0.88575	43	2	-1.641	0.99497	0.99502	0.999425	4480	0	-1.641
YOR204W	DED1	Defines Essential Domain	2	0.088526	0.15165	0.898892	607	2	-1.6405	0.91147	0.91117	0.982035	4072	0	-1.6405
YDR200C	VPS64	Vacuolar Protein Sorting	2	0.083527	0.14356	0.898892	480	2	-1.6126	0.91147	0.91117	0.982035	4091	0	-1.6126
YOL088C	MPD2	Multicopy suppressor of PDI1 deletion	5	0.00025945	0.0012747	0.717203	5	5	-1.5995	0.99972	0.99973	0.999836	4500	0	-1.5995
YER036C	ARB1	ATP-binding cassette protein involved in Ribosome Biogenesis	3	0.0026668	0.0074296	0.88575	27	3	-1.5995	0.99733	0.99739	0.999827	4489	0	-1.5995
YLR118C	TML25	acyl-protein Thioesterase with Multiple Localizations, protein of 25 kDa	3	0.021108	0.053947	0.898892	136	2	-1.5995	0.85624	0.85691	0.977684	3944	0	-1.5995
YPL154C	PEP4	carboxyPEPtidase Y-deficient	3	0.021108	0.053947	0.898892	138	2	-1.5995	0.85624	0.85691	0.977684	3796	0	-1.5995
YMR315W-A			3	0.021108	0.053947	0.898892	141	2	-1.5995	0.85624	0.85691	0.977684	3837	0	-1.5995
YBR105C	VID24	Vacuolar Import and Degradation	1	0.086407	0.08651	0.898892	483	1	-1.5995	0.91359	0.91418	0.982035	4175	0	-1.5995
YMR052W	FAR3	Factor ARrest	1	0.086407	0.08651	0.898892	484	1	-1.5995	0.91359	0.91418	0.982035	4170	0	-1.5995
YIL002C	INP51	INositol polyphosphate 5-Phosphatase	1	0.086407	0.08651	0.898892	485	1	-1.5995	0.91359	0.91418	0.982035	4176	0	-1.5995
YIL025C			1	0.086407	0.08651	0.898892	486	1	-1.5995	0.91359	0.91418	0.982035	4173	0	-1.5995
YDR029W			1	0.086407	0.08651	0.898892	487	1	-1.5995	0.91359	0.91418	0.982035	4172	0	-1.5995
YDR399W	HPT1	Hypoxanthine guanine PhosphoribosylTransferase	1	0.086407	0.08651	0.898892	489	1	-1.5995	0.91359	0.91418	0.982035	4164	0	-1.5995
YOL138C	RTC1	Restriction of Telomere Capping	1	0.086407	0.08651	0.898892	491	1	-1.5995	0.91359	0.91418	0.982035	4181	0	-1.5995
YNL056W	OCA2	Oxidant-induced Cell cycle Arrest	1	0.086407	0.08651	0.898892	492	1	-1.5995	0.91359	0.91418	0.982035	4180	0	-1.5995
YBR117C	TKL2	TransKetoLase	1	0.086407	0.08651	0.898892	493	1	-1.5995	0.91359	0.91418	0.982035	4183	0	-1.5995
YOR269W	PAC1	Perish in the Absence of Cin8p	1	0.086407	0.08651	0.898892	494	1	-1.5995	0.91359	0.91418	0.982035	4178	0	-1.5995
YHR191C	CTF8	Chromosome Transmission Fidelity	1	0.086407	0.08651	0.898892	495	1	-1.5995	0.91359	0.91418	0.982035	4171	0	-1.5995
YFL049W	SWP82	SWi/snf-associated Protein	1	0.086407	0.08651	0.898892	496	1	-1.5995	0.91359	0.91418	0.982035	4190	0	-1.5995
YDR230W			1	0.086407	0.08651	0.898892	497	1	-1.5995	0.91359	0.91418	0.982035	4186	0	-1.5995
YGL238W	CSE1	Chromosome SEgregation	1	0.086407	0.08651	0.898892	498	1	-1.5995	0.91359	0.91418	0.982035	4185	0	-1.5995
YJL050W	MTR4	Mrna TRansport	1	0.086407	0.08651	0.898892	499	1	-1.5995	0.91359	0.91418	0.982035	4182	0	-1.5995
YJL041W	NSP1	NucleoSkeletal-like Protein	1	0.086407	0.08651	0.898892	500	1	-1.5995	0.91359	0.91418	0.982035	4184	0	-1.5995
YJR111C	PXP2	PeroXisomal Protein	1	0.086407	0.08651	0.898892	501	1	-1.5995	0.91359	0.91418	0.982035	4165	0	-1.5995
YER184C	TOG1	Transcriptional regulator of Oleate utilization Genes	1	0.086407	0.08651	0.898892	504	1	-1.5995	0.91359	0.91418	0.982035	4188	0	-1.5995
YPL241C	CIN2	Chromosome INstability	1	0.086407	0.08651	0.898892	506	1	-1.5995	0.91359	0.91418	0.982035	4177	0	-1.5995
YBR042C	CST26	Chromosome STability	1	0.086407	0.08651	0.898892	508	1	-1.5995	0.91359	0.91418	0.982035	4189	0	-1.5995
YBR111C	YSA1		1	0.73081	0.73115	0.943519	3095	0	-1.5857	0.26919	0.26891	0.881753	1189	0	-1.5857
YPL102C			2	0.01263	0.023763	0.898892	92	2	-1.5707	0.98737	0.98751	0.998684	4444	0	-1.5707
YDR177W	UBC1	UBiquitin-Conjugating	2	0.01263	0.023763	0.898892	98	2	-1.5707	0.98737	0.98751	0.998684	4443	0	-1.5707
YNL240C	NAR1	Nuclear Architecture Related	3	0.0073572	0.020038	0.898892	65	3	-1.5418	0.99264	0.99291	0.999425	4464	0	-1.5418
YML129C	COX14	Cytochrome c OXidase	2	0.01263	0.023763	0.898892	94	2	-1.5418	0.98737	0.98751	0.998684	4442	0	-1.5418
YMR083W	ADH3	Alcohol DeHydrogenase	3	0.026339	0.066583	0.898892	175	3	-1.5418	0.97366	0.97393	0.994031	4393	0	-1.5418
YBL053W			3	0.035052	0.086455	0.898892	229	2	-1.5418	0.85624	0.85691	0.977684	3811	0	-1.5418
YML059C	NTE1	Neuropathy Target Esterase	3	0.035052	0.086455	0.898892	231	2	-1.5418	0.85624	0.85691	0.977684	3938	0	-1.5418
YFR038W	IRC5	Increased Recombination Centers	1	0.11238	0.11258	0.898892	673	1	-1.5418	0.88762	0.88805	0.982035	4004	0	-1.5418
YBL045C	COR1	CORe protein of QH2 cytochrome c reductase	1	0.11238	0.11258	0.898892	674	1	-1.5418	0.88762	0.88805	0.982035	4003	0	-1.5418
YBR056W-A	MNC1	MaNganese Chelating protein	1	0.11238	0.11258	0.898892	675	1	-1.5418	0.88762	0.88805	0.982035	4038	0	-1.5418
YPL001W	HAT1	Histone AcetylTransferase	1	0.11238	0.11258	0.898892	678	1	-1.5418	0.88762	0.88805	0.982035	4042	0	-1.5418
YKL037W	AIM26	Altered Inheritance rate of Mitochondria	1	0.11238	0.11258	0.898892	679	1	-1.5418	0.88762	0.88805	0.982035	4041	0	-1.5418
YLL062C	MHT1	S-Methylmethionine-Homocysteine methylTransferase	1	0.11238	0.11258	0.898892	680	1	-1.5418	0.88762	0.88805	0.982035	4008	0	-1.5418
YDR055W	PST1	Protoplasts-SecreTed	1	0.11238	0.11258	0.898892	681	1	-1.5418	0.88762	0.88805	0.982035	4006	0	-1.5418
YOL101C	IZH4	Implicated in Zinc Homeostasis	1	0.11238	0.11258	0.898892	682	1	-1.5418	0.88762	0.88805	0.982035	3990	0	-1.5418
YMR016C	SOK2	Suppressor Of Kinase	1	0.11238	0.11258	0.898892	683	1	-1.5418	0.88762	0.88805	0.982035	3991	0	-1.5418
YJL061W	NUP82	NUclear Pore	1	0.11238	0.11258	0.898892	684	1	-1.5418	0.88762	0.88805	0.982035	4036	0	-1.5418
YJR055W	HIT1	HIgh Temperature growth	1	0.11238	0.11258	0.898892	685	1	-1.5418	0.88762	0.88805	0.982035	3989	0	-1.5418
YLR153C	ACS2	Acetyl CoA Synthetase	1	0.11238	0.11258	0.898892	686	1	-1.5418	0.88762	0.88805	0.982035	3997	0	-1.5418
YOR102W			1	0.11238	0.11258	0.898892	687	1	-1.5418	0.88762	0.88805	0.982035	4000	0	-1.5418
YGL234W	ADE57	ADEnine requiring	1	0.11238	0.11258	0.898892	688	1	-1.5418	0.88762	0.88805	0.982035	4001	0	-1.5418
YJR058C	APS2	clathrin Associated Protein complex Small subunit	1	0.11238	0.11258	0.898892	689	1	-1.5418	0.88762	0.88805	0.982035	4002	0	-1.5418
YDR329C	PEX3	PEroXin	1	0.11238	0.11258	0.898892	690	1	-1.5418	0.88762	0.88805	0.982035	3996	0	-1.5418
YGL030W	RPL30	Ribosomal Protein of the Large subunit	1	0.11238	0.11258	0.898892	691	1	-1.5418	0.88762	0.88805	0.982035	3999	0	-1.5418
YMR320W			1	0.11238	0.11258	0.898892	693	1	-1.5418	0.88762	0.88805	0.982035	4035	0	-1.5418
YOR114W	CIM1	Copy number Influence on Mtdna	1	0.11238	0.11258	0.898892	695	1	-1.5418	0.88762	0.88805	0.982035	4039	0	-1.5418
YHR005C-A	TIM10	Translocase of the Inner Membrane	1	0.11238	0.11258	0.898892	696	1	-1.5418	0.88762	0.88805	0.982035	4040	0	-1.5418
YLL066W-A			1	0.11238	0.11258	0.898892	697	1	-1.5418	0.88762	0.88805	0.982035	3998	0	-1.5418
YHR214C-E			1	0.11238	0.11258	0.898892	698	1	-1.5418	0.88762	0.88805	0.982035	4033	0	-1.5418
YKR029C	SET3	SET domain-containing	1	0.11238	0.11258	0.898892	699	1	-1.5418	0.88762	0.88805	0.982035	4010	0	-1.5418
YOL166W-A			1	0.11238	0.11258	0.898892	700	1	-1.5418	0.88762	0.88805	0.982035	3992	0	-1.5418
YMR207C	HFA1		1	0.11238	0.11258	0.898892	701	1	-1.5418	0.88762	0.88805	0.982035	4017	0	-1.5418
YOR009W	TIR4	TIp1-Related	1	0.11238	0.11258	0.898892	702	1	-1.5418	0.88762	0.88805	0.982035	4020	0	-1.5418
YNL047C	SLM2	Synthetic Lethal with Mss4	1	0.11238	0.11258	0.898892	703	1	-1.5418	0.88762	0.88805	0.982035	4025	0	-1.5418
YDR183C-A			1	0.11238	0.11258	0.898892	704	1	-1.5418	0.88762	0.88805	0.982035	4018	0	-1.5418
YJL179W	PFD1	PreFolDin	1	0.11238	0.11258	0.898892	705	1	-1.5418	0.88762	0.88805	0.982035	4019	0	-1.5418
YPL090C	RPS6A	Ribosomal Protein of the Small subunit	1	0.11238	0.11258	0.898892	706	1	-1.5418	0.88762	0.88805	0.982035	4027	0	-1.5418
YLR262C	YPT6	Yeast Protein Two	1	0.11238	0.11258	0.898892	707	1	-1.5418	0.88762	0.88805	0.982035	3976	0	-1.5418
YFR034C	PHO4	PHOsphate metabolism	1	0.11238	0.11258	0.898892	708	1	-1.5418	0.88762	0.88805	0.982035	3984	0	-1.5418
YHR137C-A			1	0.11238	0.11258	0.898892	709	1	-1.5418	0.88762	0.88805	0.982035	4029	0	-1.5418
YML034W	SRC1	Spliced mRNA and Cell cycle regulated gene	1	0.11238	0.11258	0.898892	710	1	-1.5418	0.88762	0.88805	0.982035	4021	0	-1.5418
YMR292W	GOT1	GOlgi Transport	1	0.11238	0.11258	0.898892	711	1	-1.5418	0.88762	0.88805	0.982035	4016	0	-1.5418
YGL180W	ATG1	AuTophaGy related	1	0.11238	0.11258	0.898892	712	1	-1.5418	0.88762	0.88805	0.982035	4034	0	-1.5418
YKR070W			1	0.11238	0.11258	0.898892	713	1	-1.5418	0.88762	0.88805	0.982035	4026	0	-1.5418
YDR226W	ADK1	ADenylate Kinase	1	0.11238	0.11258	0.898892	714	1	-1.5418	0.88762	0.88805	0.982035	4028	0	-1.5418
YGR053C	MCO32	Mitochondrial Class One protein of 32 kDa	1	0.11238	0.11258	0.898892	715	1	-1.5418	0.88762	0.88805	0.982035	4015	0	-1.5418
YOR112W	CEX1	Cytoplasmic EXport protein	1	0.11238	0.11258	0.898892	716	1	-1.5418	0.88762	0.88805	0.982035	4030	0	-1.5418
YER145C-A			1	0.11238	0.11258	0.898892	718	1	-1.5418	0.88762	0.88805	0.982035	4009	0	-1.5418
YMR300C	ADE4	ADEnine requiring	1	0.11238	0.11258	0.898892	719	1	-1.5418	0.88762	0.88805	0.982035	3985	0	-1.5418
YNL188W	KAR1	KARyogamy	1	0.11238	0.11258	0.898892	720	1	-1.5418	0.88762	0.88805	0.982035	4014	0	-1.5418
YDR534C	FIT1	Facilitator of Iron Transport	1	0.11238	0.11258	0.898892	722	1	-1.5418	0.88762	0.88805	0.982035	3980	0	-1.5418
YLR323C	CWC24	Complexed With Cef1p	1	0.11238	0.11258	0.898892	723	1	-1.5418	0.88762	0.88805	0.982035	3994	0	-1.5418
YDR192C	NUP42	NUclear Pore	1	0.11238	0.11258	0.898892	724	1	-1.5418	0.88762	0.88805	0.982035	3987	0	-1.5418
YER119C-A			1	0.11238	0.11258	0.898892	725	1	-1.5418	0.88762	0.88805	0.982035	4031	0	-1.5418
YJR106W	ECM27	ExtraCellular Mutant	1	0.11238	0.11258	0.898892	726	1	-1.5418	0.88762	0.88805	0.982035	3993	0	-1.5418
YMR313C	TGL3	TriacylGlycerol Lipase	1	0.11238	0.11258	0.898892	727	1	-1.5418	0.88762	0.88805	0.982035	4022	0	-1.5418
YGR063C	SPT4	SuPpressor of Ty's	1	0.11238	0.11258	0.898892	728	1	-1.5418	0.88762	0.88805	0.982035	3981	0	-1.5418
YBR072W	HSP26	Heat Shock Protein	1	0.11238	0.11258	0.898892	729	1	-1.5418	0.88762	0.88805	0.982035	3979	0	-1.5418
YLL046C	RNP1	RiboNucleoProtein	1	0.11238	0.11258	0.898892	730	1	-1.5418	0.88762	0.88805	0.982035	4012	0	-1.5418
YMR241W	YHM2	Yeast suppressor of HM mutant	1	0.11238	0.11258	0.898892	731	1	-1.5418	0.88762	0.88805	0.982035	4011	0	-1.5418
YDR424C	DYN2	DYNein	1	0.11238	0.11258	0.898892	732	1	-1.5418	0.88762	0.88805	0.982035	3986	0	-1.5418
YLR463C			1	0.11238	0.11258	0.898892	733	1	-1.5418	0.88762	0.88805	0.982035	3982	0	-1.5418
YOR209C	NPT1	Nicotinate PhosphoribosylTransferase	1	0.11238	0.11258	0.898892	734	1	-1.5418	0.88762	0.88805	0.982035	4024	0	-1.5418
YPR188C	MLC2	Myo1p Light Chain	1	0.11238	0.11258	0.898892	735	1	-1.5418	0.88762	0.88805	0.982035	3978	0	-1.5418
YGR246C	BRF1	B-Related Factor	1	0.11238	0.11258	0.898892	736	1	-1.5418	0.88762	0.88805	0.982035	4032	0	-1.5418
YLR132C	USB1	U Six Biogenesis	1	0.11238	0.11258	0.898892	739	1	-1.5418	0.88762	0.88805	0.982035	3988	0	-1.5418
YLL013C	PUF3	PUmilio-homology domain Family	3	0.00093417	0.0026122	0.753069	12	2	-1.5414	0.85624	0.85691	0.977684	3873	0	-1.5414
YJL012C	VTC4	Vacuolar Transporter Chaperone	2	0.094941	0.16192	0.898892	615	1	-1.5306	0.72557	0.7251	0.918831	3233	0	-1.5306
YDR455C			1	0.04311	0.043287	0.898892	295	1	-1.525	0.95689	0.95714	0.992694	4311	0	-1.525
YGL188C-A			1	0.04311	0.043287	0.898892	297	1	-1.525	0.95689	0.95714	0.992694	4308	0	-1.525
YHR069C-A			2	0.088526	0.15165	0.898892	601	2	-1.5137	0.91147	0.91117	0.982035	4082	0	-1.5137
YLR081W	GAL2	GALactose metabolism	2	0.088526	0.15165	0.898892	583	2	-1.4812	0.91147	0.91117	0.982035	4065	0	-1.4812
YJL105W	SET4	SET domain-containing	2	0.088526	0.15165	0.898892	605	2	-1.4812	0.91147	0.91117	0.982035	4068	0	-1.4812
YDR028C	REG1	REsistance to Glucose repression	6	0.0032404	0.016094	0.898892	31	3	-1.4596	0.091264	0.091638	0.85341	366	0	-1.4596
YLR162W			2	0.11064	0.18609	0.898892	662	1	-1.4596	0.72557	0.7251	0.918831	3369	0	-1.4596
YDL136W	RPL35B	Ribosomal Protein of the Large subunit	2	0.11064	0.18609	0.898892	667	1	-1.4596	0.72557	0.7251	0.918831	3240	0	-1.4596
YLR333C	RPS25B	Ribosomal Protein of the Small subunit	2	0.01263	0.023763	0.898892	93	2	-1.4459	0.98737	0.98751	0.998684	4449	0	-1.4459
YDR347W	MRP1	Mitochondrial Ribosomal Protein	1	0.044231	0.044374	0.898892	301	1	-1.4429	0.95577	0.95598	0.992694	4305	0	-1.4429
YPR184W	GDB1	Glycogen DeBranching	1	0.044231	0.044374	0.898892	302	1	-1.4429	0.95577	0.95598	0.992694	4306	0	-1.4429
YOR076C	SKI7	SuperKIller	2	0.081259	0.13991	0.898892	460	1	-1.4115	0.72557	0.7251	0.918831	3309	0	-1.4115
YDR190C	RVB1	RuVB-like	2	0.088526	0.15165	0.898892	546	2	-1.3878	0.91147	0.91117	0.982035	4104	0	-1.3878
YKR074W	AIM29	Altered Inheritance rate of Mitochondria	2	0.0074661	0.014165	0.898892	70	2	-1.3787	0.99253	0.99255	0.999425	4463	0	-1.3787
YMR244C-A	COA6	Cytochrome Oxidase Assembly	2	0.037827	0.068736	0.898892	253	2	-1.3657	0.96217	0.96226	0.992694	4342	0	-1.3657
YOL041C	NOP12	NucleOlar Protein	2	0.0050349	0.0097767	0.88575	45	2	-1.3616	0.99497	0.99502	0.999425	4478	0	-1.3616
YDL046W	NPC2	Niemann Pick type C homolog	2	0.077314	0.13373	0.898892	453	1	-1.3533	0.38464	0.38385	0.881753	1614	0	-1.3533
YHL009C	YAP3	Yeast AP-1	2	0.088526	0.15165	0.898892	581	2	-1.3397	0.91147	0.91117	0.982035	4110	0	-1.3397
YLR233C	EST1	Ever Shorter Telomeres	2	0.088526	0.15165	0.898892	585	2	-1.3397	0.91147	0.91117	0.982035	4083	0	-1.3397
YEL008C-A			2	0.088291	0.15125	0.898892	515	2	-1.3317	0.91147	0.91117	0.982035	4131	0	-1.3317
YBR028C	YPK3		2	0.0050349	0.0097767	0.88575	41	2	-1.3313	0.99497	0.99502	0.999425	4475	0	-1.3313
YKL073W	LHS1	Lumenal Hsp Seventy	2	0.037827	0.068736	0.898892	276	2	-1.3313	0.96217	0.96226	0.992694	4359	0	-1.3313
YKR065C	PAM17	Presequence translocase-Associated Motor	1	0.051271	0.051525	0.898892	335	1	-1.3222	0.94873	0.94916	0.992694	4289	0	-1.3222
YOR330C	MIP1	MItochondrial DNA Polymerase	4	0.027427	0.084565	0.898892	188	2	-1.3181	0.92469	0.92382	0.982497	4205	0	-1.3181
YLR311C			2	0.13688	0.22568	0.898892	787	1	-1.3181	0.72557	0.7251	0.918831	3355	0	-1.3181
YOR123C	LEO1	LEft Open reading frame	2	0.13688	0.22568	0.898892	788	1	-1.3181	0.72557	0.7251	0.918831	3323	0	-1.3181
YGR145W	ENP2	Essential Nuclear Protein	2	0.13688	0.22568	0.898892	793	1	-1.3181	0.72557	0.7251	0.918831	3535	0	-1.3181
YCR059C	YIH1	Yeast Impact Homolog	2	0.13688	0.22568	0.898892	801	1	-1.3181	0.72557	0.7251	0.918831	3531	0	-1.3181
YGL255W	ZRT1	Zinc-Regulated Transporter	2	0.088291	0.15125	0.898892	516	1	-1.3101	0.72557	0.7251	0.918831	3464	0	-1.3101
YMR221C	FMP42	Found in Mitochondrial Proteome	4	0.0042295	0.014603	0.898892	35	3	-1.3052	0.35398	0.35336	0.881753	1434	0	-1.3052
YAL068W-A			2	0.088526	0.15165	0.898892	522	2	-1.3052	0.91147	0.91117	0.982035	4136	0	-1.3052
YPL233W	NSL1	Nnf1 Synthetic Lethal	2	0.088526	0.15165	0.898892	528	2	-1.3052	0.91147	0.91117	0.982035	4122	0	-1.3052
YNR023W	SNF12	Sucrose NonFermenting	2	0.088526	0.15165	0.898892	547	2	-1.3052	0.91147	0.91117	0.982035	4094	0	-1.3052
YDR097C	MSH6	MutS Homolog	2	0.088526	0.15165	0.898892	550	2	-1.3052	0.91147	0.91117	0.982035	4075	0	-1.3052
YLR258W	GSY2	Glycogen SYnthase	2	0.088526	0.15165	0.898892	556	2	-1.3052	0.91147	0.91117	0.982035	4096	0	-1.3052
YLR117C	CLF1	Crooked neck-Like Factor	2	0.088526	0.15165	0.898892	559	2	-1.3052	0.91147	0.91117	0.982035	4159	0	-1.3052
YNL197C	WHI3	WHIskey	4	0.025136	0.078116	0.898892	160	3	-1.3024	0.62133	0.62085	0.918831	2671	0	-1.3024
YGL075C	MPS2	MonoPolar Spindle	2	0.037827	0.068736	0.898892	260	2	-1.3024	0.96217	0.96226	0.992694	4349	0	-1.3024
YLR366W			2	0.037827	0.068736	0.898892	262	2	-1.3024	0.96217	0.96226	0.992694	4346	0	-1.3024
YGR275W	RTT102	Regulator of Ty1 Transposition	2	0.037827	0.068736	0.898892	263	2	-1.3024	0.96217	0.96226	0.992694	4335	0	-1.3024
YGR071C	ENV11	late ENdosome and Vacuole interface function	2	0.037827	0.068736	0.898892	266	2	-1.3024	0.96217	0.96226	0.992694	4347	0	-1.3024
YJR154W			2	0.037827	0.068736	0.898892	267	2	-1.3024	0.96217	0.96226	0.992694	4358	0	-1.3024
YHL011C	PRS3	PhosphoRibosylpyrophosphate Synthetase	2	0.037827	0.068736	0.898892	269	2	-1.3024	0.96217	0.96226	0.992694	4350	0	-1.3024
YDR435C	PPM1	Protein Phosphatase Methyltransferase	2	0.083169	0.14301	0.898892	478	1	-1.3011	0.72557	0.7251	0.918831	3435	0	-1.3011
YAL063C	FLO9	FLOcculation	2	0.14956	0.24474	0.898892	846	1	-1.3009	0.72557	0.7251	0.918831	3297	0	-1.3009
YMR161W	HLJ1	HomoLogous to E. coli dnaJ protein	4	0.03952	0.11693	0.898892	284	2	-1.2837	0.62133	0.62085	0.918831	2663	0	-1.2837
YDR170C	SEC7	SECretory	2	0.16535	0.2678	0.898892	902	1	-1.2837	0.72557	0.7251	0.918831	3513	0	-1.2837
YDL059C	RAD59	RADiation sensitive	2	0.16535	0.2678	0.898892	912	1	-1.2837	0.72557	0.7251	0.918831	3329	0	-1.2837
YLR442C	SIR3	Silent Information Regulator	2	0.16535	0.2678	0.898892	913	1	-1.2837	0.72557	0.7251	0.918831	3368	0	-1.2837
YOR161W-B			2	0.16535	0.2678	0.898892	915	1	-1.2837	0.72557	0.7251	0.918831	3262	0	-1.2837
YLR041W			2	0.16535	0.2678	0.898892	917	1	-1.2837	0.72557	0.7251	0.918831	3091	0	-1.2837
YBR011C	IPP1	Inorganic PyroPhosphatase	1	0.050274	0.050584	0.898892	332	1	-1.2805	0.94973	0.95016	0.992694	4290	0	-1.2805
YMR105C	PGM2	PhosphoGlucoMutase	4	0.064905	0.17903	0.898892	404	3	-1.2764	0.92469	0.92382	0.982497	4202	0	-1.2764
YKR091W	SRL3	Suppressor of rad53 Lethality	2	0.088526	0.15165	0.898892	531	2	-1.2764	0.91147	0.91117	0.982035	4095	0	-1.2764
YOL154W	ZPS1	Zinc- and pH-regulated Surface protein	2	0.088526	0.15165	0.898892	543	2	-1.2764	0.91147	0.91117	0.982035	4052	0	-1.2764
YMR158W-B			2	0.088526	0.15165	0.898892	544	2	-1.2764	0.91147	0.91117	0.982035	4054	0	-1.2764
YGR277C	CAB4	Coenzyme A Biosynthesis	2	0.088526	0.15165	0.898892	575	2	-1.2764	0.91147	0.91117	0.982035	4141	0	-1.2764
YJL094C	KHA1	K/H ion Antiporter	2	0.25307	0.38519	0.898892	1296	1	-1.255	0.72557	0.7251	0.918831	3377	0	-1.255
YHL014C	YLF2		2	0.21214	0.33361	0.898892	1115	1	-1.2548	0.72557	0.7251	0.918831	3533	0	-1.2548
YOR185C	GSP2	Genetic Suppressor of Prp20-1	2	0.21214	0.33361	0.898892	1124	1	-1.2548	0.72557	0.7251	0.918831	3365	0	-1.2548
YJR043C	POL32	POLymerase	2	0.21214	0.33361	0.898892	1143	1	-1.2548	0.72557	0.7251	0.918831	3442	0	-1.2548
YGL231C	EMC4	ER Membrane protein Complex	2	0.21214	0.33361	0.898892	1151	1	-1.2548	0.72557	0.7251	0.918831	3075	0	-1.2548
YPL175W	SPT14	SuPpressor of Ty	2	0.21214	0.33361	0.898892	1155	1	-1.2548	0.72557	0.7251	0.918831	3517	0	-1.2548
YIL128W	MET18	METhionine requiring	2	0.21214	0.33361	0.898892	1159	1	-1.2548	0.72557	0.7251	0.918831	3375	0	-1.2548
YLR138W	NHA1	Na+/H+ Antiporter	2	0.21214	0.33361	0.898892	1160	1	-1.2548	0.72557	0.7251	0.918831	3386	0	-1.2548
YAL005C	SSA1	Stress-Seventy subfamily A	2	0.21214	0.33361	0.898892	1163	1	-1.2548	0.72557	0.7251	0.918831	3418	0	-1.2548
YNL280C	ERG24	ERGosterol biosynthesis	2	0.21214	0.33361	0.898892	1164	1	-1.2548	0.72557	0.7251	0.918831	3373	0	-1.2548
YOR034C-A			2	0.21214	0.33361	0.898892	1165	1	-1.2548	0.72557	0.7251	0.918831	3285	0	-1.2548
YIL002W-A	CMI7	Cytosolic MIni protein of ~7 kDa	2	0.21214	0.33361	0.898892	1166	1	-1.2548	0.72557	0.7251	0.918831	3289	0	-1.2548
YOL096C	COQ3	COenzyme Q	2	0.019231	0.035641	0.898892	129	2	-1.2519	0.98077	0.98081	0.996755	4428	0	-1.2519
YOR045W	TOM6	Translocase of the Outer Mitochondrial membrane	1	0.73181	0.73212	0.943519	3097	0	-1.2277	0.26819	0.26795	0.881753	1187	0	-1.2277
YGL006W-A			2	0.086506	0.14836	0.898892	511	2	-1.2269	0.91147	0.91117	0.982035	4145	0	-1.2269
YHR068W	DYS1	DeoxyhYpusine Synthase	2	0.086506	0.14836	0.898892	510	1	-1.2054	0.72557	0.7251	0.918831	3115	0	-1.2054
YKR076W	ECM4	ExtraCellular Mutant	3	0.0068714	0.018765	0.898892	58	2	-1.197	0.85624	0.85691	0.977684	3824	0	-1.197
YPR102C	RPL11A	Ribosomal Protein of the Large subunit	3	0.021108	0.053947	0.898892	139	2	-1.197	0.51728	0.51786	0.889644	2573	0	-1.197
YIR014W	VLD1	Vacuole Localized Dsc protein	1	0.048654	0.048897	0.898892	319	1	-1.197	0.95135	0.95171	0.992694	4297	0	-1.197
YDR060W	MAK21	MAintenance of Killer	1	0.048654	0.048897	0.898892	321	1	-1.197	0.95135	0.95171	0.992694	4292	0	-1.197
YJL088W	ARG3	ARGinine requiring	2	0.089837	0.15374	0.898892	608	1	-1.1833	0.48056	0.48066	0.886664	2436	0	-1.1833
YBR203W	COS111	Ciclopirox Olamine Sensitive	3	0.025362	0.064216	0.898892	162	3	-1.1808	0.97366	0.97393	0.994031	4394	0	-1.1808
YJL141C	YAK1	Yet Another Kinase	4	0.0078353	0.026319	0.898892	71	3	-1.1736	0.49316	0.49274	0.889644	2449	0	-1.1736
YPL087W	YDC1	Yeast DihydroCeramidase	1	0.061052	0.061312	0.898892	380	1	-1.1707	0.93895	0.93925	0.990295	4269	0	-1.1707
YGL014W	PUF4	PUmilio-homology domain Family	2	0.023812	0.043853	0.898892	153	2	-1.136	0.97619	0.97634	0.994906	4417	0	-1.136
YPL017C	IRC15	Increased Recombination Centers	2	0.098021	0.16681	0.898892	625	1	-1.1242	0.72557	0.7251	0.918831	3293	0	-1.1242
YOL068C	HST1	Homolog of SIR Two (SIR2)	2	0.01263	0.023763	0.898892	99	2	-1.1225	0.98737	0.98751	0.998684	4447	0	-1.1225
YNL145W	MFA2	Mating Factor A	1	0.052766	0.053017	0.898892	345	1	-1.1199	0.94723	0.94765	0.992694	4287	0	-1.1199
YER093C	TSC11	Temperature-sensitive Suppressors of Csg2 mutants	1	0.052766	0.053017	0.898892	348	1	-1.1199	0.94723	0.94765	0.992694	4285	0	-1.1199
YDR545C-A			1	0.052766	0.053017	0.898892	350	1	-1.1199	0.94723	0.94765	0.992694	4282	0	-1.1199
YLR305C	STT4	STaurosporine and Temperature sensitive	1	0.09762	0.097784	0.898892	624	1	-1.1176	0.90238	0.90295	0.982035	4044	0	-1.1176
YFL016C	MDJ1	Mitochondrial DnaJ	1	0.060366	0.060615	0.898892	377	1	-1.104	0.93963	0.93998	0.990835	4270	0	-1.104
YDR009W	GAL3	GALactose metabolism	2	0.080662	0.13896	0.898892	459	1	-1.097	0.72557	0.7251	0.918831	3103	0	-1.097
YDL037C	BSC1	Bypass of Stop Codon	2	0.088526	0.15165	0.898892	517	2	-1.0959	0.91147	0.91117	0.982035	4086	0	-1.0959
YBL017C	PEP1	carboxyPEPtidase Y-deficient	2	0.094941	0.16192	0.898892	614	1	-1.0824	0.72557	0.7251	0.918831	3210	0	-1.0824
YGL147C	RPL9A	Ribosomal Protein of the Large subunit	2	0.11838	0.1979	0.898892	744	1	-1.0693	0.72557	0.7251	0.918831	3311	0	-1.0693
YFL054C	AQY3	AQuaporin from Yeast	3	0.0073572	0.020038	0.898892	64	3	-1.063	0.99264	0.99291	0.999425	4466	0	-1.063
YGL131C	SNT2		3	0.0073572	0.020038	0.898892	67	3	-1.063	0.99264	0.99291	0.999425	4468	0	-1.063
YNR032C-A	HUB1	Homologous to UBiquitin	3	0.026339	0.066583	0.898892	169	3	-1.063	0.97366	0.97393	0.994031	4409	0	-1.063
YPL273W	SAM4	S-AdenosylMethionine metabolism	3	0.026339	0.066583	0.898892	172	3	-1.063	0.97366	0.97393	0.994031	4395	0	-1.063
YBL056W	PTC3	Phosphatase Two C	3	0.026339	0.066583	0.898892	177	3	-1.063	0.97366	0.97393	0.994031	4399	0	-1.063
YER022W	SRB4	Suppressor of RNA polymerase B	3	0.026339	0.066583	0.898892	178	3	-1.063	0.97366	0.97393	0.994031	4404	0	-1.063
YOR018W	ROD1	Resistance to O-Dinitrobenzene	2	0.037827	0.068736	0.898892	252	2	-1.063	0.96217	0.96226	0.992694	4331	0	-1.063
YER038C	KRE29	Killer toxin REsistant	2	0.037827	0.068736	0.898892	256	2	-1.063	0.96217	0.96226	0.992694	4332	0	-1.063
YLL026W	HSP104	Heat Shock Protein	2	0.037827	0.068736	0.898892	261	2	-1.063	0.96217	0.96226	0.992694	4363	0	-1.063
YKL080W	VMA5	Vacuolar Membrane Atpase	2	0.037827	0.068736	0.898892	265	2	-1.063	0.96217	0.96226	0.992694	4340	0	-1.063
YHR134W	WSS1	Weak Suppressor of Smt3	2	0.037827	0.068736	0.898892	268	2	-1.063	0.96217	0.96226	0.992694	4362	0	-1.063
YLL018C	DPS1		2	0.037827	0.068736	0.898892	270	2	-1.063	0.96217	0.96226	0.992694	4336	0	-1.063
YOR211C	MGM1	Mitochondrial Genome Maintenance	3	0.052324	0.12435	0.898892	338	2	-1.063	0.66548	0.66595	0.918831	2741	0	-1.063
YMR090W			3	0.054486	0.12884	0.898892	356	2	-1.063	0.85624	0.85691	0.977684	3917	0	-1.063
YJR003C	MRX12	Mitochondrial oRganization of gene eXpression (MIOREX)	3	0.063102	0.14754	0.898892	392	2	-1.063	0.85624	0.85691	0.977684	3789	0	-1.063
YDR314C	RAD34	Homologous to RAD4	3	0.06846	0.15867	0.898892	409	2	-1.063	0.51728	0.51786	0.889644	2617	0	-1.063
YOL151W	GRE2	Genes de Respuesta a Estres (stress responsive genes)	3	0.069886	0.16156	0.898892	415	2	-1.063	0.85624	0.85691	0.977684	3808	0	-1.063
YLR055C	SPT8	SuPpressor of Ty	3	0.091443	0.20449	0.898892	610	2	-1.063	0.27941	0.27985	0.881753	1238	0	-1.063
YLR418C	CDC73	Cell Division Cycle	3	0.098768	0.21874	0.898892	628	2	-1.063	0.85624	0.85691	0.977684	3835	0	-1.063
YJR104C	SOD1	SuperOxide Dismutase	3	0.098768	0.21874	0.898892	629	2	-1.063	0.27941	0.27985	0.881753	1252	0	-1.063
YBL072C	RPS8A	Ribosomal Protein of the Small subunit	3	0.098768	0.21874	0.898892	634	2	-1.063	0.85624	0.85691	0.977684	3845	0	-1.063
YJR079W			3	0.098768	0.21874	0.898892	635	2	-1.063	0.85624	0.85691	0.977684	3859	0	-1.063
YDL119C	HEM25	HEMe synthesis by SLC25 family member	3	0.098768	0.21874	0.898892	636	2	-1.063	0.67591	0.6765	0.918831	2752	0	-1.063
YJL154C	VPS35	Vacuolar Protein Sorting	3	0.098768	0.21874	0.898892	637	2	-1.063	0.51728	0.51786	0.889644	2556	0	-1.063
YEL048C	TCA17	TRAPP Complex Associated protein	3	0.098768	0.21874	0.898892	638	2	-1.063	0.85624	0.85691	0.977684	3929	0	-1.063
YDR423C	CAD1	CADmium resistance	3	0.098768	0.21874	0.898892	639	2	-1.063	0.64854	0.64914	0.918831	2728	0	-1.063
YHR026W	VMA16	Vacuolar Membrane Atpase	3	0.098768	0.21874	0.898892	640	2	-1.063	0.51728	0.51786	0.889644	2582	0	-1.063
YIL083C	CAB2	Coenzyme A Biosynthesis	3	0.098768	0.21874	0.898892	642	2	-1.063	0.85624	0.85691	0.977684	3889	0	-1.063
YMR080C	NAM7	Nuclear Accommodation of Mitochondria	1	0.19449	0.19409	0.898892	933	1	-1.063	0.80551	0.8062	0.969722	3718	0	-1.063
YML128C	MSC1	Meiotic Sister-Chromatid recombination	1	0.19449	0.19409	0.898892	934	1	-1.063	0.80551	0.8062	0.969722	3646	0	-1.063
YPL231W	FAS2	Fatty Acid Synthetase	1	0.19449	0.19409	0.898892	936	1	-1.063	0.80551	0.8062	0.969722	3689	0	-1.063
YDL121C	EXP1	ER eXport of Pma1	1	0.19449	0.19409	0.898892	937	1	-1.063	0.80551	0.8062	0.969722	3728	0	-1.063
YDR307W	PMT7		1	0.19449	0.19409	0.898892	938	1	-1.063	0.80551	0.8062	0.969722	3724	0	-1.063
YDR218C	SPR28	SPorulation Regulated	1	0.19449	0.19409	0.898892	939	1	-1.063	0.80551	0.8062	0.969722	3726	0	-1.063
YGR112W	SHY1	SURF Homolog of Yeast	1	0.19449	0.19409	0.898892	940	1	-1.063	0.80551	0.8062	0.969722	3641	0	-1.063
YOR004W	UTP23	U Three-associated Protein	1	0.19449	0.19409	0.898892	942	1	-1.063	0.80551	0.8062	0.969722	3734	0	-1.063
YBL034C	STU1	Suppressor of TUbulin	1	0.19449	0.19409	0.898892	943	1	-1.063	0.80551	0.8062	0.969722	3642	0	-1.063
YDR098C-A			1	0.19449	0.19409	0.898892	944	1	-1.063	0.80551	0.8062	0.969722	3701	0	-1.063
YIR019C	FLO11	FLOcculation	1	0.19449	0.19409	0.898892	945	1	-1.063	0.80551	0.8062	0.969722	3739	0	-1.063
YDR298C	ATP5	ATP synthase	1	0.19449	0.19409	0.898892	947	1	-1.063	0.80551	0.8062	0.969722	3644	0	-1.063
YJR065C	ARP3	Actin-Related Protein	1	0.19449	0.19409	0.898892	948	1	-1.063	0.80551	0.8062	0.969722	3676	0	-1.063
YNL294C	RIM21	Regulator of IME2	1	0.19449	0.19409	0.898892	949	1	-1.063	0.80551	0.8062	0.969722	3714	0	-1.063
YGR262C	BUD32	BUD site selection	1	0.19449	0.19409	0.898892	950	1	-1.063	0.80551	0.8062	0.969722	3678	0	-1.063
YDL016C			1	0.19449	0.19409	0.898892	951	1	-1.063	0.80551	0.8062	0.969722	3679	0	-1.063
YBR067C	TIP1	Temperature shock-Inducible Protein	1	0.19449	0.19409	0.898892	952	1	-1.063	0.80551	0.8062	0.969722	3681	0	-1.063
YIL163C			1	0.19449	0.19409	0.898892	953	1	-1.063	0.80551	0.8062	0.969722	3682	0	-1.063
YGR251W	NOP19	NucleOlar Protein	1	0.19449	0.19409	0.898892	955	1	-1.063	0.80551	0.8062	0.969722	3605	0	-1.063
YAL010C	MDM10	Mitochondrial Distribution and Morphology	1	0.19449	0.19409	0.898892	956	1	-1.063	0.80551	0.8062	0.969722	3600	0	-1.063
YJL025W	RRN7	Regulation of RNA polymerase I	1	0.19449	0.19409	0.898892	957	1	-1.063	0.80551	0.8062	0.969722	3610	0	-1.063
YMR211W	DML1	Drosophila melanogaster Misato-Like protein	1	0.19449	0.19409	0.898892	958	1	-1.063	0.80551	0.8062	0.969722	3594	0	-1.063
YDR396W			1	0.19449	0.19409	0.898892	961	1	-1.063	0.80551	0.8062	0.969722	3596	0	-1.063
YJL144W	ROQ1	Regulator Of Quality control	1	0.19449	0.19409	0.898892	964	1	-1.063	0.80551	0.8062	0.969722	3622	0	-1.063
YML031C-A			1	0.19449	0.19409	0.898892	965	1	-1.063	0.80551	0.8062	0.969722	3599	0	-1.063
YPL031C	PHO85	PHOsphate metabolism	1	0.19449	0.19409	0.898892	966	1	-1.063	0.80551	0.8062	0.969722	3589	0	-1.063
YCR075C	ERS1	ERd Suppressor	1	0.19449	0.19409	0.898892	967	1	-1.063	0.80551	0.8062	0.969722	3601	0	-1.063
YMR012W	CLU1	CLUstered mitochondria	1	0.19449	0.19409	0.898892	968	1	-1.063	0.80551	0.8062	0.969722	3609	0	-1.063
YER110C	KAP123	KAryoPherin	1	0.19449	0.19409	0.898892	969	1	-1.063	0.80551	0.8062	0.969722	3591	0	-1.063
YLR451W	LEU3	LEUcine biosynthesis	1	0.19449	0.19409	0.898892	970	1	-1.063	0.80551	0.8062	0.969722	3608	0	-1.063
YGR043C	NQM1	Non-Quiescent Mutant	1	0.19449	0.19409	0.898892	971	1	-1.063	0.80551	0.8062	0.969722	3602	0	-1.063
YDR182W-A			1	0.19449	0.19409	0.898892	973	1	-1.063	0.80551	0.8062	0.969722	3592	0	-1.063
YDR194W-A			1	0.19449	0.19409	0.898892	974	1	-1.063	0.80551	0.8062	0.969722	3604	0	-1.063
YDR445C			1	0.19449	0.19409	0.898892	975	1	-1.063	0.80551	0.8062	0.969722	3593	0	-1.063
YJL173C	RFA3	Replication Factor A	1	0.19449	0.19409	0.898892	976	1	-1.063	0.80551	0.8062	0.969722	3590	0	-1.063
YLR357W	RSC2	Remodel the Structure of Chromatin	1	0.19449	0.19409	0.898892	977	1	-1.063	0.80551	0.8062	0.969722	3611	0	-1.063
YHL003C	LAG1	Longevity Assurance Gene	1	0.19449	0.19409	0.898892	979	1	-1.063	0.80551	0.8062	0.969722	3670	0	-1.063
YKL152C	GPM1	Glycerate PhosphoMutase	1	0.19449	0.19409	0.898892	980	1	-1.063	0.80551	0.8062	0.969722	3672	0	-1.063
YNL303W			1	0.19449	0.19409	0.898892	981	1	-1.063	0.80551	0.8062	0.969722	3631	0	-1.063
YNL024C	EFM6	Elongation Factor Methyltransferase	1	0.19449	0.19409	0.898892	982	1	-1.063	0.80551	0.8062	0.969722	3669	0	-1.063
YEL034W	HYP2	HYPusine-containing protein	1	0.19449	0.19409	0.898892	983	1	-1.063	0.80551	0.8062	0.969722	3586	0	-1.063
YLR280C			1	0.19449	0.19409	0.898892	984	1	-1.063	0.80551	0.8062	0.969722	3683	0	-1.063
YOL123W	HRP1	Heterogenous nuclear RibonucleoProtein	1	0.19449	0.19409	0.898892	985	1	-1.063	0.80551	0.8062	0.969722	3587	0	-1.063
YOR067C	ALG8	Asparagine-Linked Glycosylation	1	0.19449	0.19409	0.898892	986	1	-1.063	0.80551	0.8062	0.969722	3675	0	-1.063
YLL003W	SFI1	Suppressor of Fermentation Induced loss of stress resistance	1	0.19449	0.19409	0.898892	987	1	-1.063	0.80551	0.8062	0.969722	3620	0	-1.063
YGR141W	VPS62	Vacuolar Protein Sorting	1	0.19449	0.19409	0.898892	988	1	-1.063	0.80551	0.8062	0.969722	3687	0	-1.063
YNR014W			1	0.19449	0.19409	0.898892	989	1	-1.063	0.80551	0.8062	0.969722	3685	0	-1.063
YLR201C	COQ9	COenzyme Q	1	0.19449	0.19409	0.898892	991	1	-1.063	0.80551	0.8062	0.969722	3632	0	-1.063
YHL031C	GOS1	GOlgi Snare	1	0.19449	0.19409	0.898892	992	1	-1.063	0.80551	0.8062	0.969722	3597	0	-1.063
YHR143W	DSE2	Daughter Specific Expression	1	0.19449	0.19409	0.898892	993	1	-1.063	0.80551	0.8062	0.969722	3668	0	-1.063
YMR322C	SNO4	SNZ proximal Open reading frame	1	0.19449	0.19409	0.898892	995	1	-1.063	0.80551	0.8062	0.969722	3673	0	-1.063
YNL273W	TOF1	TOpoisomerase I-interacting Factor	1	0.19449	0.19409	0.898892	996	1	-1.063	0.80551	0.8062	0.969722	3626	0	-1.063
YOL073C	DSC2	Defective for SREBP Cleavage	1	0.19449	0.19409	0.898892	997	1	-1.063	0.80551	0.8062	0.969722	3665	0	-1.063
YDR340W			1	0.19449	0.19409	0.898892	998	1	-1.063	0.80551	0.8062	0.969722	3662	0	-1.063
YOL160W			1	0.19449	0.19409	0.898892	999	1	-1.063	0.80551	0.8062	0.969722	3636	0	-1.063
YOR053W			1	0.19449	0.19409	0.898892	1000	1	-1.063	0.80551	0.8062	0.969722	3688	0	-1.063
YMR227C	TAF7	TATA binding protein-Associated Factor	1	0.19449	0.19409	0.898892	1001	1	-1.063	0.80551	0.8062	0.969722	3677	0	-1.063
YEL026W	SNU13	Small NUclear ribonucleoprotein associated	1	0.19449	0.19409	0.898892	1002	1	-1.063	0.80551	0.8062	0.969722	3719	0	-1.063
YEL012W	UBC8	UBiquitin-Conjugating	1	0.19449	0.19409	0.898892	1004	1	-1.063	0.80551	0.8062	0.969722	3671	0	-1.063
YLL042C	ATG10	AuTophaGy related	1	0.19449	0.19409	0.898892	1005	1	-1.063	0.80551	0.8062	0.969722	3684	0	-1.063
YPL112C	PEX25	PEroXisome related	1	0.19449	0.19409	0.898892	1006	1	-1.063	0.80551	0.8062	0.969722	3725	0	-1.063
YNL134C			1	0.19449	0.19409	0.898892	1007	1	-1.063	0.80551	0.8062	0.969722	3584	0	-1.063
YLL036C	PRP19	Pre-RNA Processing	1	0.19449	0.19409	0.898892	1008	1	-1.063	0.80551	0.8062	0.969722	3585	0	-1.063
YHR022C-A			1	0.19449	0.19409	0.898892	1009	1	-1.063	0.80551	0.8062	0.969722	3645	0	-1.063
YPL184C	MRN1	Multicopy supressor of rsc nhp6	1	0.19449	0.19409	0.898892	1011	1	-1.063	0.80551	0.8062	0.969722	3656	0	-1.063
YDR279W	RNH202	RNase H	1	0.19449	0.19409	0.898892	1012	1	-1.063	0.80551	0.8062	0.969722	3624	0	-1.063
YPR131C	NAT3	N-terminal AcetylTransferase	1	0.19449	0.19409	0.898892	1013	1	-1.063	0.80551	0.8062	0.969722	3667	0	-1.063
YJR117W	STE24	STErile	1	0.19449	0.19409	0.898892	1016	1	-1.063	0.80551	0.8062	0.969722	3666	0	-1.063
YDR187C			1	0.19449	0.19409	0.898892	1017	1	-1.063	0.80551	0.8062	0.969722	3709	0	-1.063
YBL012C			1	0.19449	0.19409	0.898892	1021	1	-1.063	0.80551	0.8062	0.969722	3690	0	-1.063
YNL031C	HHT2	Histone H Three	1	0.19449	0.19409	0.898892	1023	1	-1.063	0.80551	0.8062	0.969722	3674	0	-1.063
YKL007W	CAP1	CAPping	1	0.19449	0.19409	0.898892	1024	1	-1.063	0.80551	0.8062	0.969722	3581	0	-1.063
YPL108W			1	0.19449	0.19409	0.898892	1026	1	-1.063	0.80551	0.8062	0.969722	3615	0	-1.063
YOR231C-A			1	0.19449	0.19409	0.898892	1027	1	-1.063	0.80551	0.8062	0.969722	3614	0	-1.063
YFR026C	ULI1	Upr-L-Inducible gene	1	0.19449	0.19409	0.898892	1028	1	-1.063	0.80551	0.8062	0.969722	3621	0	-1.063
YOL141W	PPM2	Protein Phosphatase Methyltransferase	1	0.19449	0.19409	0.898892	1029	1	-1.063	0.80551	0.8062	0.969722	3616	0	-1.063
YIL059C			1	0.19449	0.19409	0.898892	1030	1	-1.063	0.80551	0.8062	0.969722	3704	0	-1.063
YER090C-A			1	0.19449	0.19409	0.898892	1031	1	-1.063	0.80551	0.8062	0.969722	3633	0	-1.063
YBL050W	SEC17	SECretory	1	0.19449	0.19409	0.898892	1032	1	-1.063	0.80551	0.8062	0.969722	3578	0	-1.063
YDR224C	HTB1	Histone h Two B	1	0.19449	0.19409	0.898892	1033	1	-1.063	0.80551	0.8062	0.969722	3623	0	-1.063
YHR119W	SET1	SET domain-containing	1	0.19449	0.19409	0.898892	1034	1	-1.063	0.80551	0.8062	0.969722	3629	0	-1.063
YMR026C	PEX12	PEroXin	1	0.19449	0.19409	0.898892	1035	1	-1.063	0.80551	0.8062	0.969722	3628	0	-1.063
YOR242C	SSP2	Sporulation SPecific	1	0.19449	0.19409	0.898892	1036	1	-1.063	0.80551	0.8062	0.969722	3630	0	-1.063
YER172C	BRR2	Bad Response to Refrigeration	1	0.19449	0.19409	0.898892	1037	1	-1.063	0.80551	0.8062	0.969722	3579	0	-1.063
YDR387C	CIN10	Chromosome INstability	1	0.19449	0.19409	0.898892	1038	1	-1.063	0.80551	0.8062	0.969722	3582	0	-1.063
YPR200C	ARR2	ARsenicals Resistance	1	0.19449	0.19409	0.898892	1040	1	-1.063	0.80551	0.8062	0.969722	3648	0	-1.063
YLR100W	ERG27	ERGosterol biosynthesis	1	0.19449	0.19409	0.898892	1041	1	-1.063	0.80551	0.8062	0.969722	3740	0	-1.063
YLR374C			1	0.19449	0.19409	0.898892	1044	1	-1.063	0.80551	0.8062	0.969722	3617	0	-1.063
YPR010C-A	MRA1	Molecular regulation of Respiratory Assembly	1	0.19449	0.19409	0.898892	1045	1	-1.063	0.80551	0.8062	0.969722	3619	0	-1.063
YOR167C	RPS28A	Ribosomal Protein of the Small subunit	1	0.19449	0.19409	0.898892	1046	1	-1.063	0.80551	0.8062	0.969722	3588	0	-1.063
YGL251C	HFM1	Helicase Family Member	1	0.19449	0.19409	0.898892	1047	1	-1.063	0.80551	0.8062	0.969722	3703	0	-1.063
YEL064C	AVT2	Amino acid Vacuolar Transport	1	0.19449	0.19409	0.898892	1048	1	-1.063	0.80551	0.8062	0.969722	3618	0	-1.063
YJR045C	SSC1	Stress-Seventy subfamily C	1	0.19449	0.19409	0.898892	1049	1	-1.063	0.80551	0.8062	0.969722	3643	0	-1.063
YGL183C	MND1	Meiotic Nuclear Divisions	1	0.19449	0.19409	0.898892	1050	1	-1.063	0.80551	0.8062	0.969722	3717	0	-1.063
YIL023C	YKE4	Yeast ortholog of mouse KE4	1	0.19449	0.19409	0.898892	1051	1	-1.063	0.80551	0.8062	0.969722	3583	0	-1.063
YOR368W	RAD17	RADiation sensitive	1	0.19449	0.19409	0.898892	1053	1	-1.063	0.80551	0.8062	0.969722	3727	0	-1.063
YNL320W			1	0.19449	0.19409	0.898892	1054	1	-1.063	0.80551	0.8062	0.969722	3730	0	-1.063
YGL130W	CEG1	Capping Enzyme Guanylyltransferase	1	0.19449	0.19409	0.898892	1055	1	-1.063	0.80551	0.8062	0.969722	3729	0	-1.063
YGR174C	CBP4	Cytochrome B mRNA Processing	1	0.19449	0.19409	0.898892	1056	1	-1.063	0.80551	0.8062	0.969722	3742	0	-1.063
YNL062C	GCD10	General Control Derepressed	1	0.19449	0.19409	0.898892	1057	1	-1.063	0.80551	0.8062	0.969722	3699	0	-1.063
YDL083C	RPS16B	Ribosomal Protein of the Small subunit	1	0.19449	0.19409	0.898892	1058	1	-1.063	0.80551	0.8062	0.969722	3735	0	-1.063
YCL047C	POF1	Promoter Of Filamentation	1	0.19449	0.19409	0.898892	1059	1	-1.063	0.80551	0.8062	0.969722	3736	0	-1.063
YPL225W	CHP1	CHaPerone	1	0.19449	0.19409	0.898892	1061	1	-1.063	0.80551	0.8062	0.969722	3698	0	-1.063
YLR058C	SHM2	Serine HydroxyMethyltransferase	1	0.19449	0.19409	0.898892	1062	1	-1.063	0.80551	0.8062	0.969722	3638	0	-1.063
YIR031C	DAL7	Degradation of Allantoin	1	0.19449	0.19409	0.898892	1063	1	-1.063	0.80551	0.8062	0.969722	3693	0	-1.063
YBR182C-A			1	0.19449	0.19409	0.898892	1065	1	-1.063	0.80551	0.8062	0.969722	3577	0	-1.063
YOL004W	SIN3	Switch INdependent	1	0.19449	0.19409	0.898892	1066	1	-1.063	0.80551	0.8062	0.969722	3625	0	-1.063
YFR009W	GCN20	General Control Nonderepressible	1	0.19449	0.19409	0.898892	1067	1	-1.063	0.80551	0.8062	0.969722	3639	0	-1.063
YIL172C	IMA3	IsoMAltase	1	0.19449	0.19409	0.898892	1068	1	-1.063	0.80551	0.8062	0.969722	3691	0	-1.063
YOR120W	GCY1	Galactose-inducible Crystallin-like Yeast protein	1	0.19449	0.19409	0.898892	1069	1	-1.063	0.80551	0.8062	0.969722	3651	0	-1.063
YFL033C	RIM15	Regulator of IME2	1	0.19449	0.19409	0.898892	1073	1	-1.063	0.80551	0.8062	0.969722	3694	0	-1.063
YOL072W	THP1	Tho2/Hpr1 Phenotype	1	0.19449	0.19409	0.898892	1074	1	-1.063	0.80551	0.8062	0.969722	3721	0	-1.063
YMR113W	FOL3	FOLic acid synthesis	1	0.19449	0.19409	0.898892	1075	1	-1.063	0.80551	0.8062	0.969722	3657	0	-1.063
YDR058C	TGL2	TriacylGlycerol Lipase	1	0.19449	0.19409	0.898892	1076	1	-1.063	0.80551	0.8062	0.969722	3716	0	-1.063
YDR495C	VPS3	Vacuolar Protein Sorting	1	0.19449	0.19409	0.898892	1077	1	-1.063	0.80551	0.8062	0.969722	3715	0	-1.063
YBR221W-A			1	0.19449	0.19409	0.898892	1078	1	-1.063	0.80551	0.8062	0.969722	3658	0	-1.063
YMR095C	SNO1	SNZ proximal Open reading frame	1	0.19449	0.19409	0.898892	1079	1	-1.063	0.80551	0.8062	0.969722	3712	0	-1.063
YMR150C	IMP1	Inner Membrane Protease	1	0.19449	0.19409	0.898892	1080	1	-1.063	0.80551	0.8062	0.969722	3711	0	-1.063
YHL008C			1	0.19449	0.19409	0.898892	1081	1	-1.063	0.80551	0.8062	0.969722	3634	0	-1.063
YGR267C	FOL2	FOLic acid synthesis	1	0.19449	0.19409	0.898892	1082	1	-1.063	0.80551	0.8062	0.969722	3705	0	-1.063
YPL163C	SVS1	Suppressor of Vanadate Sensitivity	1	0.19449	0.19409	0.898892	1083	1	-1.063	0.80551	0.8062	0.969722	3635	0	-1.063
YIR009W	MSL1	MUD Synthetic Lethal	1	0.19449	0.19409	0.898892	1084	1	-1.063	0.80551	0.8062	0.969722	3640	0	-1.063
YOR348C	PUT4	Proline UTilization	1	0.19449	0.19409	0.898892	1086	1	-1.063	0.80551	0.8062	0.969722	3706	0	-1.063
YPL250C	ATG41	AuTophaGy related	1	0.19449	0.19409	0.898892	1087	1	-1.063	0.80551	0.8062	0.969722	3654	0	-1.063
YMR046W-A			1	0.19449	0.19409	0.898892	1088	1	-1.063	0.80551	0.8062	0.969722	3702	0	-1.063
YMR152W	YIM1		1	0.19449	0.19409	0.898892	1089	1	-1.063	0.80551	0.8062	0.969722	3700	0	-1.063
YIL096C	BMT5	Base Methyltransferase of Twenty five S rRNA	1	0.19449	0.19409	0.898892	1090	1	-1.063	0.80551	0.8062	0.969722	3723	0	-1.063
YJL037W	IRC18	Increased Recombination Centers	1	0.19449	0.19409	0.898892	1091	1	-1.063	0.80551	0.8062	0.969722	3697	0	-1.063
YPR111W	DBF20	DumbBell Forming	1	0.19449	0.19409	0.898892	1092	1	-1.063	0.80551	0.8062	0.969722	3652	0	-1.063
YLR152C			1	0.19449	0.19409	0.898892	1093	1	-1.063	0.80551	0.8062	0.969722	3661	0	-1.063
YCR102C			1	0.19449	0.19409	0.898892	1094	1	-1.063	0.80551	0.8062	0.969722	3692	0	-1.063
YKL207W	EMC3	ER Membrane protein Complex	1	0.19449	0.19409	0.898892	1095	1	-1.063	0.80551	0.8062	0.969722	3695	0	-1.063
YMR164C	MSS11	Multicopy Suppressor of STA genes	1	0.19449	0.19409	0.898892	1096	1	-1.063	0.80551	0.8062	0.969722	3649	0	-1.063
YOL144W	NOP8	NucleOlar Protein	1	0.19449	0.19409	0.898892	1097	1	-1.063	0.80551	0.8062	0.969722	3650	0	-1.063
YDR418W	RPL12B	Ribosomal Protein of the Large subunit	3	0.021108	0.053947	0.898892	137	2	-1.0549	0.85624	0.85691	0.977684	3887	0	-1.0549
YAL031W-A			5	0.029857	0.10586	0.898892	207	4	-1.0549	0.16915	0.16942	0.85341	731	0	-1.0549
YDR234W	LYS4	LYSine requiring	1	0.05694	0.057117	0.898892	367	1	-1.0549	0.94306	0.94342	0.991902	4278	0	-1.0549
YER005W	YND1	Yeast Nucleoside Diphosphatase	1	0.05694	0.057117	0.898892	368	1	-1.0549	0.94306	0.94342	0.991902	4273	0	-1.0549
YBL086C			1	0.3665	0.36645	0.898892	1840	1	-1.0503	0.6335	0.63328	0.918831	2715	0	-1.0503
YLR327C	TMA10	Translation Machinery Associated	4	0.0099091	0.032876	0.898892	81	2	-1.0393	0.35398	0.35336	0.881753	1427	0	-1.0393
YGL186C	TPN1	Transport of PyridoxiNe	4	0.081847	0.20677	0.898892	462	3	-1.037	0.92469	0.92382	0.982497	4212	0	-1.037
YGL164C	YRB30	Yeast Ran Binder	4	0.081847	0.20677	0.898892	471	3	-1.037	0.35398	0.35336	0.881753	1436	0	-1.037
YOR290C	SNF2	Sucrose NonFermenting	4	0.081847	0.20677	0.898892	472	3	-1.037	0.92469	0.92382	0.982497	4223	0	-1.037
YIL137C	TMA108	Translation Machinery Associated	4	0.081847	0.20677	0.898892	474	3	-1.037	0.35398	0.35336	0.881753	1445	0	-1.037
YKL033W-A			2	0.088526	0.15165	0.898892	518	2	-1.037	0.91147	0.91117	0.982035	4150	0	-1.037
YLR164W	SHH4	SDH4 Homolog	2	0.088526	0.15165	0.898892	524	2	-1.037	0.91147	0.91117	0.982035	4146	0	-1.037
YML015C	TAF11	TATA binding protein-Associated Factor	2	0.088526	0.15165	0.898892	526	2	-1.037	0.91147	0.91117	0.982035	4125	0	-1.037
YOL052C	SPE2	SPErmidine auxotroph	2	0.088526	0.15165	0.898892	532	2	-1.037	0.91147	0.91117	0.982035	4126	0	-1.037
YBR128C	ATG14	AuTophaGy related	2	0.088526	0.15165	0.898892	534	2	-1.037	0.91147	0.91117	0.982035	4128	0	-1.037
YEL077C			2	0.088526	0.15165	0.898892	538	2	-1.037	0.91147	0.91117	0.982035	4118	0	-1.037
YHR092C	HXT4	HeXose Transporter	2	0.088526	0.15165	0.898892	541	2	-1.037	0.91147	0.91117	0.982035	4063	0	-1.037
YDL114W			2	0.088526	0.15165	0.898892	542	2	-1.037	0.91147	0.91117	0.982035	4134	0	-1.037
YLR282C			2	0.088526	0.15165	0.898892	545	2	-1.037	0.91147	0.91117	0.982035	4158	0	-1.037
YPR005C	HAL1	HALotolerance	2	0.088526	0.15165	0.898892	548	2	-1.037	0.91147	0.91117	0.982035	4137	0	-1.037
YFR045W	MRX20	Mitochondrial oRganization of gene eXpression (MIOREX)	2	0.088526	0.15165	0.898892	553	2	-1.037	0.91147	0.91117	0.982035	4105	0	-1.037
YGL099W	LSG1	Large-Subunit Gtpase	2	0.088526	0.15165	0.898892	555	2	-1.037	0.91147	0.91117	0.982035	4050	0	-1.037
YCL034W	LSB5	Las Seventeen Binding protein	2	0.088526	0.15165	0.898892	557	2	-1.037	0.91147	0.91117	0.982035	4106	0	-1.037
YPL045W	VPS16	Vacuolar Protein Sorting	2	0.088526	0.15165	0.898892	558	2	-1.037	0.91147	0.91117	0.982035	4051	0	-1.037
YER091C-A			2	0.088526	0.15165	0.898892	562	2	-1.037	0.91147	0.91117	0.982035	4070	0	-1.037
YOR235W	IRC13	Increased Recombination Centers	2	0.088526	0.15165	0.898892	563	2	-1.037	0.91147	0.91117	0.982035	4151	0	-1.037
YDR275W	TLD1	Triglyceride-associated Lipid Droplet protein	2	0.088526	0.15165	0.898892	565	2	-1.037	0.91147	0.91117	0.982035	4157	0	-1.037
YPL187W	MF(ALPHA)1	Mating Factor ALPHA	2	0.088526	0.15165	0.898892	566	2	-1.037	0.91147	0.91117	0.982035	4140	0	-1.037
YDR353W	TRR1	ThioRedoxin Reductase	2	0.088526	0.15165	0.898892	567	2	-1.037	0.91147	0.91117	0.982035	4102	0	-1.037
YJL077W-B			2	0.088526	0.15165	0.898892	568	2	-1.037	0.91147	0.91117	0.982035	4067	0	-1.037
YGR036C	CAX4	CAlmodulin-dependent in cmd one two twenty-siX	2	0.088526	0.15165	0.898892	569	2	-1.037	0.91147	0.91117	0.982035	4064	0	-1.037
YHL018W	MCO14	Mitochondrial Class One protein of 14 kDa	2	0.088526	0.15165	0.898892	570	2	-1.037	0.91147	0.91117	0.982035	4132	0	-1.037
YER012W	PRE1	PRoteinase yscE	3	0.041101	0.099988	0.898892	288	2	-1.0358	0.27941	0.27985	0.881753	1298	0	-1.0358
YEL032W	MCM3	MiniChromosome Maintenance	1	0.061737	0.061952	0.898892	383	1	-1.0269	0.93826	0.93855	0.989782	4268	0	-1.0269
YLR099C	ICT1	Increased Copper Tolerance	2	0.021854	0.04025	0.898892	145	2	-1.0211	0.97815	0.97828	0.99554	4421	0	-1.0211
YOR245C	DGA1	DiacylGlycerol Acyltransferase	4	0.061095	0.17162	0.898892	381	2	-1.0154	0.62133	0.62085	0.918831	2687	0	-1.0154
YDL126C	CDC48	Cell Division Cycle	4	0.11185	0.25458	0.898892	672	2	-1.0154	0.92469	0.92382	0.982497	4215	0	-1.0154
YDL152W			4	0.1724	0.34494	0.898892	921	2	-1.0154	0.35398	0.35336	0.881753	1443	0	-1.0154
YNL003C	PET8	PETite colonies	4	0.1724	0.34494	0.898892	923	2	-1.0154	0.92469	0.92382	0.982497	4203	0	-1.0154
YKR098C	UBP11	UBiquitin-specific Protease	2	0.35116	0.44404	0.898892	1728	1	-1.0154	0.72557	0.7251	0.918831	3446	0	-1.0154
YJL125C	GCD14	General Control Nonderepressible	2	0.35116	0.44404	0.898892	1737	1	-1.0154	0.72557	0.7251	0.918831	3404	0	-1.0154
YHL005C			2	0.35116	0.44404	0.898892	1743	1	-1.0154	0.72557	0.7251	0.918831	3476	0	-1.0154
YPR121W	THI22	THIamine metabolism	2	0.35116	0.44404	0.898892	1744	1	-1.0154	0.72557	0.7251	0.918831	3527	0	-1.0154
YBR138C			2	0.35116	0.44404	0.898892	1745	1	-1.0154	0.72557	0.7251	0.918831	3449	0	-1.0154
YOL071W	SDH5	Succinate DeHydrogenase	2	0.35116	0.44404	0.898892	1749	1	-1.0154	0.72557	0.7251	0.918831	3278	0	-1.0154
YJR086W	STE18	STErile	2	0.35116	0.44404	0.898892	1751	1	-1.0154	0.72557	0.7251	0.918831	3194	0	-1.0154
YBR143C	SUP45	SUPpressor	2	0.35116	0.44404	0.898892	1758	1	-1.0154	0.72557	0.7251	0.918831	3341	0	-1.0154
YLR129W	DIP2	DOM34 Interacting Protein	2	0.35116	0.44404	0.898892	1759	1	-1.0154	0.72557	0.7251	0.918831	3171	0	-1.0154
YGR010W	NMA2	Nicotinamide Mononucleotide Adenylyltransferase	2	0.35116	0.44404	0.898892	1766	1	-1.0154	0.72557	0.7251	0.918831	3455	0	-1.0154
YEL061C	CIN8	Chromosome INstability	2	0.35116	0.44404	0.898892	1768	1	-1.0154	0.72557	0.7251	0.918831	3181	0	-1.0154
YMR194W	RPL36A	Ribosomal Protein of the Large subunit	2	0.35116	0.44404	0.898892	1773	1	-1.0154	0.72557	0.7251	0.918831	3252	0	-1.0154
YOR175C	ALE1	Acyltransferase for Lyso-phosphatidylEthanolamine	2	0.35116	0.44404	0.898892	1777	1	-1.0154	0.72557	0.7251	0.918831	3344	0	-1.0154
YNR064C			2	0.35116	0.44404	0.898892	1783	1	-1.0154	0.72557	0.7251	0.918831	3504	0	-1.0154
YJR126C	VPS70	Vacuolar Protein Sorting	2	0.35116	0.44404	0.898892	1785	1	-1.0154	0.72557	0.7251	0.918831	3366	0	-1.0154
YJR064W	CCT5	Chaperonin Containing TCP-1	2	0.35116	0.44404	0.898892	1792	1	-1.0154	0.72557	0.7251	0.918831	3128	0	-1.0154
YJL057C	IKS1		2	0.35116	0.44404	0.898892	1793	1	-1.0154	0.72557	0.7251	0.918831	3358	0	-1.0154
YML027W	YOX1	Yeast homeobOX	2	0.35116	0.44404	0.898892	1802	1	-1.0154	0.72557	0.7251	0.918831	3406	0	-1.0154
YOR064C	YNG1	Yeast iNG1 homolog	2	0.35116	0.44404	0.898892	1803	1	-1.0154	0.72557	0.7251	0.918831	3132	0	-1.0154
YDL160C-A	MHF2	Mph1-associated Histone-Fold protein	2	0.35116	0.44404	0.898892	1812	1	-1.0154	0.72557	0.7251	0.918831	3089	0	-1.0154
YNR003W-A			2	0.35116	0.44404	0.898892	1815	1	-1.0154	0.72557	0.7251	0.918831	3394	0	-1.0154
YKR062W	TFA2	Transcription Factor A	2	0.35116	0.44404	0.898892	1836	1	-1.0154	0.72557	0.7251	0.918831	3525	0	-1.0154
YGR124W	ASN2	ASparagiNe requiring	2	0.11064	0.18609	0.898892	669	1	-1.0114	0.72557	0.7251	0.918831	3407	0	-1.0114
YDL110C	TMA17	Translation Machinery Associated	5	0.00080133	0.0035999	0.753069	9	4	-1.0109	0.96055	0.96039	0.992694	4329	0	-1.0109
YOR141C	ARP8	Actin-Related Protein	5	0.0023317	0.0098867	0.88575	23	5	-1.0109	0.99767	0.99769	0.999827	4491	0	-1.0109
YNL118C	DCP2	mRNA DeCaPping	5	0.010088	0.039495	0.898892	82	3	-1.0109	0.96055	0.96039	0.992694	4319	0	-1.0109
YGR283C	UPA1	Urb2-particle associated methyltransferase	3	0.013211	0.034733	0.898892	102	2	-1.0109	0.27941	0.27985	0.881753	1301	0	-1.0109
YMR240C	CUS1	Cold sensitive U2 snRNA Suppressor	3	0.016541	0.043023	0.898892	118	2	-1.0109	0.025937	0.025899	0.85341	107	0	-1.0109
YIL156W-B	ATG44	AuTophaGy related	3	0.017281	0.044807	0.898892	122	2	-1.0109	0.85624	0.85691	0.977684	3858	0	-1.0109
YMR136W	GAT2		3	0.026339	0.066583	0.898892	167	3	-1.0109	0.97366	0.97393	0.994031	4408	0	-1.0109
YOR313C	SPS4	SPorulation Specific trancript	3	0.026339	0.066583	0.898892	168	3	-1.0109	0.97366	0.97393	0.994031	4398	0	-1.0109
YCR067C	SED4	Suppressor of Erd2 Deletion	3	0.026339	0.066583	0.898892	170	3	-1.0109	0.97366	0.97393	0.994031	4403	0	-1.0109
YER023W	PRO3	PROline requiring	3	0.026339	0.066583	0.898892	171	3	-1.0109	0.97366	0.97393	0.994031	4406	0	-1.0109
YOR233W	KIN4	KINase	3	0.026339	0.066583	0.898892	173	3	-1.0109	0.97366	0.97393	0.994031	4401	0	-1.0109
YLL014W	EMC6	ER Membrane protein Complex	3	0.026339	0.066583	0.898892	174	3	-1.0109	0.97366	0.97393	0.994031	4402	0	-1.0109
YPL097W	MSY1	Mitochondrial aminoacyl-tRNA Synthetase, tyrosine (Y)	3	0.026339	0.066583	0.898892	179	3	-1.0109	0.97366	0.97393	0.994031	4405	0	-1.0109
YMR246W	FAA4	Fatty Acid Activation	3	0.026339	0.066583	0.898892	180	3	-1.0109	0.97366	0.97393	0.994031	4396	0	-1.0109
YNR074C	AIF1	Apoptosis-Inducing Factor	3	0.026339	0.066583	0.898892	181	3	-1.0109	0.97366	0.97393	0.994031	4397	0	-1.0109
YIL046W	MET30	METhionine requiring	5	0.029857	0.10586	0.898892	205	4	-1.0109	0.70295	0.7028	0.918831	3067	0	-1.0109
YOL002C	IZH2	Implicated in Zinc Homeostasis	5	0.029857	0.10586	0.898892	206	4	-1.0109	0.70295	0.7028	0.918831	3066	0	-1.0109
YBR040W	FIG1	Factor-Induced Gene	3	0.03819	0.093512	0.898892	279	2	-1.0109	0.39931	0.39987	0.881753	1720	0	-1.0109
YOR066W	MSA1	Mbf and Sbf Associated	3	0.039282	0.095997	0.898892	283	2	-1.0109	0.51728	0.51786	0.889644	2566	0	-1.0109
YDR443C	SSN2	Suppressor of SNf1	3	0.047266	0.11351	0.898892	313	2	-1.0109	0.85624	0.85691	0.977684	3882	0	-1.0109
YBR215W	HPC2	Histone Periodic Control	3	0.04799	0.11504	0.898892	316	2	-1.0109	0.51728	0.51786	0.889644	2540	0	-1.0109
YER158C			3	0.049075	0.11743	0.898892	329	2	-1.0109	0.85624	0.85691	0.977684	3925	0	-1.0109
YBR115C	LYS2	LYSine requiring	3	0.066319	0.15429	0.898892	405	2	-1.0109	0.85624	0.85691	0.977684	3786	0	-1.0109
YER177W	BMH1	Brain Modulosignalin Homolog	4	0.069622	0.18678	0.898892	413	3	-1.0109	0.92469	0.92382	0.982497	4231	0	-1.0109
YBL006W-A			3	0.079115	0.18	0.898892	455	2	-1.0109	0.51728	0.51786	0.889644	2552	0	-1.0109
YLR172C	DPH5	DiPHthamide	4	0.081847	0.20677	0.898892	461	3	-1.0109	0.92469	0.92382	0.982497	4225	0	-1.0109
YDR390C	UBA2	UBiquitin Activating	4	0.081847	0.20677	0.898892	463	3	-1.0109	0.92469	0.92382	0.982497	4209	0	-1.0109
YNL309W	STB1	Sin Three Binding protein	4	0.081847	0.20677	0.898892	464	3	-1.0109	0.10659	0.10646	0.85341	538	0	-1.0109
YGL058W	RAD6	RADiation sensitive	4	0.081847	0.20677	0.898892	465	3	-1.0109	0.92469	0.92382	0.982497	4207	0	-1.0109
YBR013C			4	0.081847	0.20677	0.898892	477	3	-1.0109	0.77738	0.77712	0.969722	3571	0	-1.0109
YKL171W	NNK1	Nitrogen Network Kinase	3	0.086525	0.19482	0.898892	512	2	-1.0109	0.27941	0.27985	0.881753	1294	0	-1.0109
YKL091C			2	0.088526	0.15165	0.898892	578	2	-1.0109	0.91147	0.91117	0.982035	4117	0	-1.0109
YNL151C	RPC31	RNA Polymerase C	2	0.088526	0.15165	0.898892	579	2	-1.0109	0.91147	0.91117	0.982035	4123	0	-1.0109
YLR428C			2	0.088526	0.15165	0.898892	580	2	-1.0109	0.91147	0.91117	0.982035	4071	0	-1.0109
YDR045C	RPC11	RNA Polymerase C	2	0.088526	0.15165	0.898892	582	2	-1.0109	0.91147	0.91117	0.982035	4066	0	-1.0109
YDL199C			2	0.088526	0.15165	0.898892	584	2	-1.0109	0.91147	0.91117	0.982035	4161	0	-1.0109
YLR131C	ACE2	Activator of CUP1 Expression	2	0.088526	0.15165	0.898892	587	2	-1.0109	0.91147	0.91117	0.982035	4116	0	-1.0109
YOR249C	APC5	Anaphase Promoting Complex	2	0.088526	0.15165	0.898892	588	2	-1.0109	0.91147	0.91117	0.982035	4069	0	-1.0109
YJL067W			2	0.088526	0.15165	0.898892	589	2	-1.0109	0.91147	0.91117	0.982035	4147	0	-1.0109
YOR186W			2	0.088526	0.15165	0.898892	590	2	-1.0109	0.91147	0.91117	0.982035	4121	0	-1.0109
YDR420W	HKR1	Hansenula mrakii Killer toxin Resistant	2	0.088526	0.15165	0.898892	591	2	-1.0109	0.91147	0.91117	0.982035	4061	0	-1.0109
YIL086C			2	0.088526	0.15165	0.898892	592	2	-1.0109	0.91147	0.91117	0.982035	4109	0	-1.0109
YKL086W	SRX1	SulfiRedoXin	2	0.088526	0.15165	0.898892	593	2	-1.0109	0.91147	0.91117	0.982035	4111	0	-1.0109
YGR195W	SKI6	SuperKIller	2	0.088526	0.15165	0.898892	599	2	-1.0109	0.91147	0.91117	0.982035	4079	0	-1.0109
YIL155C	GUT2	Glycerol UTilization	2	0.088526	0.15165	0.898892	604	2	-1.0109	0.91147	0.91117	0.982035	4097	0	-1.0109
YIR036C	IRC24	Increased Recombination Centers	2	0.088526	0.15165	0.898892	606	2	-1.0109	0.91147	0.91117	0.982035	4163	0	-1.0109
YDR300C	PRO1	PROline requiring	3	0.09302	0.20767	0.898892	613	2	-1.0109	0.61475	0.6153	0.918831	2656	0	-1.0109
YDR291W	HRQ1	Homologous to RecQ protein	3	0.099483	0.22011	0.898892	649	2	-1.0109	0.10001	0.099154	0.85341	406	0	-1.0109
YDR323C	PEP7	carboxyPEPtidase Y-deficient	3	0.10192	0.22455	0.898892	652	2	-1.0109	0.51728	0.51786	0.889644	2509	0	-1.0109
YLR446W	NGK1	N-acetylGlucosamine Kinase	3	0.11094	0.24174	0.898892	671	2	-1.0109	0.85624	0.85691	0.977684	3884	0	-1.0109
YGL062W	PYC1	PYruvate Carboxylase	3	0.12161	0.26137	0.898892	747	2	-1.0109	0.51728	0.51786	0.889644	2599	0	-1.0109
YMR247C	RKR1	RING domain mutant Killed by Rtf1 deletion	3	0.13168	0.27498	0.898892	773	2	-1.0109	0.85624	0.85691	0.977684	3911	0	-1.0109
YNR046W	TRM112	TRna Methyltransferase	3	0.14337	0.28799	0.898892	818	2	-1.0109	0.27941	0.27985	0.881753	1312	0	-1.0109
YKL070W			3	0.14505	0.28982	0.898892	827	2	-1.0109	0.18156	0.18167	0.85341	752	0	-1.0109
YML050W	AIM32	Altered Inheritance rate of Mitochondria	3	0.15009	0.29528	0.898892	849	2	-1.0109	0.85624	0.85691	0.977684	3853	0	-1.0109
YDR371C-A			5	0.15983	0.365	0.898892	870	3	-1.0109	0.96055	0.96039	0.992694	4322	0	-1.0109
YKL147C			5	0.15983	0.365	0.898892	871	3	-1.0109	0.70295	0.7028	0.918831	3073	0	-1.0109
YGL194C	HOS2	Hda One Similar	5	0.15983	0.365	0.898892	873	3	-1.0109	0.96055	0.96039	0.992694	4327	0	-1.0109
YDR274C			3	0.16128	0.30727	0.898892	877	2	-1.0109	0.85624	0.85691	0.977684	3909	0	-1.0109
YGL019W	CKB1	Casein Kinase Beta subunit	3	0.16128	0.30727	0.898892	882	2	-1.0109	0.51728	0.51786	0.889644	2568	0	-1.0109
YKR102W	FLO10	FLOcculation	3	0.16128	0.30727	0.898892	883	2	-1.0109	0.51728	0.51786	0.889644	2614	0	-1.0109
YNL138W	SRV2	Suppressor of RasVal19	3	0.16128	0.30727	0.898892	886	2	-1.0109	0.64854	0.64914	0.918831	2718	0	-1.0109
YMR251W	GTO3	Glutathione Transferase Omega-like	3	0.19812	0.34668	0.898892	1100	2	-1.0109	0.85624	0.85691	0.977684	3943	0	-1.0109
YPR059C			3	0.2129	0.36223	0.898892	1167	2	-1.0109	0.67591	0.6765	0.918831	2745	0	-1.0109
YMR135W-A			3	0.2129	0.36223	0.898892	1168	2	-1.0109	0.51728	0.51786	0.889644	2496	0	-1.0109
YKL068W	NUP100	NUclear Pore	3	0.2129	0.36223	0.898892	1170	2	-1.0109	0.51728	0.51786	0.889644	2592	0	-1.0109
YOR080W	DIA2	Digs Into Agar	3	0.2129	0.36223	0.898892	1172	2	-1.0109	0.85624	0.85691	0.977684	3934	0	-1.0109
YBR052C	RFS1	Rad55 (Fifty-five) Suppressor	3	0.2129	0.36223	0.898892	1174	2	-1.0109	0.27941	0.27985	0.881753	1267	0	-1.0109
YML056C	IMD4	IMP Dehydrogenase	3	0.2129	0.36223	0.898892	1175	2	-1.0109	0.11059	0.10971	0.85341	544	0	-1.0109
YFL031C-A			3	0.2129	0.36223	0.898892	1177	2	-1.0109	0.85624	0.85691	0.977684	3912	0	-1.0109
YDL019C	OSH2	OxySterol binding protein Homolog	3	0.2129	0.36223	0.898892	1179	2	-1.0109	0.85624	0.85691	0.977684	3798	0	-1.0109
YLR265C	NEJ1	Nonhomologous End-Joining defective	3	0.2129	0.36223	0.898892	1180	2	-1.0109	0.13711	0.1369	0.85341	622	0	-1.0109
YHL025W	SNF6	Sucrose NonFermenting	3	0.2129	0.36223	0.898892	1182	2	-1.0109	0.85624	0.85691	0.977684	3888	0	-1.0109
YDL242W			3	0.2129	0.36223	0.898892	1185	2	-1.0109	0.85624	0.85691	0.977684	3804	0	-1.0109
YGR258C	RAD2	RADiation sensitivity	3	0.2129	0.36223	0.898892	1186	2	-1.0109	0.85624	0.85691	0.977684	3899	0	-1.0109
YDR002W	YRB1	Yeast Ran Binder	3	0.2129	0.36223	0.898892	1189	2	-1.0109	0.27941	0.27985	0.881753	1278	0	-1.0109
YOL132W	GAS4	Glycophospholipid-Anchored Surface protein	3	0.2129	0.36223	0.898892	1190	2	-1.0109	0.39931	0.39987	0.881753	1709	0	-1.0109
YMR108W	ILV2	IsoLeucine-plus-Valine requiring	3	0.2129	0.36223	0.898892	1193	2	-1.0109	0.85624	0.85691	0.977684	3806	0	-1.0109
YLL058W	HSU1	Hydrogen Sulfide Utilizing	3	0.2129	0.36223	0.898892	1194	2	-1.0109	0.27941	0.27985	0.881753	1272	0	-1.0109
YNL030W	HHF2	Histone H Four	3	0.2129	0.36223	0.898892	1195	2	-1.0109	0.51728	0.51786	0.889644	2578	0	-1.0109
YJR102C	VPS25	Vacuolar Protein Sorting	3	0.2129	0.36223	0.898892	1196	2	-1.0109	0.85624	0.85691	0.977684	3924	0	-1.0109
YOL119C	MCH4	MonoCarboxylate transporter Homolog	3	0.2129	0.36223	0.898892	1198	2	-1.0109	0.64854	0.64914	0.918831	2735	0	-1.0109
YNL044W	YIP3	Ypt-Interacting Protein	3	0.2129	0.36223	0.898892	1199	2	-1.0109	0.51728	0.51786	0.889644	2529	0	-1.0109
YCR053W	THR4	THReonine requiring	3	0.2129	0.36223	0.898892	1200	2	-1.0109	0.85624	0.85691	0.977684	3919	0	-1.0109
YER066C-A			3	0.2129	0.36223	0.898892	1202	2	-1.0109	0.27941	0.27985	0.881753	1262	0	-1.0109
YDL101C	DUN1	DNA-damage UNinducible	3	0.2129	0.36223	0.898892	1203	2	-1.0109	0.62134	0.62175	0.918831	2704	0	-1.0109
YAR035C-A			3	0.2129	0.36223	0.898892	1204	2	-1.0109	0.51728	0.51786	0.889644	2608	0	-1.0109
YDR438W	THI74	THIamine regulon	3	0.2129	0.36223	0.898892	1205	2	-1.0109	0.39931	0.39987	0.881753	1707	0	-1.0109
YGR160W			3	0.2129	0.36223	0.898892	1207	2	-1.0109	0.27941	0.27985	0.881753	1265	0	-1.0109
YDR363W-A	SEM1	Suppressor of Exocyst Mutations	3	0.2129	0.36223	0.898892	1209	2	-1.0109	0.85624	0.85691	0.977684	3831	0	-1.0109
YCL023C			3	0.2129	0.36223	0.898892	1210	2	-1.0109	0.85624	0.85691	0.977684	3812	0	-1.0109
YNL107W	YAF9	Yeast homolog of the human leukemogenic protein AF9	3	0.2129	0.36223	0.898892	1211	2	-1.0109	0.85624	0.85691	0.977684	3863	0	-1.0109
YML026C	RPS18B	Ribosomal Protein of the Small subunit	3	0.2129	0.36223	0.898892	1214	2	-1.0109	0.85624	0.85691	0.977684	3880	0	-1.0109
YHR076W	PTC7	Phosphatase type Two C	3	0.2129	0.36223	0.898892	1215	2	-1.0109	0.85624	0.85691	0.977684	3791	0	-1.0109
YML008C	ERG6	ERGosterol biosynthesis	3	0.2129	0.36223	0.898892	1216	2	-1.0109	0.51728	0.51786	0.889644	2553	0	-1.0109
YOL079W			3	0.2129	0.36223	0.898892	1217	2	-1.0109	0.85624	0.85691	0.977684	3841	0	-1.0109
YLR250W	SSP120	Saccharomyces Secretory Protein	3	0.2129	0.36223	0.898892	1218	2	-1.0109	0.85624	0.85691	0.977684	3927	0	-1.0109
YDR255C	RMD5	Required for Meiotic nuclear Division	3	0.2129	0.36223	0.898892	1219	2	-1.0109	0.51728	0.51786	0.889644	2574	0	-1.0109
YLR064W	PER33	Pore and ER protein, 33 kDa	3	0.2129	0.36223	0.898892	1220	2	-1.0109	0.85624	0.85691	0.977684	3801	0	-1.0109
YLL010C	PSR1	Plasma membrane Sodium Response	3	0.2129	0.36223	0.898892	1221	2	-1.0109	0.014692	0.014579	0.85341	52	0	-1.0109
YDL182W	LYS20	LYSine requiring	3	0.2129	0.36223	0.898892	1222	2	-1.0109	0.85624	0.85691	0.977684	3827	0	-1.0109
YCR030C	SYP1	Suppressor of Yeast Profilin deletion	3	0.2129	0.36223	0.898892	1223	2	-1.0109	0.27941	0.27985	0.881753	1256	0	-1.0109
YDL084W	SUB2	SUppressor of Brr1-1	3	0.2129	0.36223	0.898892	1224	2	-1.0109	0.08106	0.080428	0.85341	360	0	-1.0109
YKL131W			3	0.2129	0.36223	0.898892	1225	2	-1.0109	0.85624	0.85691	0.977684	3860	0	-1.0109
YOR232W	MGE1	Mitochondrial GrpE	3	0.2129	0.36223	0.898892	1227	2	-1.0109	0.27941	0.27985	0.881753	1241	0	-1.0109
YNL302C	RPS19B	Ribosomal Protein of the Small subunit	3	0.2129	0.36223	0.898892	1229	2	-1.0109	0.51728	0.51786	0.889644	2535	0	-1.0109
YLL063C	AYT1	AcetYlTransferase	3	0.2129	0.36223	0.898892	1230	2	-1.0109	0.27941	0.27985	0.881753	1308	0	-1.0109
YGR114C			3	0.2129	0.36223	0.898892	1232	2	-1.0109	0.85624	0.85691	0.977684	3825	0	-1.0109
YHR165W-A			3	0.2129	0.36223	0.898892	1233	2	-1.0109	0.85624	0.85691	0.977684	3855	0	-1.0109
YLL006W	MMM1	Maintenance of Mitochondrial Morphology	3	0.2129	0.36223	0.898892	1235	2	-1.0109	0.025937	0.025899	0.85341	106	0	-1.0109
YKL053W			3	0.2129	0.36223	0.898892	1240	2	-1.0109	0.51728	0.51786	0.889644	2587	0	-1.0109
YOR072W-A			3	0.2129	0.36223	0.898892	1243	2	-1.0109	0.85624	0.85691	0.977684	3790	0	-1.0109
YFL061W	DDI3	DNA Damage Inducible	1	0.29753	0.29703	0.898892	1357	1	-1.0109	0.70247	0.70272	0.918831	2849	0	-1.0109
YPL104W	MSD1	Mitochondrial aminoacyl-tRNA Synthetase, Aspartate (D)	1	0.29753	0.29703	0.898892	1358	1	-1.0109	0.70247	0.70272	0.918831	2854	0	-1.0109
YKL035W	UGP1	UDP-glucose pyrophosphorylase	1	0.29753	0.29703	0.898892	1360	1	-1.0109	0.70247	0.70272	0.918831	2848	0	-1.0109
YBR163W	EXO5	EXOnuclease V	1	0.29753	0.29703	0.898892	1362	1	-1.0109	0.70247	0.70272	0.918831	2988	0	-1.0109
YMR068W	AVO2	Adheres VOraciously (to TOR2)	1	0.29753	0.29703	0.898892	1363	1	-1.0109	0.70247	0.70272	0.918831	2902	0	-1.0109
YMR015C	ERG5	ERGosterol biosynthesis	1	0.29753	0.29703	0.898892	1364	1	-1.0109	0.70247	0.70272	0.918831	2901	0	-1.0109
YGR032W	GSC2	Glucan Synthase of Cerevisiae	1	0.29753	0.29703	0.898892	1365	1	-1.0109	0.70247	0.70272	0.918831	2986	0	-1.0109
YAL034W-A	MTW1	Mis TWelve-like	1	0.29753	0.29703	0.898892	1366	1	-1.0109	0.70247	0.70272	0.918831	2887	0	-1.0109
YLR145W	RMP1	RNase MRP Protein	1	0.29753	0.29703	0.898892	1367	1	-1.0109	0.70247	0.70272	0.918831	2857	0	-1.0109
YJL107C			1	0.29753	0.29703	0.898892	1369	1	-1.0109	0.70247	0.70272	0.918831	2860	0	-1.0109
YER120W	SCS2	Suppressor of Choline Sensitivity	1	0.29753	0.29703	0.898892	1370	1	-1.0109	0.70247	0.70272	0.918831	2903	0	-1.0109
YBR179C	FZO1	FuZzy Onions homolog	1	0.29753	0.29703	0.898892	1371	1	-1.0109	0.70247	0.70272	0.918831	2859	0	-1.0109
YDR297W	SUR2	SUppressor of Rvs161 and rvs167 mutations	1	0.29753	0.29703	0.898892	1372	1	-1.0109	0.70247	0.70272	0.918831	2776	0	-1.0109
YHR175W	CTR2	Copper TRansport	1	0.29753	0.29703	0.898892	1373	1	-1.0109	0.70247	0.70272	0.918831	2967	0	-1.0109
YDR231C	COX20	Cytochrome c OXidase	1	0.29753	0.29703	0.898892	1374	1	-1.0109	0.70247	0.70272	0.918831	3052	0	-1.0109
YER013W	PRP22	Pre-mRNA Processing	1	0.29753	0.29703	0.898892	1375	1	-1.0109	0.70247	0.70272	0.918831	3045	0	-1.0109
YJR135W-A	TIM8	Translocase of the Inner Mitochondrial membrane	1	0.29753	0.29703	0.898892	1376	1	-1.0109	0.70247	0.70272	0.918831	2759	0	-1.0109
YJL035C	TAD2	tRNA-specific Adenosine Deaminase	1	0.29753	0.29703	0.898892	1377	1	-1.0109	0.70247	0.70272	0.918831	2990	0	-1.0109
YGR121C	MEP1		1	0.29753	0.29703	0.898892	1378	1	-1.0109	0.70247	0.70272	0.918831	2772	0	-1.0109
YGL061C	DUO1	Death Upon Overproduction	1	0.29753	0.29703	0.898892	1379	1	-1.0109	0.70247	0.70272	0.918831	2763	0	-1.0109
YAL019W	FUN30	Function Unknown Now	1	0.29753	0.29703	0.898892	1381	1	-1.0109	0.70247	0.70272	0.918831	2989	0	-1.0109
YJR075W	HOC1	Homologous to OCh1	1	0.29753	0.29703	0.898892	1382	1	-1.0109	0.70247	0.70272	0.918831	2856	0	-1.0109
YIR021W	MRS1	Mitochondrial RNA Splicing	1	0.29753	0.29703	0.898892	1383	1	-1.0109	0.70247	0.70272	0.918831	3058	0	-1.0109
YOR258W	HNT3	Histidine triad NucleoTide-binding	1	0.29753	0.29703	0.898892	1384	1	-1.0109	0.70247	0.70272	0.918831	2862	0	-1.0109
YCR050C			1	0.29753	0.29703	0.898892	1385	1	-1.0109	0.70247	0.70272	0.918831	2851	0	-1.0109
YGR066C	GID10	Glucose Induced Degradation deficient	1	0.29753	0.29703	0.898892	1386	1	-1.0109	0.70247	0.70272	0.918831	2897	0	-1.0109
YER131W	RPS26B	Ribosomal Protein of the Small subunit	1	0.29753	0.29703	0.898892	1387	1	-1.0109	0.70247	0.70272	0.918831	2895	0	-1.0109
YGL083W	SCY1		1	0.29753	0.29703	0.898892	1389	1	-1.0109	0.70247	0.70272	0.918831	2896	0	-1.0109
YER038W-A	FMP49	Found in Mitochondrial Proteome	1	0.29753	0.29703	0.898892	1390	1	-1.0109	0.70247	0.70272	0.918831	2863	0	-1.0109
YJR060W	CBF1	Centromere Binding Factor	1	0.29753	0.29703	0.898892	1391	1	-1.0109	0.70247	0.70272	0.918831	2985	0	-1.0109
YPL281C	ERR2	Enolase-Related Repeat	1	0.29753	0.29703	0.898892	1392	1	-1.0109	0.70247	0.70272	0.918831	2905	0	-1.0109
YPL004C	LSP1	Long chain bases Stimulate Phosphorylation	1	0.29753	0.29703	0.898892	1393	1	-1.0109	0.70247	0.70272	0.918831	2904	0	-1.0109
YKR077W	MSA2	Mbf and Sbf Associated	1	0.29753	0.29703	0.898892	1394	1	-1.0109	0.70247	0.70272	0.918831	2861	0	-1.0109
YIL122W	POG1	Promoter Of Growth	1	0.29753	0.29703	0.898892	1395	1	-1.0109	0.70247	0.70272	0.918831	2987	0	-1.0109
YPR163C	TIF3	Translation Initiation Factor	1	0.29753	0.29703	0.898892	1396	1	-1.0109	0.70247	0.70272	0.918831	2864	0	-1.0109
YKR080W	MTD1	Methylene Tetrahydrafolate Dehydrogenase	1	0.29753	0.29703	0.898892	1398	1	-1.0109	0.70247	0.70272	0.918831	2842	0	-1.0109
YNL075W	IMP4	Interacting with Mpp10p	1	0.29753	0.29703	0.898892	1399	1	-1.0109	0.70247	0.70272	0.918831	2841	0	-1.0109
YDR315C	IPK1	Inositol Polyphosphate Kinase	1	0.29753	0.29703	0.898892	1400	1	-1.0109	0.70247	0.70272	0.918831	2866	0	-1.0109
YOR146W			1	0.29753	0.29703	0.898892	1401	1	-1.0109	0.70247	0.70272	0.918831	2839	0	-1.0109
YOR116C	RPO31	RNA POlymerase	1	0.29753	0.29703	0.898892	1402	1	-1.0109	0.70247	0.70272	0.918831	2869	0	-1.0109
YER079C-A			1	0.29753	0.29703	0.898892	1403	1	-1.0109	0.70247	0.70272	0.918831	2867	0	-1.0109
YBR167C	POP7	Processing Of Precursor RNAs	1	0.29753	0.29703	0.898892	1405	1	-1.0109	0.70247	0.70272	0.918831	2829	0	-1.0109
YPL026C	SKS1	Suppressor Kinase of SNF3	1	0.29753	0.29703	0.898892	1407	1	-1.0109	0.70247	0.70272	0.918831	2935	0	-1.0109
YBR193C	MED8	MEDiator complex	1	0.29753	0.29703	0.898892	1408	1	-1.0109	0.70247	0.70272	0.918831	2956	0	-1.0109
YPL240C	HSP82	Heat Shock Protein	1	0.29753	0.29703	0.898892	1409	1	-1.0109	0.70247	0.70272	0.918831	3054	0	-1.0109
YHL015W	RPS20	Ribosomal Protein of the Small subunit	1	0.29753	0.29703	0.898892	1411	1	-1.0109	0.70247	0.70272	0.918831	2880	0	-1.0109
YNL289W	PCL1	Pho85 CycLin	1	0.29753	0.29703	0.898892	1413	1	-1.0109	0.70247	0.70272	0.918831	2843	0	-1.0109
YPR009W	SUT2	Sterol UpTake	1	0.29753	0.29703	0.898892	1414	1	-1.0109	0.70247	0.70272	0.918831	2845	0	-1.0109
YGR058W	PEF1	Penta-EF-Hand protein	1	0.29753	0.29703	0.898892	1415	1	-1.0109	0.70247	0.70272	0.918831	2868	0	-1.0109
YNL328C	MDJ2	Mitochondrial DnaJ homolog	1	0.29753	0.29703	0.898892	1417	1	-1.0109	0.70247	0.70272	0.918831	2937	0	-1.0109
YGR159C	NSR1		1	0.29753	0.29703	0.898892	1419	1	-1.0109	0.70247	0.70272	0.918831	2874	0	-1.0109
YGR292W	MAL12	MALtose fermentation	1	0.29753	0.29703	0.898892	1421	1	-1.0109	0.70247	0.70272	0.918831	2825	0	-1.0109
YGL007W	BRP1		1	0.29753	0.29703	0.898892	1422	1	-1.0109	0.70247	0.70272	0.918831	2828	0	-1.0109
YLR089C	ALT1	ALanine Transaminase	1	0.29753	0.29703	0.898892	1423	1	-1.0109	0.70247	0.70272	0.918831	2964	0	-1.0109
YKL215C	OXP1	OXoProlinase	1	0.29753	0.29703	0.898892	1424	1	-1.0109	0.70247	0.70272	0.918831	2826	0	-1.0109
YER018C	SPC25	Spindle Pole Component	1	0.29753	0.29703	0.898892	1425	1	-1.0109	0.70247	0.70272	0.918831	2952	0	-1.0109
YFL032W			1	0.29753	0.29703	0.898892	1426	1	-1.0109	0.70247	0.70272	0.918831	2872	0	-1.0109
YNL298W	CLA4	CLn Activity dependant	1	0.29753	0.29703	0.898892	1428	1	-1.0109	0.70247	0.70272	0.918831	2873	0	-1.0109
YLR088W	GAA1	GPI Anchor Attachment	1	0.29753	0.29703	0.898892	1432	1	-1.0109	0.70247	0.70272	0.918831	3055	0	-1.0109
YNL034W			1	0.29753	0.29703	0.898892	1433	1	-1.0109	0.70247	0.70272	0.918831	2818	0	-1.0109
YCR026C	NPP1	ecto-Nucleotide Pyrophosphatase/Phosphodiesterase	1	0.29753	0.29703	0.898892	1436	1	-1.0109	0.70247	0.70272	0.918831	2816	0	-1.0109
YDR374C	PHO92	PHOsphate metabolism	1	0.29753	0.29703	0.898892	1439	1	-1.0109	0.70247	0.70272	0.918831	2820	0	-1.0109
YNL027W	CRZ1	Calcineurin-Responsive Zinc finger	1	0.29753	0.29703	0.898892	1441	1	-1.0109	0.70247	0.70272	0.918831	2812	0	-1.0109
YOR321W	PMT3	Protein O-MannosylTransferase	1	0.29753	0.29703	0.898892	1442	1	-1.0109	0.70247	0.70272	0.918831	3053	0	-1.0109
YHR218W			1	0.29753	0.29703	0.898892	1443	1	-1.0109	0.70247	0.70272	0.918831	2838	0	-1.0109
YCR088W	ABP1	Actin Binding Protein	1	0.29753	0.29703	0.898892	1444	1	-1.0109	0.70247	0.70272	0.918831	2959	0	-1.0109
YPL058C	PDR12	Pleiotropic Drug Resistance	1	0.29753	0.29703	0.898892	1445	1	-1.0109	0.70247	0.70272	0.918831	3018	0	-1.0109
YBR130C	SHE3	Swi5p-dependent HO Expression	1	0.29753	0.29703	0.898892	1446	1	-1.0109	0.70247	0.70272	0.918831	2957	0	-1.0109
YLR238W	FAR10	Factor ARrest	1	0.29753	0.29703	0.898892	1448	1	-1.0109	0.70247	0.70272	0.918831	3056	0	-1.0109
YBL068W-A			1	0.29753	0.29703	0.898892	1449	1	-1.0109	0.70247	0.70272	0.918831	2961	0	-1.0109
YMR006C	PLB2	PhosphoLipase B	1	0.29753	0.29703	0.898892	1450	1	-1.0109	0.70247	0.70272	0.918831	2941	0	-1.0109
YLR109W	AHP1	Alkyl HydroPeroxide reductase	1	0.29753	0.29703	0.898892	1451	1	-1.0109	0.70247	0.70272	0.918831	2834	0	-1.0109
YNL037C	IDH1	Isocitrate DeHydrogenase	1	0.29753	0.29703	0.898892	1452	1	-1.0109	0.70247	0.70272	0.918831	2940	0	-1.0109
YDR277C	MTH1	MSN Three Homolog	1	0.29753	0.29703	0.898892	1453	1	-1.0109	0.70247	0.70272	0.918831	2876	0	-1.0109
YHR075C	PPE1	Phosphoprotein Phosphatase methylEsterase	1	0.29753	0.29703	0.898892	1455	1	-1.0109	0.70247	0.70272	0.918831	2865	0	-1.0109
YBR226C			1	0.29753	0.29703	0.898892	1456	1	-1.0109	0.70247	0.70272	0.918831	2899	0	-1.0109
YDL135C	RDI1	Rho GDP Dissociation Inhibitor	1	0.29753	0.29703	0.898892	1457	1	-1.0109	0.70247	0.70272	0.918831	3060	0	-1.0109
YCR023C			1	0.29753	0.29703	0.898892	1459	1	-1.0109	0.70247	0.70272	0.918831	2853	0	-1.0109
YPL164C	MLH3	MutL Homolog	1	0.29753	0.29703	0.898892	1460	1	-1.0109	0.70247	0.70272	0.918831	2898	0	-1.0109
YHR178W	STB5	Sin Three Binding protein	1	0.29753	0.29703	0.898892	1461	1	-1.0109	0.70247	0.70272	0.918831	2958	0	-1.0109
YCL026C-A	FRM2	Fatty acid Repression Mutant	1	0.29753	0.29703	0.898892	1462	1	-1.0109	0.70247	0.70272	0.918831	2878	0	-1.0109
YIR035C	NRE1	Novel REductase	1	0.29753	0.29703	0.898892	1463	1	-1.0109	0.70247	0.70272	0.918831	2877	0	-1.0109
YKR100C	SKG1	Suppressor of lethality of Kex2 Gas1 double null mutant	1	0.29753	0.29703	0.898892	1464	1	-1.0109	0.70247	0.70272	0.918831	2928	0	-1.0109
YLR348C	DIC1	DIcarboxylate Carrier	1	0.29753	0.29703	0.898892	1465	1	-1.0109	0.70247	0.70272	0.918831	3059	0	-1.0109
YOL143C	RIB4	RIBoflavin biosynthesis	1	0.29753	0.29703	0.898892	1466	1	-1.0109	0.70247	0.70272	0.918831	2960	0	-1.0109
YDR359C	EAF1	Esa1p-Associated Factor	1	0.29753	0.29703	0.898892	1467	1	-1.0109	0.70247	0.70272	0.918831	2879	0	-1.0109
YPL269W	KAR9	KARyogamy	1	0.29753	0.29703	0.898892	1468	1	-1.0109	0.70247	0.70272	0.918831	2933	0	-1.0109
YML081W	TDA9	Topoisomerase I Damage Affected	1	0.29753	0.29703	0.898892	1469	1	-1.0109	0.70247	0.70272	0.918831	2833	0	-1.0109
YCR069W	CPR4	Cyclosporin-sensitive Proline Rotamase	1	0.29753	0.29703	0.898892	1470	1	-1.0109	0.70247	0.70272	0.918831	2932	0	-1.0109
YKL114C	APN1	APurinic/apyrimidinic eNdonuclease	1	0.29753	0.29703	0.898892	1472	1	-1.0109	0.70247	0.70272	0.918831	2931	0	-1.0109
YDR403W	DIT1	DITyrosine	1	0.29753	0.29703	0.898892	1473	1	-1.0109	0.70247	0.70272	0.918831	2934	0	-1.0109
YOR272W	YTM1		1	0.29753	0.29703	0.898892	1474	1	-1.0109	0.70247	0.70272	0.918831	2938	0	-1.0109
YKL187C	FAT3	FATty acid transporter	1	0.29753	0.29703	0.898892	1475	1	-1.0109	0.70247	0.70272	0.918831	2930	0	-1.0109
YIL050W	PCL7	Pho85 CycLin	1	0.29753	0.29703	0.898892	1476	1	-1.0109	0.70247	0.70272	0.918831	2832	0	-1.0109
YCL052C	PBN1	Protease B Non-derepressible	1	0.29753	0.29703	0.898892	1477	1	-1.0109	0.70247	0.70272	0.918831	2929	0	-1.0109
YIL045W	PIG2	Protein Interacting with Gsy2p	1	0.29753	0.29703	0.898892	1478	1	-1.0109	0.70247	0.70272	0.918831	2881	0	-1.0109
YBL098W	BNA4	Biosynthesis of Nicotinic Acid	1	0.29753	0.29703	0.898892	1479	1	-1.0109	0.70247	0.70272	0.918831	2950	0	-1.0109
YLR287C-A	RPS30A	Ribosomal Protein of the Small subunit	1	0.29753	0.29703	0.898892	1482	1	-1.0109	0.70247	0.70272	0.918831	2949	0	-1.0109
YML127W	RSC9	Remodel the Structure of Chromatin	1	0.29753	0.29703	0.898892	1483	1	-1.0109	0.70247	0.70272	0.918831	2948	0	-1.0109
YHR072W	ERG7	ERGosterol biosynthesis	1	0.29753	0.29703	0.898892	1484	1	-1.0109	0.70247	0.70272	0.918831	2831	0	-1.0109
YKR030W	GMH1	Gea1-6 Membrane-associated High-copy suppressor	1	0.29753	0.29703	0.898892	1485	1	-1.0109	0.70247	0.70272	0.918831	2830	0	-1.0109
YLR016C	PML1	Pre-mRNA Leakage	1	0.29753	0.29703	0.898892	1486	1	-1.0109	0.70247	0.70272	0.918831	2947	0	-1.0109
YBR007C	DSF2	Deletion Suppressor of mptFive/pufFive mutation	1	0.29753	0.29703	0.898892	1487	1	-1.0109	0.70247	0.70272	0.918831	2946	0	-1.0109
YLR319C	BUD6	BUD site selection	1	0.29753	0.29703	0.898892	1489	1	-1.0109	0.70247	0.70272	0.918831	2908	0	-1.0109
YAL048C	GEM1	GTPase EF-hand protein of Mitochondria	1	0.29753	0.29703	0.898892	1492	1	-1.0109	0.70247	0.70272	0.918831	2794	0	-1.0109
YDR281C	PHM6	PHosphate Metabolism	1	0.29753	0.29703	0.898892	1493	1	-1.0109	0.70247	0.70272	0.918831	2943	0	-1.0109
YCL075W			1	0.29753	0.29703	0.898892	1494	1	-1.0109	0.70247	0.70272	0.918831	3011	0	-1.0109
YEL067C			1	0.29753	0.29703	0.898892	1496	1	-1.0109	0.70247	0.70272	0.918831	2786	0	-1.0109
YKL034W	TUL1	Transmembrane Ubiquitin Ligase	1	0.29753	0.29703	0.898892	1497	1	-1.0109	0.70247	0.70272	0.918831	2791	0	-1.0109
YCR024C-B			1	0.29753	0.29703	0.898892	1498	1	-1.0109	0.70247	0.70272	0.918831	2954	0	-1.0109
YER041W	YEN1		1	0.29753	0.29703	0.898892	1499	1	-1.0109	0.70247	0.70272	0.918831	3010	0	-1.0109
YGL210W	YPT32	Yeast Protein Two	1	0.29753	0.29703	0.898892	1500	1	-1.0109	0.70247	0.70272	0.918831	2787	0	-1.0109
YHR021W-A	ECM12	ExtraCellular Mutant	1	0.29753	0.29703	0.898892	1501	1	-1.0109	0.70247	0.70272	0.918831	2847	0	-1.0109
YDR116C	MRPL1	Mitochondrial Ribosomal Protein, Large subunit	1	0.29753	0.29703	0.898892	1502	1	-1.0109	0.70247	0.70272	0.918831	2790	0	-1.0109
YOR002W	ALG6	Asparagine-Linked Glycosylation	1	0.29753	0.29703	0.898892	1503	1	-1.0109	0.70247	0.70272	0.918831	3030	0	-1.0109
YOR230W	WTM1	WD repeat containing Transcriptional Modulator	1	0.29753	0.29703	0.898892	1504	1	-1.0109	0.70247	0.70272	0.918831	2789	0	-1.0109
YIL037C	PRM2	Pheromone-Regulated Membrane protein	1	0.29753	0.29703	0.898892	1506	1	-1.0109	0.70247	0.70272	0.918831	2906	0	-1.0109
YGL153W	PEX14	PEroXisome related	1	0.29753	0.29703	0.898892	1507	1	-1.0109	0.70247	0.70272	0.918831	3025	0	-1.0109
YOR253W	NAT5	N-terminal AcetylTransferase	1	0.29753	0.29703	0.898892	1508	1	-1.0109	0.70247	0.70272	0.918831	3038	0	-1.0109
YOR288C	MPD1	Multicopy suppressor of PDI1 deletion	1	0.29753	0.29703	0.898892	1509	1	-1.0109	0.70247	0.70272	0.918831	2793	0	-1.0109
YPR002W	PDH1	prpD Homolog	1	0.29753	0.29703	0.898892	1511	1	-1.0109	0.70247	0.70272	0.918831	2782	0	-1.0109
YGL135W	RPL1B	Ribosomal Protein of the Large subunit	1	0.29753	0.29703	0.898892	1512	1	-1.0109	0.70247	0.70272	0.918831	2783	0	-1.0109
YPL265W	DIP5	DIcarboxylic amino acid Permease	1	0.29753	0.29703	0.898892	1513	1	-1.0109	0.70247	0.70272	0.918831	2785	0	-1.0109
YDR138W	HPR1	HyPerRecombination	1	0.29753	0.29703	0.898892	1514	1	-1.0109	0.70247	0.70272	0.918831	2909	0	-1.0109
YNR065C			1	0.29753	0.29703	0.898892	1515	1	-1.0109	0.70247	0.70272	0.918831	2944	0	-1.0109
YLR096W	KIN2	KINase	1	0.29753	0.29703	0.898892	1516	1	-1.0109	0.70247	0.70272	0.918831	2806	0	-1.0109
YNR032W	PPG1	Protein Phosphatase involved in Glycogen accumulation	1	0.29753	0.29703	0.898892	1517	1	-1.0109	0.70247	0.70272	0.918831	2805	0	-1.0109
YGL094C	PAN2	Poly(A)-binding protein-dependent poly(A) riboNuclease	1	0.29753	0.29703	0.898892	1518	1	-1.0109	0.70247	0.70272	0.918831	2810	0	-1.0109
YDL040C	NAT1	N-terminal AcetylTransferase	1	0.29753	0.29703	0.898892	1519	1	-1.0109	0.70247	0.70272	0.918831	2924	0	-1.0109
YGR229C	SMI1	Suppressor of MAR Inhibitor	1	0.29753	0.29703	0.898892	1520	1	-1.0109	0.70247	0.70272	0.918831	2807	0	-1.0109
YGR022C			1	0.29753	0.29703	0.898892	1521	1	-1.0109	0.70247	0.70272	0.918831	2804	0	-1.0109
YNL137C	NAM9	Nuclear Accommodation of Mitochondria	1	0.29753	0.29703	0.898892	1522	1	-1.0109	0.70247	0.70272	0.918831	2953	0	-1.0109
YDR181C	SAS4	Something About Silencing	1	0.29753	0.29703	0.898892	1523	1	-1.0109	0.70247	0.70272	0.918831	2780	0	-1.0109
YJR141W	IPA1	Important for cleavage and PolyAdenylation	1	0.29753	0.29703	0.898892	1524	1	-1.0109	0.70247	0.70272	0.918831	2968	0	-1.0109
YHR050W	SMF2	Suppressor of Mitochondria import Function	1	0.29753	0.29703	0.898892	1526	1	-1.0109	0.70247	0.70272	0.918831	2981	0	-1.0109
YER155C	BEM2	Bud EMergence	1	0.29753	0.29703	0.898892	1527	1	-1.0109	0.70247	0.70272	0.918831	2823	0	-1.0109
YDL240C-A			1	0.29753	0.29703	0.898892	1528	1	-1.0109	0.70247	0.70272	0.918831	2779	0	-1.0109
YMR165C	PAH1	Phosphatidic Acid phosphoHydrolase	1	0.29753	0.29703	0.898892	1529	1	-1.0109	0.70247	0.70272	0.918831	2784	0	-1.0109
YBL025W	RRN10	Regulation of RNA polymerase I	1	0.29753	0.29703	0.898892	1530	1	-1.0109	0.70247	0.70272	0.918831	2980	0	-1.0109
YGL203C	KEX1	Killer EXpression defective	1	0.29753	0.29703	0.898892	1531	1	-1.0109	0.70247	0.70272	0.918831	2781	0	-1.0109
YML002W	VRL1		1	0.29753	0.29703	0.898892	1532	1	-1.0109	0.70247	0.70272	0.918831	2778	0	-1.0109
YMR109W	MYO5	MYOsin	1	0.29753	0.29703	0.898892	1533	1	-1.0109	0.70247	0.70272	0.918831	2996	0	-1.0109
YOL097W-A			1	0.29753	0.29703	0.898892	1534	1	-1.0109	0.70247	0.70272	0.918831	3022	0	-1.0109
YDL167C	NRP1	N (asparagine)-Rich Protein	1	0.29753	0.29703	0.898892	1535	1	-1.0109	0.70247	0.70272	0.918831	3036	0	-1.0109
YNL211C	MRX7	Mitochondrial oRganization of gene eXpression (MIOREX)	1	0.29753	0.29703	0.898892	1536	1	-1.0109	0.70247	0.70272	0.918831	3033	0	-1.0109
YHR214W-A			1	0.29753	0.29703	0.898892	1537	1	-1.0109	0.70247	0.70272	0.918831	2998	0	-1.0109
YBR057C	MUM2	MUddled Meiosis	1	0.29753	0.29703	0.898892	1538	1	-1.0109	0.70247	0.70272	0.918831	3031	0	-1.0109
YNL007C	SIS1	SIt4 Suppressor	1	0.29753	0.29703	0.898892	1539	1	-1.0109	0.70247	0.70272	0.918831	3024	0	-1.0109
YLL040C	VPS13	Vacuolar Protein Sorting	1	0.29753	0.29703	0.898892	1540	1	-1.0109	0.70247	0.70272	0.918831	3028	0	-1.0109
YLR075W	RPL10	Ribosomal Protein of the Large subunit	1	0.29753	0.29703	0.898892	1541	1	-1.0109	0.70247	0.70272	0.918831	2997	0	-1.0109
YNL233W	BNI4	Bud Neck Involved	1	0.29753	0.29703	0.898892	1542	1	-1.0109	0.70247	0.70272	0.918831	3041	0	-1.0109
YHL044W	DFP4	DUP240 Family Protein	1	0.29753	0.29703	0.898892	1543	1	-1.0109	0.70247	0.70272	0.918831	3042	0	-1.0109
YGR192C	TDH3	Triose-phosphate DeHydrogenase	1	0.29753	0.29703	0.898892	1544	1	-1.0109	0.70247	0.70272	0.918831	3008	0	-1.0109
YBR294W	SUL1	SULfate	1	0.29753	0.29703	0.898892	1546	1	-1.0109	0.70247	0.70272	0.918831	3013	0	-1.0109
YDR385W	EFT2	Elongation Factor Two	1	0.29753	0.29703	0.898892	1547	1	-1.0109	0.70247	0.70272	0.918831	3015	0	-1.0109
YDR113C	PDS1	Precocious Dissociation of Sisters	1	0.29753	0.29703	0.898892	1548	1	-1.0109	0.70247	0.70272	0.918831	3039	0	-1.0109
YPL178W	CBC2	Cap Binding Complex	1	0.29753	0.29703	0.898892	1549	1	-1.0109	0.70247	0.70272	0.918831	3014	0	-1.0109
YMR325W	PAU19	seriPAUperin	1	0.29753	0.29703	0.898892	1550	1	-1.0109	0.70247	0.70272	0.918831	2999	0	-1.0109
YGR284C	ERV29	ER Vesicle	1	0.29753	0.29703	0.898892	1552	1	-1.0109	0.70247	0.70272	0.918831	3034	0	-1.0109
YOR106W	VAM3	VAcuolar Morphogenesis	1	0.29753	0.29703	0.898892	1553	1	-1.0109	0.70247	0.70272	0.918831	3012	0	-1.0109
YDR504C	SPG3	Stationary Phase Gene	1	0.29753	0.29703	0.898892	1555	1	-1.0109	0.70247	0.70272	0.918831	2912	0	-1.0109
YML084W			1	0.29753	0.29703	0.898892	1556	1	-1.0109	0.70247	0.70272	0.918831	2914	0	-1.0109
YBR200W-A			1	0.29753	0.29703	0.898892	1557	1	-1.0109	0.70247	0.70272	0.918831	3003	0	-1.0109
YAR002C-A	ERP1	Emp24p/Erv25p Related Protein	1	0.29753	0.29703	0.898892	1558	1	-1.0109	0.70247	0.70272	0.918831	3002	0	-1.0109
YNL201C	PSY2	Platinum SensitivitY	1	0.29753	0.29703	0.898892	1559	1	-1.0109	0.70247	0.70272	0.918831	3007	0	-1.0109
YKR106W	GEX2	Glutathione EXchanger	1	0.29753	0.29703	0.898892	1560	1	-1.0109	0.70247	0.70272	0.918831	2883	0	-1.0109
YFL050C	ALR2	ALuminum Resistance	1	0.29753	0.29703	0.898892	1561	1	-1.0109	0.70247	0.70272	0.918831	2955	0	-1.0109
YMR021C	MAC1	Metal binding ACtivator	1	0.29753	0.29703	0.898892	1562	1	-1.0109	0.70247	0.70272	0.918831	2911	0	-1.0109
YER025W	GCD11	General Control Derepressed	1	0.29753	0.29703	0.898892	1563	1	-1.0109	0.70247	0.70272	0.918831	3009	0	-1.0109
YEL046C	GLY1	GLYcine requiring	1	0.29753	0.29703	0.898892	1565	1	-1.0109	0.70247	0.70272	0.918831	2915	0	-1.0109
YAR014C	BUD14	BUD site selection	1	0.29753	0.29703	0.898892	1566	1	-1.0109	0.70247	0.70272	0.918831	3005	0	-1.0109
YLR291C	GCD7	General Control Derepressed	1	0.29753	0.29703	0.898892	1567	1	-1.0109	0.70247	0.70272	0.918831	3019	0	-1.0109
YCR066W	RAD18	RADiation sensitive	1	0.29753	0.29703	0.898892	1568	1	-1.0109	0.70247	0.70272	0.918831	3001	0	-1.0109
YLR349W			1	0.29753	0.29703	0.898892	1569	1	-1.0109	0.70247	0.70272	0.918831	3029	0	-1.0109
YLR062C	BUD28	BUD site selection	1	0.29753	0.29703	0.898892	1570	1	-1.0109	0.70247	0.70272	0.918831	3023	0	-1.0109
YLL022C	HIF1	Hat1 Interacting Factor	1	0.29753	0.29703	0.898892	1571	1	-1.0109	0.70247	0.70272	0.918831	3006	0	-1.0109
YDR020C	DAS2	Dst1-delta 6-Azauracil Sensitivity	1	0.29753	0.29703	0.898892	1573	1	-1.0109	0.70247	0.70272	0.918831	3004	0	-1.0109
YHL012W			1	0.29753	0.29703	0.898892	1574	1	-1.0109	0.70247	0.70272	0.918831	2973	0	-1.0109
YOL052C-A	DDR2	DNA Damage Responsive	1	0.29753	0.29703	0.898892	1575	1	-1.0109	0.70247	0.70272	0.918831	3020	0	-1.0109
YDR062W	LCB2	Long-Chain Base	1	0.29753	0.29703	0.898892	1576	1	-1.0109	0.70247	0.70272	0.918831	3021	0	-1.0109
YMR226C	ORA1	OxidoReductase of Alcohols	1	0.29753	0.29703	0.898892	1577	1	-1.0109	0.70247	0.70272	0.918831	2982	0	-1.0109
YPL236C	ENV7	late ENdosome and Vacuole interface function	1	0.29753	0.29703	0.898892	1579	1	-1.0109	0.70247	0.70272	0.918831	2756	0	-1.0109
YAR030C			1	0.29753	0.29703	0.898892	1580	1	-1.0109	0.70247	0.70272	0.918831	2991	0	-1.0109
YPR036W-A	SPO24	SPOrulation	1	0.29753	0.29703	0.898892	1581	1	-1.0109	0.70247	0.70272	0.918831	2892	0	-1.0109
YHR123W	EPT1	EthanolaminePhosphoTransferase	1	0.29753	0.29703	0.898892	1582	1	-1.0109	0.70247	0.70272	0.918831	2992	0	-1.0109
YDL153C	SAS10	Something About Silencing	1	0.29753	0.29703	0.898892	1583	1	-1.0109	0.70247	0.70272	0.918831	2951	0	-1.0109
YPR172W			1	0.29753	0.29703	0.898892	1585	1	-1.0109	0.70247	0.70272	0.918831	2894	0	-1.0109
YNL212W	VID27	Vacuolar Import and Degradation	1	0.29753	0.29703	0.898892	1586	1	-1.0109	0.70247	0.70272	0.918831	2774	0	-1.0109
YBL071W-A	KTI11	Kluveromyces lactis Toxin Insensitive	1	0.29753	0.29703	0.898892	1587	1	-1.0109	0.70247	0.70272	0.918831	3040	0	-1.0109
YGL218W			1	0.29753	0.29703	0.898892	1588	1	-1.0109	0.70247	0.70272	0.918831	2755	0	-1.0109
YJL068C			1	0.29753	0.29703	0.898892	1589	1	-1.0109	0.70247	0.70272	0.918831	2920	0	-1.0109
YPL223C	GRE1	Genes de Respuesta a Estres (spanish for stress responsive genes)	1	0.29753	0.29703	0.898892	1590	1	-1.0109	0.70247	0.70272	0.918831	2891	0	-1.0109
YGR095C	RRP46	Ribosomal RNA Processing	1	0.29753	0.29703	0.898892	1591	1	-1.0109	0.70247	0.70272	0.918831	2921	0	-1.0109
YNL019C			1	0.29753	0.29703	0.898892	1592	1	-1.0109	0.70247	0.70272	0.918831	2762	0	-1.0109
YDR035W	ARO3	AROmatic amino acid requiring	1	0.29753	0.29703	0.898892	1593	1	-1.0109	0.70247	0.70272	0.918831	3047	0	-1.0109
YDR311W	TFB1	Transcription Factor B	1	0.29753	0.29703	0.898892	1595	1	-1.0109	0.70247	0.70272	0.918831	2977	0	-1.0109
YER067C-A			1	0.29753	0.29703	0.898892	1596	1	-1.0109	0.70247	0.70272	0.918831	2890	0	-1.0109
YBR038W	CHS2	CHitin Synthase	1	0.29753	0.29703	0.898892	1597	1	-1.0109	0.70247	0.70272	0.918831	2757	0	-1.0109
YGR045C			1	0.29753	0.29703	0.898892	1598	1	-1.0109	0.70247	0.70272	0.918831	3044	0	-1.0109
YBR039W	ATP3	ATP synthase	1	0.29753	0.29703	0.898892	1600	1	-1.0109	0.70247	0.70272	0.918831	2766	0	-1.0109
YDR313C	PIB1	PtdIns(3)p-Binding	1	0.29753	0.29703	0.898892	1601	1	-1.0109	0.70247	0.70272	0.918831	2765	0	-1.0109
YOR145C	PNO1	Partner of NOb1	1	0.29753	0.29703	0.898892	1602	1	-1.0109	0.70247	0.70272	0.918831	2767	0	-1.0109
YJL119C			1	0.29753	0.29703	0.898892	1603	1	-1.0109	0.70247	0.70272	0.918831	2885	0	-1.0109
YDL004W	ATP16	ATP synthase	1	0.29753	0.29703	0.898892	1604	1	-1.0109	0.70247	0.70272	0.918831	2884	0	-1.0109
YIL094C	LYS12	LYSine requiring	1	0.29753	0.29703	0.898892	1605	1	-1.0109	0.70247	0.70272	0.918831	2768	0	-1.0109
YHL002W	HSE1	Has Symptoms of class E mutants; resembles Hbp, Stam and East	1	0.29753	0.29703	0.898892	1606	1	-1.0109	0.70247	0.70272	0.918831	2888	0	-1.0109
YGL127C	SOH1	Suppressor Of Hpr1	1	0.29753	0.29703	0.898892	1607	1	-1.0109	0.70247	0.70272	0.918831	2770	0	-1.0109
YLR167W	RPS31	Ribosomal Protein of the Small subunit	1	0.29753	0.29703	0.898892	1608	1	-1.0109	0.70247	0.70272	0.918831	2994	0	-1.0109
YLL064C	PAU18	seriPAUperin	1	0.29753	0.29703	0.898892	1609	1	-1.0109	0.70247	0.70272	0.918831	2769	0	-1.0109
YBR102C	EXO84	EXOcyst	1	0.29753	0.29703	0.898892	1610	1	-1.0109	0.70247	0.70272	0.918831	2886	0	-1.0109
YGR091W	PRP31	Pre-mRNA Processing	1	0.29753	0.29703	0.898892	1611	1	-1.0109	0.70247	0.70272	0.918831	2993	0	-1.0109
YDL120W	YFH1	Yeast Frataxin Homolog	1	0.29753	0.29703	0.898892	1612	1	-1.0109	0.70247	0.70272	0.918831	2775	0	-1.0109
YMR280C	CAT8	CATabolite repression	1	0.29753	0.29703	0.898892	1613	1	-1.0109	0.70247	0.70272	0.918831	3016	0	-1.0109
YDR379W	RGA2	Rho GTPase Activating Protein	1	0.29753	0.29703	0.898892	1614	1	-1.0109	0.70247	0.70272	0.918831	2777	0	-1.0109
YNL231C	PDR16	Pleiotropic Drug Resistance	1	0.29753	0.29703	0.898892	1615	1	-1.0109	0.70247	0.70272	0.918831	3043	0	-1.0109
YER077C	MRX1	Mitochondrial oRganization of gene eXpression (MIOREX)	1	0.29753	0.29703	0.898892	1616	1	-1.0109	0.70247	0.70272	0.918831	2771	0	-1.0109
YOL042W	NGL1		1	0.29753	0.29703	0.898892	1617	1	-1.0109	0.70247	0.70272	0.918831	2995	0	-1.0109
YNL319W			1	0.29753	0.29703	0.898892	1618	1	-1.0109	0.70247	0.70272	0.918831	3046	0	-1.0109
YJR010C-A	SPC1	Signal Peptidase Complex	1	0.29753	0.29703	0.898892	1619	1	-1.0109	0.70247	0.70272	0.918831	2889	0	-1.0109
YHR113W	APE4		1	0.29753	0.29703	0.898892	1620	1	-1.0109	0.70247	0.70272	0.918831	2893	0	-1.0109
YKR031C	SPO14	SPOrulation	1	0.29753	0.29703	0.898892	1621	1	-1.0109	0.70247	0.70272	0.918831	2821	0	-1.0109
YNL081C	SWS2	Sick Without Securin	1	0.29753	0.29703	0.898892	1622	1	-1.0109	0.70247	0.70272	0.918831	3062	0	-1.0109
YOR208W	PTP2	Protein Tyrosine Phosphatase	1	0.29753	0.29703	0.898892	1623	1	-1.0109	0.70247	0.70272	0.918831	2983	0	-1.0109
YGL205W	POX1		1	0.29753	0.29703	0.898892	1624	1	-1.0109	0.70247	0.70272	0.918831	2942	0	-1.0109
YMR112C	MED11	MEDiator complex	1	0.29753	0.29703	0.898892	1625	1	-1.0109	0.70247	0.70272	0.918831	2984	0	-1.0109
YDR247W	VHS1	Viable in a Hal3 Sit4 background	1	0.29753	0.29703	0.898892	1626	1	-1.0109	0.70247	0.70272	0.918831	2925	0	-1.0109
YDR488C	PAC11	Perish in the Absence of CIN8	1	0.29753	0.29703	0.898892	1627	1	-1.0109	0.70247	0.70272	0.918831	2979	0	-1.0109
YDL021W	GPM2	Glycerate PhosphoMutase	1	0.29753	0.29703	0.898892	1628	1	-1.0109	0.70247	0.70272	0.918831	2796	0	-1.0109
YKL135C	APL2	clathrin Adaptor Protein complex Large chain	1	0.29753	0.29703	0.898892	1629	1	-1.0109	0.70247	0.70272	0.918831	2801	0	-1.0109
YNL290W	RFC3	Replication Factor C	1	0.29753	0.29703	0.898892	1630	1	-1.0109	0.70247	0.70272	0.918831	2975	0	-1.0109
YCL022C			1	0.29753	0.29703	0.898892	1631	1	-1.0109	0.70247	0.70272	0.918831	2798	0	-1.0109
YKL085W	MDH1	Malate DeHydrogenase	1	0.29753	0.29703	0.898892	1632	1	-1.0109	0.70247	0.70272	0.918831	2795	0	-1.0109
YOR173W	DCS2	DeCapping Scavenger	1	0.29753	0.29703	0.898892	1633	1	-1.0109	0.70247	0.70272	0.918831	2809	0	-1.0109
YDR032C	PST2	Protoplasts-SecreTed	1	0.29753	0.29703	0.898892	1635	1	-1.0109	0.70247	0.70272	0.918831	3026	0	-1.0109
YLR155C	ASP3-1	ASParaginase	1	0.29753	0.29703	0.898892	1637	1	-1.0109	0.70247	0.70272	0.918831	2808	0	-1.0109
YDL220C	CDC13	Cell Division Cycle	1	0.29753	0.29703	0.898892	1638	1	-1.0109	0.70247	0.70272	0.918831	2797	0	-1.0109
YGR147C	NAT2	N-terminal AcetylTransferase	1	0.29753	0.29703	0.898892	1639	1	-1.0109	0.70247	0.70272	0.918831	3027	0	-1.0109
YDR328C	SKP1	Suppressor of Kinetochore Protein mutant	1	0.29753	0.29703	0.898892	1640	1	-1.0109	0.70247	0.70272	0.918831	3061	0	-1.0109
YDL035C	GPR1	G-Protein coupled Receptor	1	0.29753	0.29703	0.898892	1641	1	-1.0109	0.70247	0.70272	0.918831	2871	0	-1.0109
YBL059C-A	CMC2	Cx9C Motif-Containing protein	1	0.29753	0.29703	0.898892	1643	1	-1.0109	0.70247	0.70272	0.918831	2923	0	-1.0109
YDL149W	ATG9	AuTophaGy related	1	0.29753	0.29703	0.898892	1644	1	-1.0109	0.70247	0.70272	0.918831	2918	0	-1.0109
YJR151C	DAN4	Delayed ANaerobic	1	0.29753	0.29703	0.898892	1645	1	-1.0109	0.70247	0.70272	0.918831	2976	0	-1.0109
YER007W	PAC2	Perish in the Absence of Cin8p	1	0.29753	0.29703	0.898892	1646	1	-1.0109	0.70247	0.70272	0.918831	2761	0	-1.0109
YBR189W	RPS9B	Ribosomal Protein of the Small subunit	1	0.29753	0.29703	0.898892	1647	1	-1.0109	0.70247	0.70272	0.918831	2922	0	-1.0109
YML121W	GTR1	GTp binding protein Resemblance	1	0.29753	0.29703	0.898892	1649	1	-1.0109	0.70247	0.70272	0.918831	2917	0	-1.0109
YLR253W	CQD2	CoQ Distribution	1	0.29753	0.29703	0.898892	1650	1	-1.0109	0.70247	0.70272	0.918831	2764	0	-1.0109
YHL047C	ARN2	AFT1 ReguloN	1	0.29753	0.29703	0.898892	1651	1	-1.0109	0.70247	0.70272	0.918831	3050	0	-1.0109
YBR020W	GAL1	GALactose metabolism	1	0.29753	0.29703	0.898892	1652	1	-1.0109	0.70247	0.70272	0.918831	2978	0	-1.0109
YKR040C			1	0.29753	0.29703	0.898892	1654	1	-1.0109	0.70247	0.70272	0.918831	2919	0	-1.0109
YFL065C			1	0.29753	0.29703	0.898892	1655	1	-1.0109	0.70247	0.70272	0.918831	2802	0	-1.0109
YDR408C	ADE8	ADEnine requiring	1	0.29753	0.29703	0.898892	1656	1	-1.0109	0.70247	0.70272	0.918831	2824	0	-1.0109
YDR016C	DAD1	Duo1 And Dam1 interacting	1	0.29753	0.29703	0.898892	1657	1	-1.0109	0.70247	0.70272	0.918831	2974	0	-1.0109
YIL115W-A			1	0.29753	0.29703	0.898892	1659	1	-1.0109	0.70247	0.70272	0.918831	3048	0	-1.0109
YOR130C	ORT1	ORnithine Transporter	1	0.29753	0.29703	0.898892	1660	1	-1.0109	0.70247	0.70272	0.918831	2927	0	-1.0109
YDL211C			1	0.29753	0.29703	0.898892	1661	1	-1.0109	0.70247	0.70272	0.918831	2800	0	-1.0109
YAR019W-A			1	0.29753	0.29703	0.898892	1662	1	-1.0109	0.70247	0.70272	0.918831	2760	0	-1.0109
YBL060W	YEL1	Yeast EFA6-Like	1	0.29753	0.29703	0.898892	1663	1	-1.0109	0.70247	0.70272	0.918831	3051	0	-1.0109
YFR052C-A			1	0.29753	0.29703	0.898892	1664	1	-1.0109	0.70247	0.70272	0.918831	2926	0	-1.0109
YBR184W			1	0.29753	0.29703	0.898892	1665	1	-1.0109	0.70247	0.70272	0.918831	2799	0	-1.0109
YAR033W	MST28	Multicopy suppressor of Sec Twenty one	1	0.064478	0.064757	0.898892	397	1	-0.99421	0.93552	0.93582	0.987832	4261	0	-0.99421
YER136W	GDI1	GDP Dissociation Inhibitor	1	0.064478	0.064757	0.898892	398	1	-0.99421	0.93552	0.93582	0.987832	4262	0	-0.99421
YGL163C	RAD54	RADiation sensitive	1	0.064478	0.064757	0.898892	399	1	-0.99421	0.93552	0.93582	0.987832	4263	0	-0.99421
YBL026W	LSM2	Like SM	1	0.064478	0.064757	0.898892	400	1	-0.99421	0.93552	0.93582	0.987832	4264	0	-0.99421
YAL016C-B			1	0.064478	0.064757	0.898892	401	1	-0.99421	0.93552	0.93582	0.987832	4259	0	-0.99421
YJL030W	MAD2	Mitotic Arrest-Deficient	1	0.064478	0.064757	0.898892	402	1	-0.99421	0.93552	0.93582	0.987832	4260	0	-0.99421
YNL161W	CBK1	Cell wall Biosynthesis Kinase	4	0.0022408	0.0078321	0.88575	22	2	-0.98937	0.62133	0.62085	0.918831	2696	0	-0.98937
YLL048C	YBT1	Yeast Bile Transporter	4	0.020032	0.063481	0.898892	131	2	-0.98937	0.35398	0.35336	0.881753	1448	0	-0.98937
YJR078W	BNA2	Biosynthesis of Nicotinic Acid	4	0.057286	0.1623	0.898892	370	2	-0.98937	0.17851	0.17803	0.85341	738	0	-0.98937
YAL059C-A			4	0.081847	0.20677	0.898892	475	3	-0.98937	0.92469	0.92382	0.982497	4199	0	-0.98937
YMR075W	RCO1		4	0.14688	0.30747	0.898892	830	2	-0.98937	0.35398	0.35336	0.881753	1440	0	-0.98937
YGL125W	MET13	METhionine requiring	4	0.30335	0.52185	0.898892	1685	2	-0.98937	0.75197	0.75179	0.949169	3557	0	-0.98937
YDR305C	HNT2	Histidine triad NucleoTide-binding	4	0.34395	0.55575	0.901092	1704	2	-0.98937	0.35398	0.35336	0.881753	1431	0	-0.98937
YJL034W	KAR2	KARyogamy	4	0.34395	0.55575	0.901092	1710	2	-0.98937	0.92469	0.92382	0.982497	4206	0	-0.98937
YMR192W	GYL1	GYp Like	4	0.34395	0.55575	0.901092	1714	2	-0.98937	0.62133	0.62085	0.918831	2670	0	-0.98937
YMR275C	BUL1	Binds Ubiquitin Ligase	2	0.50654	0.54795	0.898892	1934	1	-0.98937	0.72557	0.7251	0.918831	3336	0	-0.98937
YML035C	AMD1	AMP Deaminase	2	0.50654	0.54795	0.898892	1937	1	-0.98937	0.72557	0.7251	0.918831	3462	0	-0.98937
YEL045C			2	0.50654	0.54795	0.898892	1944	1	-0.98937	0.72557	0.7251	0.918831	3424	0	-0.98937
YNL252C	MRPL17	Mitochondrial Ribosomal Protein, Large subunit	2	0.50654	0.54795	0.898892	1948	1	-0.98937	0.72557	0.7251	0.918831	3388	0	-0.98937
YOL085C			2	0.50654	0.54795	0.898892	1949	1	-0.98937	0.72557	0.7251	0.918831	3471	0	-0.98937
YBL087C	RPL23A	Ribosomal Protein of the Large subunit	2	0.50654	0.54795	0.898892	1952	1	-0.98937	0.72557	0.7251	0.918831	3078	0	-0.98937
YBL073W			2	0.50654	0.54795	0.898892	1954	1	-0.98937	0.72557	0.7251	0.918831	3258	0	-0.98937
YML105C	SEC65	SECretory	2	0.50654	0.54795	0.898892	1955	1	-0.98937	0.72557	0.7251	0.918831	3106	0	-0.98937
YOR374W	ALD4	ALdehyde Dehydrogenase	2	0.50654	0.54795	0.898892	1956	1	-0.98937	0.72557	0.7251	0.918831	3299	0	-0.98937
YBR034C	HMT1	HnRNP MethylTransferase	2	0.50654	0.54795	0.898892	1960	1	-0.98937	0.72557	0.7251	0.918831	3337	0	-0.98937
YLR220W	CCC1	Cross-Complements Ca(2+) phenotype of csg1	2	0.50654	0.54795	0.898892	1963	1	-0.98937	0.72557	0.7251	0.918831	3376	0	-0.98937
YLR392C	ART10	Arrestin-Related Trafficking adaptors	2	0.50654	0.54795	0.898892	1965	1	-0.98937	0.72557	0.7251	0.918831	3529	0	-0.98937
YDL097C	RPN6	Regulatory Particle Non-ATPase	2	0.50654	0.54795	0.898892	1968	1	-0.98937	0.72557	0.7251	0.918831	3165	0	-0.98937
YLR154W-B			2	0.50654	0.54795	0.898892	1969	1	-0.98937	0.72557	0.7251	0.918831	3389	0	-0.98937
YBL091C-A	SCS22	Suppressor of Choline Sensitivity	2	0.50654	0.54795	0.898892	1979	1	-0.98937	0.72557	0.7251	0.918831	3547	0	-0.98937
YGR242W			2	0.50654	0.54795	0.898892	1984	1	-0.98937	0.72557	0.7251	0.918831	3401	0	-0.98937
YMR263W	SAP30	Sin3-Associated Polypeptide	2	0.50654	0.54795	0.898892	1988	1	-0.98937	0.72557	0.7251	0.918831	3256	0	-0.98937
YOR254C	SEC63	SECretory	2	0.50654	0.54795	0.898892	1999	1	-0.98937	0.72557	0.7251	0.918831	3417	0	-0.98937
YLR084C	RAX2		2	0.50654	0.54795	0.898892	2001	1	-0.98937	0.72557	0.7251	0.918831	3172	0	-0.98937
YLR324W	PEX30	PEroXisome related	2	0.50654	0.54795	0.898892	2003	1	-0.98937	0.72557	0.7251	0.918831	3479	0	-0.98937
YLL043W	FPS1	FdP1 Suppressor	2	0.50654	0.54795	0.898892	2013	1	-0.98937	0.72557	0.7251	0.918831	3162	0	-0.98937
YER186C			2	0.50654	0.54795	0.898892	2026	1	-0.98937	0.72557	0.7251	0.918831	3187	0	-0.98937
YMR149W	SWP1	Suppressor of a WbP1 mutation	2	0.50654	0.54795	0.898892	2027	1	-0.98937	0.72557	0.7251	0.918831	3284	0	-0.98937
YLR020C	YEH2	Yeast steryl Ester Hydrolase	2	0.50654	0.54795	0.898892	2028	1	-0.98937	0.72557	0.7251	0.918831	3209	0	-0.98937
YDR284C	DPP1	Diacylglycerol Pyrophosphate Phosphatase	2	0.50654	0.54795	0.898892	2032	1	-0.98937	0.72557	0.7251	0.918831	3276	0	-0.98937
YDR358W	GGA1	Golgi-localized, Gamma-adaptin ear homology, Arf-binding protein	2	0.50654	0.54795	0.898892	2054	1	-0.98937	0.72557	0.7251	0.918831	3410	0	-0.98937
YPL099C	INA17	INner membrane Assembly 17 kDa	2	0.50654	0.54795	0.898892	2058	1	-0.98937	0.72557	0.7251	0.918831	3268	0	-0.98937
YGR122C-A			2	0.50654	0.54795	0.898892	2062	1	-0.98937	0.72557	0.7251	0.918831	3372	0	-0.98937
YER144C	UBP5	UBiquitin-specific Protease	2	0.50654	0.54795	0.898892	2066	1	-0.98937	0.72557	0.7251	0.918831	3540	0	-0.98937
YMR085W			2	0.50654	0.54795	0.898892	2067	1	-0.98937	0.72557	0.7251	0.918831	3265	0	-0.98937
YIL097W	FYV10	Function required for Yeast Viability	2	0.50654	0.54795	0.898892	2068	1	-0.98937	0.72557	0.7251	0.918831	3204	0	-0.98937
YMR242C	RPL20A	Ribosomal Protein of the Large subunit	2	0.50654	0.54795	0.898892	2073	1	-0.98937	0.72557	0.7251	0.918831	3120	0	-0.98937
YHR176W	FMO1	Flavin containing MonoOxygenase	2	0.50654	0.54795	0.898892	2074	1	-0.98937	0.72557	0.7251	0.918831	3169	0	-0.98937
YIL052C	RPL34B	Ribosomal Protein of the Large subunit	2	0.50654	0.54795	0.898892	2090	1	-0.98937	0.72557	0.7251	0.918831	3473	0	-0.98937
YOR369C	RPS12	Ribosomal Protein of the Small subunit	2	0.50654	0.54795	0.898892	2096	1	-0.98937	0.72557	0.7251	0.918831	3324	0	-0.98937
YDR481C	PHO8	PHOsphate metabolism	2	0.50654	0.54795	0.898892	2097	1	-0.98937	0.72557	0.7251	0.918831	3201	0	-0.98937
YDR008C			2	0.50654	0.54795	0.898892	2100	1	-0.98937	0.72557	0.7251	0.918831	3443	0	-0.98937
YDR112W	IRC2	Increased Recombination Centers	2	0.50654	0.54795	0.898892	2102	1	-0.98937	0.72557	0.7251	0.918831	3200	0	-0.98937
YBL003C	HTA2	Histone h Two A	2	0.50654	0.54795	0.898892	2106	1	-0.98937	0.72557	0.7251	0.918831	3326	0	-0.98937
YNL129W	NRK1	Nicotinamide Riboside Kinase	2	0.50654	0.54795	0.898892	2110	1	-0.98937	0.72557	0.7251	0.918831	3327	0	-0.98937
YBR152W	SPP381	Suppressor of PrP38-1	2	0.50654	0.54795	0.898892	2112	1	-0.98937	0.72557	0.7251	0.918831	3266	0	-0.98937
YBL100W-C			2	0.50654	0.54795	0.898892	2113	1	-0.98937	0.72557	0.7251	0.918831	3460	0	-0.98937
YBL033C	RIB1	RIBoflavin biosynthesis	2	0.50654	0.54795	0.898892	2114	1	-0.98937	0.72557	0.7251	0.918831	3436	0	-0.98937
YLR240W	VPS34	Vacuolar Protein Sorting	2	0.50654	0.54795	0.898892	2121	1	-0.98937	0.72557	0.7251	0.918831	3413	0	-0.98937
YJR082C	EAF6	Esa1p-Associated Factor	2	0.50654	0.54795	0.898892	2124	1	-0.98937	0.72557	0.7251	0.918831	3275	0	-0.98937
YGR056W	RSC1	Remodel the Structure of Chromatin	2	0.50654	0.54795	0.898892	2128	1	-0.98937	0.72557	0.7251	0.918831	3223	0	-0.98937
YOR265W	RBL2	Rescues Beta-tubulin Lethality	2	0.50654	0.54795	0.898892	2129	1	-0.98937	0.72557	0.7251	0.918831	3402	0	-0.98937
YPR203W			2	0.50654	0.54795	0.898892	2132	1	-0.98937	0.72557	0.7251	0.918831	3294	0	-0.98937
YPR095C	SYT1	Suppressor of ypt3	2	0.50654	0.54795	0.898892	2136	1	-0.98937	0.72557	0.7251	0.918831	3408	0	-0.98937
YOR338W			2	0.50654	0.54795	0.898892	2137	1	-0.98937	0.72557	0.7251	0.918831	3244	0	-0.98937
YBR162W-A	YSY6		2	0.50654	0.54795	0.898892	2142	1	-0.98937	0.72557	0.7251	0.918831	3277	0	-0.98937
YER135C			2	0.50654	0.54795	0.898892	2144	1	-0.98937	0.72557	0.7251	0.918831	3426	0	-0.98937
YLR060W	FRS1	phenylalanyl (F)-tRNA Synthetase	2	0.50654	0.54795	0.898892	2145	1	-0.98937	0.72557	0.7251	0.918831	3340	0	-0.98937
YDR543C			2	0.50654	0.54795	0.898892	2146	1	-0.98937	0.72557	0.7251	0.918831	3343	0	-0.98937
YHR028W-A			2	0.50654	0.54795	0.898892	2150	1	-0.98937	0.72557	0.7251	0.918831	3367	0	-0.98937
YFR050C	PRE4	PRoteinase yscE	2	0.50654	0.54795	0.898892	2168	1	-0.98937	0.72557	0.7251	0.918831	3282	0	-0.98937
YDR149C			2	0.50654	0.54795	0.898892	2169	1	-0.98937	0.72557	0.7251	0.918831	3350	0	-0.98937
YCL048W-A			2	0.50654	0.54795	0.898892	2173	1	-0.98937	0.72557	0.7251	0.918831	3544	0	-0.98937
YGR134W	CAF130	CCR4 Associated Factor	2	0.35116	0.44404	0.898892	1776	1	-0.98723	0.47317	0.47348	0.881753	1753	0	-0.98723
YHR213W-A			3	0.0068991	0.018855	0.898892	59	1	-0.96778	0.27941	0.27985	0.881753	1244	0	-0.96778
YJL116C	NCA3	Nuclear Control of ATPase	3	0.011728	0.030973	0.898892	89	1	-0.96778	0.62134	0.62175	0.918831	2703	0	-0.96778
YPL254W	HFI1	Histone H2A Functional Interactor	3	0.029056	0.072898	0.898892	199	1	-0.96778	0.85624	0.85691	0.977684	3828	0	-0.96778
YDL174C	DLD1	D-Lactate Dehydrogenase	5	0.029851	0.10584	0.898892	204	1	-0.96778	0.30719	0.30755	0.881753	1389	0	-0.96778
YKL017C	HCS1	dna HeliCaSe	3	0.033082	0.082128	0.898892	218	2	-0.96778	0.85624	0.85691	0.977684	3886	0	-0.96778
YJR152W	DAL5	Degradation of Allantoin	5	0.034706	0.11803	0.898892	225	2	-0.96778	0.13142	0.13165	0.85341	587	0	-0.96778
YIR036W-A			5	0.03773	0.12519	0.898892	247	2	-0.96778	0.96055	0.96039	0.992694	4323	0	-0.96778
YLR168C	UPS2	UnProceSsed	3	0.037826	0.092616	0.898892	248	1	-0.96778	0.11059	0.10971	0.85341	546	0	-0.96778
YBR288C	APM3	clathrin Adaptor Protein complex Medium chain	3	0.052358	0.12442	0.898892	340	2	-0.96778	0.85624	0.85691	0.977684	3903	0	-0.96778
YGR070W	ROM1	RhO1 Multicopy suppressor	3	0.052358	0.12442	0.898892	341	2	-0.96778	0.85624	0.85691	0.977684	3816	0	-0.96778
YPL161C	BEM4	Bud EMergence	5	0.053778	0.16075	0.898892	352	3	-0.96778	0.96055	0.96039	0.992694	4324	0	-0.96778
YJL032W			3	0.057364	0.13528	0.898892	371	1	-0.96778	0.51728	0.51786	0.889644	2549	0	-0.96778
YGL195W	GCN1	General Control Nonderepressible	3	0.079822	0.18143	0.898892	457	1	-0.96778	0.85624	0.85691	0.977684	3890	0	-0.96778
YKL162C			3	0.095993	0.21341	0.898892	619	1	-0.96778	0.046724	0.046327	0.85341	192	0	-0.96778
YML007W	YAP1	Yeast AP-1	3	0.098768	0.21874	0.898892	631	2	-0.96778	0.85624	0.85691	0.977684	3879	0	-0.96778
YER008C	SEC3	SECretory	3	0.098768	0.21874	0.898892	643	2	-0.96778	0.85624	0.85691	0.977684	3874	0	-0.96778
YML120C	NDI1	NADH Dehydrogenase Internal	4	0.099472	0.23507	0.898892	648	1	-0.96778	0.62133	0.62085	0.918831	2678	0	-0.96778
YDL064W	UBC9	UBiquitin-Conjugating	3	0.10678	0.23385	0.898892	659	1	-0.96778	0.51728	0.51786	0.889644	2499	0	-0.96778
YKL128C	PMU1	PhosphoMUtase	3	0.14438	0.28907	0.898892	826	1	-0.96778	0.85624	0.85691	0.977684	3839	0	-0.96778
YIL056W	VHR1	VHt1 Regulator	3	0.15009	0.29528	0.898892	850	1	-0.96778	0.85624	0.85691	0.977684	3915	0	-0.96778
YML090W			5	0.15983	0.365	0.898892	872	3	-0.96778	0.70295	0.7028	0.918831	3064	0	-0.96778
YOR241W	MET7	METhionine requiring	3	0.16128	0.30727	0.898892	876	2	-0.96778	0.85624	0.85691	0.977684	3854	0	-0.96778
YDL094C			3	0.16128	0.30727	0.898892	878	1	-0.96778	0.64854	0.64914	0.918831	2717	0	-0.96778
YER098W	UBP9	UBiquitin-specific Protease	3	0.16128	0.30727	0.898892	884	1	-0.96778	0.85624	0.85691	0.977684	3821	0	-0.96778
YBR254C	TRS20	TRapp Subunit	3	0.19812	0.34668	0.898892	1099	1	-0.96778	0.85624	0.85691	0.977684	3894	0	-0.96778
YIR033W	MGA2	Multicopy suppressor of GAm1 (snf2)	3	0.19812	0.34668	0.898892	1104	1	-0.96778	0.27941	0.27985	0.881753	1234	0	-0.96778
YJL186W	MNN5	MaNNosyltransferase	3	0.2129	0.36223	0.898892	1171	2	-0.96778	0.85624	0.85691	0.977684	3892	0	-0.96778
YPL157W	TGS1	TrimethylGuanosine Synthase	3	0.2129	0.36223	0.898892	1173	2	-0.96778	0.85624	0.85691	0.977684	3783	0	-0.96778
YMR140W	SIP5	Snf1 Interacting Protein	3	0.2129	0.36223	0.898892	1187	2	-0.96778	0.85624	0.85691	0.977684	3918	0	-0.96778
YDL062W			3	0.2129	0.36223	0.898892	1191	2	-0.96778	0.85624	0.85691	0.977684	3810	0	-0.96778
YPL138C	SPP1	Set1c, Phd finger Protein	3	0.2129	0.36223	0.898892	1245	2	-0.96778	0.85624	0.85691	0.977684	3793	0	-0.96778
YJL052W	TDH1	Triose-phosphate DeHydrogenase	3	0.23747	0.38817	0.898892	1260	1	-0.96778	0.60948	0.61003	0.918831	2655	0	-0.96778
YCR027C	RHB1	RHeB homolog	3	0.23747	0.38817	0.898892	1265	1	-0.96778	0.85624	0.85691	0.977684	3913	0	-0.96778
YDR437W	GPI19	Glycosyl PhosphatidylInositol anchor biosynthesis	3	0.23747	0.38817	0.898892	1271	1	-0.96778	0.27941	0.27985	0.881753	1257	0	-0.96778
YKR049C	FMP46	Found in Mitochondrial Proteome	4	0.25502	0.45941	0.898892	1299	1	-0.96778	0.62133	0.62085	0.918831	2665	0	-0.96778
YIL048W	NEO1	NEOmycin-resistance	3	0.30068	0.45359	0.898892	1667	1	-0.96778	0.85624	0.85691	0.977684	3916	0	-0.96778
YLR151C	PCD1	Peroxisomal Coenzyme A Diphosphatase	3	0.30068	0.45359	0.898892	1668	1	-0.96778	0.51728	0.51786	0.889644	2603	0	-0.96778
YCR057C	PWP2	Periodic tryptophan (W) Protein	3	0.30068	0.45359	0.898892	1675	1	-0.96778	0.38806	0.38848	0.881753	1706	0	-0.96778
YCR005C	CIT2	CITrate synthase	3	0.30068	0.45359	0.898892	1677	1	-0.96778	0.85624	0.85691	0.977684	3891	0	-0.96778
YML100W	TSL1	Trehalose Synthase Long chain	3	0.30068	0.45359	0.898892	1678	1	-0.96778	0.27941	0.27985	0.881753	1303	0	-0.96778
YER124C	DSE1	Daughter Specific Expression	4	0.30335	0.52185	0.898892	1687	1	-0.96778	0.62133	0.62085	0.918831	2682	0	-0.96778
YGR183C	QCR9	ubiQuinol-cytochrome C oxidoReductase	4	0.34395	0.55575	0.901092	1720	2	-0.96778	0.92469	0.92382	0.982497	4221	0	-0.96778
YHR199C-A	NBL1	N-terminal-Borealin Like protein	3	0.35012	0.50475	0.898892	1726	1	-0.96778	0.85624	0.85691	0.977684	3820	0	-0.96778
YEL030W	ECM10	ExtraCellular Mutant	3	0.38116	0.53594	0.898892	1852	1	-0.96778	0.85624	0.85691	0.977684	3902	0	-0.96778
YHL036W	MUP3	Methionine UPtake	5	0.4667	0.69335	0.943519	1875	2	-0.96778	0.10608	0.10606	0.85341	534	0	-0.96778
YJR035W	RAD26	RADiation sensitive	3	0.47735	0.63219	0.943519	1885	1	-0.96778	0.85624	0.85691	0.977684	3895	0	-0.96778
YGR142W	BTN2	BaTteN disease	3	0.47735	0.63219	0.943519	1886	1	-0.96778	0.64854	0.64914	0.918831	2729	0	-0.96778
YIL014C-A			3	0.47735	0.63219	0.943519	1887	1	-0.96778	0.85624	0.85691	0.977684	3852	0	-0.96778
YIL004C	BET1	Blocked Early in Transport	3	0.47735	0.63219	0.943519	1902	1	-0.96778	0.85624	0.85691	0.977684	3861	0	-0.96778
YDR306C	PFU1	Pheromone, F-box, Ubiquitination	3	0.47735	0.63219	0.943519	1910	1	-0.96778	0.36818	0.36857	0.881753	1457	0	-0.96778
YLR416C			3	0.47735	0.63219	0.943519	1911	1	-0.96778	0.51728	0.51786	0.889644	2504	0	-0.96778
YAL012W	CYS3	CYStathionine gamma-lyase	3	0.47735	0.63219	0.943519	1912	1	-0.96778	0.51728	0.51786	0.889644	2510	0	-0.96778
YPL228W	CET1	Capping Enzyme Triphosphatase	3	0.47735	0.63219	0.943519	1913	1	-0.96778	0.85624	0.85691	0.977684	3792	0	-0.96778
YGL028C	SCW11	Soluble Cell Wall protein	3	0.47735	0.63219	0.943519	1916	1	-0.96778	0.85624	0.85691	0.977684	3819	0	-0.96778
YLL029W	FRA1	Fe Repressor of Activation	3	0.47735	0.63219	0.943519	1919	1	-0.96778	0.85624	0.85691	0.977684	3818	0	-0.96778
YPL150W			3	0.47735	0.63219	0.943519	1922	1	-0.96778	0.85624	0.85691	0.977684	3800	0	-0.96778
YMR062C	ARG7	ARGinine requiring	3	0.47735	0.63219	0.943519	1925	1	-0.96778	0.51728	0.51786	0.889644	2533	0	-0.96778
YJL182C			3	0.47735	0.63219	0.943519	1928	1	-0.96778	0.046724	0.046327	0.85341	186	0	-0.96778
YER190C-A			1	0.52386	0.52322	0.898892	2178	0	-0.96778	0.47614	0.47584	0.881753	1869	0	-0.96778
YML060W	OGG1	8-OxoGuanine Glycosylase/lyase	1	0.52386	0.52322	0.898892	2180	0	-0.96778	0.47614	0.47584	0.881753	1833	0	-0.96778
YJL190C	RPS22A	Ribosomal Protein of the Small subunit	1	0.52386	0.52322	0.898892	2181	0	-0.96778	0.47614	0.47584	0.881753	1763	0	-0.96778
YLR045C	STU2	Suppressor of TUbulin	1	0.52386	0.52322	0.898892	2184	0	-0.96778	0.47614	0.47584	0.881753	1870	0	-0.96778
YDR013W	PSF1	Partner of Sld Five	1	0.52386	0.52322	0.898892	2185	0	-0.96778	0.47614	0.47584	0.881753	1848	0	-0.96778
YOL083W	ATG34	AuTophaGy related	1	0.52386	0.52322	0.898892	2187	0	-0.96778	0.47614	0.47584	0.881753	1782	0	-0.96778
YLR296W			1	0.52386	0.52322	0.898892	2188	0	-0.96778	0.47614	0.47584	0.881753	1867	0	-0.96778
YPR114W			1	0.52386	0.52322	0.898892	2192	0	-0.96778	0.47614	0.47584	0.881753	1868	0	-0.96778
YJR071W			1	0.52386	0.52322	0.898892	2193	0	-0.96778	0.47614	0.47584	0.881753	1843	0	-0.96778
YOR210W	RPB10	RNA Polymerase B	1	0.52386	0.52322	0.898892	2195	0	-0.96778	0.47614	0.47584	0.881753	2235	0	-0.96778
YIL041W	GVP36	Golgi Vesicle Protein	1	0.52386	0.52322	0.898892	2196	0	-0.96778	0.47614	0.47584	0.881753	1805	0	-0.96778
YMR262W			1	0.52386	0.52322	0.898892	2197	0	-0.96778	0.47614	0.47584	0.881753	1853	0	-0.96778
YBR209W			1	0.52386	0.52322	0.898892	2199	0	-0.96778	0.47614	0.47584	0.881753	1807	0	-0.96778
YPR139C	LOA1	Lysophosphatidic acid: Oleoyl-CoA Acyltransferase	1	0.52386	0.52322	0.898892	2200	0	-0.96778	0.47614	0.47584	0.881753	2232	0	-0.96778
YNL076W	MKS1	Multicopy Kinase Suppressor	1	0.52386	0.52322	0.898892	2201	0	-0.96778	0.47614	0.47584	0.881753	2233	0	-0.96778
YKL075C	AAN1	Actin, Aging and Nutrient modulator	1	0.52386	0.52322	0.898892	2204	0	-0.96778	0.47614	0.47584	0.881753	1838	0	-0.96778
YDR243C	PRP28	Pre-mRNA Processing	1	0.52386	0.52322	0.898892	2205	0	-0.96778	0.47614	0.47584	0.881753	1854	0	-0.96778
YNL224C	SQS1	SQuelch of Splicing suppression	1	0.52386	0.52322	0.898892	2206	0	-0.96778	0.47614	0.47584	0.881753	1855	0	-0.96778
YOR381W	FRE3	Ferric REductase	1	0.52386	0.52322	0.898892	2207	0	-0.96778	0.47614	0.47584	0.881753	1856	0	-0.96778
YIL089W			1	0.52386	0.52322	0.898892	2208	0	-0.96778	0.47614	0.47584	0.881753	1852	0	-0.96778
YNL259C	ATX1	AnTioXidant	1	0.52386	0.52322	0.898892	2209	0	-0.96778	0.47614	0.47584	0.881753	1802	0	-0.96778
YJR041C	URB2	Unhealthy Ribosome Biogenesis	1	0.52386	0.52322	0.898892	2210	0	-0.96778	0.47614	0.47584	0.881753	1803	0	-0.96778
YGL159W			1	0.52386	0.52322	0.898892	2211	0	-0.96778	0.47614	0.47584	0.881753	2030	0	-0.96778
YBR168W	PEX32	PEroXisome related	1	0.52386	0.52322	0.898892	2212	0	-0.96778	0.47614	0.47584	0.881753	2234	0	-0.96778
YLR286W-A			1	0.52386	0.52322	0.898892	2213	0	-0.96778	0.47614	0.47584	0.881753	1844	0	-0.96778
YLR390W-A	CCW14	Covalently linked Cell Wall protein	1	0.52386	0.52322	0.898892	2214	0	-0.96778	0.47614	0.47584	0.881753	1776	0	-0.96778
YLR438W	CAR2	Catabolism of ARginine	1	0.52386	0.52322	0.898892	2215	0	-0.96778	0.47614	0.47584	0.881753	1825	0	-0.96778
YDR319C	YFT2		1	0.52386	0.52322	0.898892	2220	0	-0.96778	0.47614	0.47584	0.881753	1823	0	-0.96778
YPL072W	UBP16	UBiquitin-specific Protease	1	0.52386	0.52322	0.898892	2224	0	-0.96778	0.47614	0.47584	0.881753	1876	0	-0.96778
YLR353W	BUD8	BUD site selection	1	0.52386	0.52322	0.898892	2225	0	-0.96778	0.47614	0.47584	0.881753	1780	0	-0.96778
YML037C	LFT1	Laa Function Two	1	0.52386	0.52322	0.898892	2226	0	-0.96778	0.47614	0.47584	0.881753	1770	0	-0.96778
YPL012W	RRP12	Ribosomal RNA Processing	1	0.52386	0.52322	0.898892	2228	0	-0.96778	0.47614	0.47584	0.881753	1865	0	-0.96778
YMR317W			1	0.52386	0.52322	0.898892	2229	0	-0.96778	0.47614	0.47584	0.881753	1888	0	-0.96778
YAL028W	FRT2	Functionally Related to TCP1	1	0.52386	0.52322	0.898892	2230	0	-0.96778	0.47614	0.47584	0.881753	1772	0	-0.96778
YPR065W	ROX1	Regulation by OXygen	1	0.52386	0.52322	0.898892	2232	0	-0.96778	0.47614	0.47584	0.881753	1884	0	-0.96778
YMR305C	SCW10	Soluble Cell Wall protein	1	0.52386	0.52322	0.898892	2233	0	-0.96778	0.47614	0.47584	0.881753	1774	0	-0.96778
YAR047C			1	0.52386	0.52322	0.898892	2234	0	-0.96778	0.47614	0.47584	0.881753	1760	0	-0.96778
YJL113W			1	0.52386	0.52322	0.898892	2235	0	-0.96778	0.47614	0.47584	0.881753	1829	0	-0.96778
YDR153C	ENT5	Epsin N-Terminal homology	1	0.52386	0.52322	0.898892	2236	0	-0.96778	0.47614	0.47584	0.881753	1828	0	-0.96778
YGL225W	VRG4	Vandate Resistance Glycosylation	1	0.52386	0.52322	0.898892	2237	0	-0.96778	0.47614	0.47584	0.881753	1812	0	-0.96778
YPR098C	TMH18	TMem205 Homolog of 18 kDa	1	0.52386	0.52322	0.898892	2238	0	-0.96778	0.47614	0.47584	0.881753	1761	0	-0.96778
YJL216C	IMA5	IsoMAltase	1	0.52386	0.52322	0.898892	2239	0	-0.96778	0.47614	0.47584	0.881753	1818	0	-0.96778
YJL019W	MPS3	MonoPolar Spindle	1	0.52386	0.52322	0.898892	2240	0	-0.96778	0.47614	0.47584	0.881753	1775	0	-0.96778
YGR002C	SWC4	SWr Complex	1	0.52386	0.52322	0.898892	2241	0	-0.96778	0.47614	0.47584	0.881753	1813	0	-0.96778
YGR261C	APL6	clathrin Adaptor Protein complex Large chain	1	0.52386	0.52322	0.898892	2243	0	-0.96778	0.47614	0.47584	0.881753	1860	0	-0.96778
YGL245W	GUS1	GlUtamyl-tRNA Synthetase	1	0.52386	0.52322	0.898892	2244	0	-0.96778	0.47614	0.47584	0.881753	1777	0	-0.96778
YDR333C	RQC1	Ribosome Quality Control	1	0.52386	0.52322	0.898892	2246	0	-0.96778	0.47614	0.47584	0.881753	1864	0	-0.96778
YDR524C-B			1	0.52386	0.52322	0.898892	2247	0	-0.96778	0.47614	0.47584	0.881753	1863	0	-0.96778
YMR189W	GCV2	GlyCine cleaVage	1	0.52386	0.52322	0.898892	2249	0	-0.96778	0.47614	0.47584	0.881753	1871	0	-0.96778
YPL122C	TFB2	Transcription Factor B	1	0.52386	0.52322	0.898892	2250	0	-0.96778	0.47614	0.47584	0.881753	1862	0	-0.96778
YAR019C	CDC15	Cell Division Cycle	1	0.52386	0.52322	0.898892	2251	0	-0.96778	0.47614	0.47584	0.881753	2236	0	-0.96778
YCL058W-A	ADF1	Antisense of Depressing Factor	1	0.52386	0.52322	0.898892	2252	0	-0.96778	0.47614	0.47584	0.881753	2197	0	-0.96778
YBR298C-A			1	0.52386	0.52322	0.898892	2254	0	-0.96778	0.47614	0.47584	0.881753	1832	0	-0.96778
YLL052C	AQY2	AQuaporin from Yeast	1	0.52386	0.52322	0.898892	2255	0	-0.96778	0.47614	0.47584	0.881753	1835	0	-0.96778
YOR231W	MKK1	Mitogen-activated protein Kinase-Kinase	1	0.52386	0.52322	0.898892	2256	0	-0.96778	0.47614	0.47584	0.881753	2196	0	-0.96778
YCR001W			1	0.52386	0.52322	0.898892	2258	0	-0.96778	0.47614	0.47584	0.881753	2195	0	-0.96778
YOR149C	SMP3	Stable Maintenance of pSRI	1	0.52386	0.52322	0.898892	2259	0	-0.96778	0.47614	0.47584	0.881753	1837	0	-0.96778
YGR239C	PEX21	PEroXin	1	0.52386	0.52322	0.898892	2260	0	-0.96778	0.47614	0.47584	0.881753	2198	0	-0.96778
YOL075C			1	0.52386	0.52322	0.898892	2261	0	-0.96778	0.47614	0.47584	0.881753	1840	0	-0.96778
YKL219W	COS9	COnserved Sequence	1	0.52386	0.52322	0.898892	2262	0	-0.96778	0.47614	0.47584	0.881753	2194	0	-0.96778
YBL108W			1	0.52386	0.52322	0.898892	2263	0	-0.96778	0.47614	0.47584	0.881753	1839	0	-0.96778
YFL047W	RGD2	RhoGAP domain	1	0.52386	0.52322	0.898892	2264	0	-0.96778	0.47614	0.47584	0.881753	1845	0	-0.96778
YNL339C	YRF1-6		1	0.52386	0.52322	0.898892	2265	0	-0.96778	0.47614	0.47584	0.881753	2245	0	-0.96778
YGR197C	SNG1		1	0.52386	0.52322	0.898892	2266	0	-0.96778	0.47614	0.47584	0.881753	2248	0	-0.96778
YEL050W-A			1	0.52386	0.52322	0.898892	2267	0	-0.96778	0.47614	0.47584	0.881753	1819	0	-0.96778
YPR167C	MET16	METhionine requiring	1	0.52386	0.52322	0.898892	2268	0	-0.96778	0.47614	0.47584	0.881753	2242	0	-0.96778
YLR121C	YPS3	YaPSin	1	0.52386	0.52322	0.898892	2269	0	-0.96778	0.47614	0.47584	0.881753	1817	0	-0.96778
YOR047C	STD1	Suppressor of Tbp Deletion	1	0.52386	0.52322	0.898892	2271	0	-0.96778	0.47614	0.47584	0.881753	1849	0	-0.96778
YIL035C	CKA1	Casein Kinase Alpha subunit	1	0.52386	0.52322	0.898892	2272	0	-0.96778	0.47614	0.47584	0.881753	2247	0	-0.96778
YNL096C	RPS7B	Ribosomal Protein of the Small subunit	1	0.52386	0.52322	0.898892	2274	0	-0.96778	0.47614	0.47584	0.881753	2246	0	-0.96778
YOR052C	TMC1	Trivalent Metalloid sensitive, Cuz1-related protein	1	0.52386	0.52322	0.898892	2275	0	-0.96778	0.47614	0.47584	0.881753	1846	0	-0.96778
YFL003C	MSH4	MutS Homolog	1	0.52386	0.52322	0.898892	2276	0	-0.96778	0.47614	0.47584	0.881753	2201	0	-0.96778
YJL122W	ALB1	Arx1 Little Brother	1	0.52386	0.52322	0.898892	2278	0	-0.96778	0.47614	0.47584	0.881753	2193	0	-0.96778
YDL156W	CMR1	Changed Mutation Rate	1	0.52386	0.52322	0.898892	2279	0	-0.96778	0.47614	0.47584	0.881753	2186	0	-0.96778
YDR206W	EBS1	Est1-like Bcy1 Suppressor	1	0.52386	0.52322	0.898892	2280	0	-0.96778	0.47614	0.47584	0.881753	2200	0	-0.96778
YFL053W	DAK2	DihydroxyAcetone Kinase	1	0.52386	0.52322	0.898892	2281	0	-0.96778	0.47614	0.47584	0.881753	2426	0	-0.96778
YJR080C	AIM24	Altered Inheritance rate of Mitochondria	1	0.52386	0.52322	0.898892	2283	0	-0.96778	0.47614	0.47584	0.881753	2350	0	-0.96778
YGL108C			1	0.52386	0.52322	0.898892	2284	0	-0.96778	0.47614	0.47584	0.881753	2359	0	-0.96778
YOR156C	NFI1	Neck Filament Interacting	1	0.52386	0.52322	0.898892	2285	0	-0.96778	0.47614	0.47584	0.881753	2356	0	-0.96778
YLR098C	CHA4	Catabolism of Hydroxy Amino acids	1	0.52386	0.52322	0.898892	2286	0	-0.96778	0.47614	0.47584	0.881753	2187	0	-0.96778
YEL053C	MAK10	MAintenance of Killer	1	0.52386	0.52322	0.898892	2287	0	-0.96778	0.47614	0.47584	0.881753	2184	0	-0.96778
YER183C	FAU1	Folinic Acid Utilization	1	0.52386	0.52322	0.898892	2288	0	-0.96778	0.47614	0.47584	0.881753	2185	0	-0.96778
YGL209W	MIG2	Multicopy Inhibitor of GAL gene expression	1	0.52386	0.52322	0.898892	2289	0	-0.96778	0.47614	0.47584	0.881753	2399	0	-0.96778
YOL044W	PEX15	PEroXisome related	1	0.52386	0.52322	0.898892	2290	0	-0.96778	0.47614	0.47584	0.881753	2407	0	-0.96778
YER035W	EDC2	Enhancer of mRNA DeCapping	1	0.52386	0.52322	0.898892	2291	0	-0.96778	0.47614	0.47584	0.881753	2390	0	-0.96778
YKR026C	GCN3	General Control Nonderepressible	1	0.52386	0.52322	0.898892	2292	0	-0.96778	0.47614	0.47584	0.881753	2403	0	-0.96778
YKR082W	NUP133	NUclear Pore	1	0.52386	0.52322	0.898892	2294	0	-0.96778	0.47614	0.47584	0.881753	2202	0	-0.96778
YAL066W			1	0.52386	0.52322	0.898892	2295	0	-0.96778	0.47614	0.47584	0.881753	2393	0	-0.96778
YHR186C	KOG1	Kontroller Of Growth	1	0.52386	0.52322	0.898892	2296	0	-0.96778	0.47614	0.47584	0.881753	2199	0	-0.96778
YMR217W	GUA1	GUanine Auxotroph	1	0.52386	0.52322	0.898892	2298	0	-0.96778	0.47614	0.47584	0.881753	2388	0	-0.96778
YKL205W	LOS1	Loss Of Suppression	1	0.52386	0.52322	0.898892	2299	0	-0.96778	0.47614	0.47584	0.881753	2386	0	-0.96778
YOR381W-A			1	0.52386	0.52322	0.898892	2300	0	-0.96778	0.47614	0.47584	0.881753	2391	0	-0.96778
YLR370C	ARC18	ARp2/3 Complex subunit	1	0.52386	0.52322	0.898892	2301	0	-0.96778	0.47614	0.47584	0.881753	2222	0	-0.96778
YBR284W			1	0.52386	0.52322	0.898892	2306	0	-0.96778	0.47614	0.47584	0.881753	1887	0	-0.96778
YML001W	YPT7	Yeast Protein Two	1	0.52386	0.52322	0.898892	2307	0	-0.96778	0.47614	0.47584	0.881753	2230	0	-0.96778
YAL003W	EFB1	Elongation Factor Beta	1	0.52386	0.52322	0.898892	2308	0	-0.96778	0.47614	0.47584	0.881753	2227	0	-0.96778
YML071C	COG8	Conserved Oligomeric Golgi complex	1	0.52386	0.52322	0.898892	2310	0	-0.96778	0.47614	0.47584	0.881753	1874	0	-0.96778
YAL060W	BDH1	Butanediol DeHydrogenase	1	0.52386	0.52322	0.898892	2313	0	-0.96778	0.47614	0.47584	0.881753	1858	0	-0.96778
YGR085C	RPL11B	Ribosomal Protein of the Large subunit	1	0.52386	0.52322	0.898892	2314	0	-0.96778	0.47614	0.47584	0.881753	1885	0	-0.96778
YGR153W			1	0.52386	0.52322	0.898892	2315	0	-0.96778	0.47614	0.47584	0.881753	2237	0	-0.96778
YLR294C			1	0.52386	0.52322	0.898892	2316	0	-0.96778	0.47614	0.47584	0.881753	2239	0	-0.96778
YKR019C	IRS4	Increased rDNA Silencing	1	0.52386	0.52322	0.898892	2317	0	-0.96778	0.47614	0.47584	0.881753	2240	0	-0.96778
YMR173W	DDR48	DNA Damage Responsive	1	0.52386	0.52322	0.898892	2318	0	-0.96778	0.47614	0.47584	0.881753	1857	0	-0.96778
YGR255C	COQ6	COenzyme Q	1	0.52386	0.52322	0.898892	2320	0	-0.96778	0.47614	0.47584	0.881753	2231	0	-0.96778
YLR182W	SWI6	SWItching deficient	1	0.52386	0.52322	0.898892	2321	0	-0.96778	0.47614	0.47584	0.881753	1889	0	-0.96778
YML028W	TSA1	Thiol-Specific Antioxidant	1	0.52386	0.52322	0.898892	2322	0	-0.96778	0.47614	0.47584	0.881753	2238	0	-0.96778
YJL175W			1	0.52386	0.52322	0.898892	2324	0	-0.96778	0.47614	0.47584	0.881753	1882	0	-0.96778
YMR171C	EAR1	Endosomal Adaptor of Rsp5p	1	0.52386	0.52322	0.898892	2325	0	-0.96778	0.47614	0.47584	0.881753	1873	0	-0.96778
YBR154C	RPB5	RNA Polymerase B	1	0.52386	0.52322	0.898892	2327	0	-0.96778	0.47614	0.47584	0.881753	2250	0	-0.96778
YBR019C	GAL10	GALactose metabolism	1	0.52386	0.52322	0.898892	2328	0	-0.96778	0.47614	0.47584	0.881753	2243	0	-0.96778
YIR020C-B			1	0.52386	0.52322	0.898892	2329	0	-0.96778	0.47614	0.47584	0.881753	2258	0	-0.96778
YER015W	FAA2	Fatty Acid Activation	1	0.52386	0.52322	0.898892	2330	0	-0.96778	0.47614	0.47584	0.881753	2259	0	-0.96778
YNL278W	CAF120	CCR4 Associated Factor	1	0.52386	0.52322	0.898892	2331	0	-0.96778	0.47614	0.47584	0.881753	2256	0	-0.96778
YML054C-A			1	0.52386	0.52322	0.898892	2332	0	-0.96778	0.47614	0.47584	0.881753	1814	0	-0.96778
YDL107W	MSS2	Mitochondrial Splicing	1	0.52386	0.52322	0.898892	2333	0	-0.96778	0.47614	0.47584	0.881753	1820	0	-0.96778
YEL073C			1	0.52386	0.52322	0.898892	2335	0	-0.96778	0.47614	0.47584	0.881753	2244	0	-0.96778
YOL084W	PHM7	PHosphate Metabolism	1	0.52386	0.52322	0.898892	2336	0	-0.96778	0.47614	0.47584	0.881753	1816	0	-0.96778
YJL028W			1	0.52386	0.52322	0.898892	2337	0	-0.96778	0.47614	0.47584	0.881753	2241	0	-0.96778
YBR181C	RPS6B	Ribosomal Protein of the Small subunit	1	0.52386	0.52322	0.898892	2338	0	-0.96778	0.47614	0.47584	0.881753	2253	0	-0.96778
YOR187W	TUF1		1	0.52386	0.52322	0.898892	2339	0	-0.96778	0.47614	0.47584	0.881753	1826	0	-0.96778
YDR442W			1	0.52386	0.52322	0.898892	2340	0	-0.96778	0.47614	0.47584	0.881753	1831	0	-0.96778
YML119W			1	0.52386	0.52322	0.898892	2342	0	-0.96778	0.47614	0.47584	0.881753	1877	0	-0.96778
YBR250W	SPO23	SPOrulation	1	0.52386	0.52322	0.898892	2343	0	-0.96778	0.47614	0.47584	0.881753	2228	0	-0.96778
YIL001W			1	0.52386	0.52322	0.898892	2344	0	-0.96778	0.47614	0.47584	0.881753	1815	0	-0.96778
YMR131C	RRB1	Regulator of Ribosome Biogenesis	1	0.52386	0.52322	0.898892	2345	0	-0.96778	0.47614	0.47584	0.881753	2252	0	-0.96778
YDR459C	PFA5	Protein Fatty Acyltransferase	1	0.52386	0.52322	0.898892	2346	0	-0.96778	0.47614	0.47584	0.881753	2255	0	-0.96778
YJR052W	RAD7	RADiation sensitive	1	0.52386	0.52322	0.898892	2347	0	-0.96778	0.47614	0.47584	0.881753	1827	0	-0.96778
YDR354C-A			1	0.52386	0.52322	0.898892	2349	0	-0.96778	0.47614	0.47584	0.881753	2251	0	-0.96778
YNL088W	TOP2	TOPoisomerase	1	0.52386	0.52322	0.898892	2350	0	-0.96778	0.47614	0.47584	0.881753	2003	0	-0.96778
YGR115C			1	0.52386	0.52322	0.898892	2352	0	-0.96778	0.47614	0.47584	0.881753	1997	0	-0.96778
YJR110W	YMR1	Yeast Myotubularin Related	1	0.52386	0.52322	0.898892	2353	0	-0.96778	0.47614	0.47584	0.881753	1998	0	-0.96778
YNL311C	SKP2	homology with human SKP2	1	0.52386	0.52322	0.898892	2354	0	-0.96778	0.47614	0.47584	0.881753	1940	0	-0.96778
YEL015W	EDC3	Enhancer of mRNA DeCapping	1	0.52386	0.52322	0.898892	2356	0	-0.96778	0.47614	0.47584	0.881753	1921	0	-0.96778
YPR074C	TKL1	TransKetoLase	1	0.52386	0.52322	0.898892	2357	0	-0.96778	0.47614	0.47584	0.881753	2000	0	-0.96778
YLR122C			1	0.52386	0.52322	0.898892	2360	0	-0.96778	0.47614	0.47584	0.881753	1943	0	-0.96778
YJL187C	SWE1	Saccharomyces WEe1	1	0.52386	0.52322	0.898892	2361	0	-0.96778	0.47614	0.47584	0.881753	1939	0	-0.96778
YOR367W	SCP1	S. cerevisiae CalPonin	1	0.52386	0.52322	0.898892	2362	0	-0.96778	0.47614	0.47584	0.881753	2011	0	-0.96778
YGR105W	VMA21	Vacuolar Membrane Atpase	1	0.52386	0.52322	0.898892	2364	0	-0.96778	0.47614	0.47584	0.881753	1922	0	-0.96778
YNL260C	LTO1	required for biogenesis of the Large ribosomal subunit and initiation of Translation in Oxygen	1	0.52386	0.52322	0.898892	2365	0	-0.96778	0.47614	0.47584	0.881753	2007	0	-0.96778
YIL009W	FAA3	Fatty Acid Activation	1	0.52386	0.52322	0.898892	2369	0	-0.96778	0.47614	0.47584	0.881753	2001	0	-0.96778
YLR044C	PDC1	Pyruvate DeCarboxylase	1	0.52386	0.52322	0.898892	2370	0	-0.96778	0.47614	0.47584	0.881753	2010	0	-0.96778
YKR015C			1	0.52386	0.52322	0.898892	2371	0	-0.96778	0.47614	0.47584	0.881753	2023	0	-0.96778
YGR152C	RSR1	RaS-Related	1	0.52386	0.52322	0.898892	2372	0	-0.96778	0.47614	0.47584	0.881753	2021	0	-0.96778
YPR006C	ICL2	IsoCitrate Lyase	1	0.52386	0.52322	0.898892	2374	0	-0.96778	0.47614	0.47584	0.881753	1973	0	-0.96778
YFL026W	STE2	STErile	1	0.52386	0.52322	0.898892	2375	0	-0.96778	0.47614	0.47584	0.881753	1932	0	-0.96778
YGL132W			1	0.52386	0.52322	0.898892	2376	0	-0.96778	0.47614	0.47584	0.881753	1900	0	-0.96778
YPL183W-A	RTC6	Restriction of Telomere Capping	1	0.52386	0.52322	0.898892	2377	0	-0.96778	0.47614	0.47584	0.881753	1975	0	-0.96778
YIR030C	DCG1	Dal80p-Controlled Gene	1	0.52386	0.52322	0.898892	2378	0	-0.96778	0.47614	0.47584	0.881753	2014	0	-0.96778
YDR199W			1	0.52386	0.52322	0.898892	2379	0	-0.96778	0.47614	0.47584	0.881753	2013	0	-0.96778
YLR203C	MSS51	Mitochondrial Splicing Suppressor	1	0.52386	0.52322	0.898892	2380	0	-0.96778	0.47614	0.47584	0.881753	2015	0	-0.96778
YER028C	MIG3	Multicopy Inhibitor of Growth	1	0.52386	0.52322	0.898892	2381	0	-0.96778	0.47614	0.47584	0.881753	1955	0	-0.96778
YOR259C	RPT4	Regulatory Particle Triple-A protein, or Regulatory Particle Triphosphatase	1	0.52386	0.52322	0.898892	2382	0	-0.96778	0.47614	0.47584	0.881753	2017	0	-0.96778
YCL036W	GFD2	Great for Full DEAD box protein activity	1	0.52386	0.52322	0.898892	2383	0	-0.96778	0.47614	0.47584	0.881753	1898	0	-0.96778
YKL049C	CSE4	Chromosome SEgregation	1	0.52386	0.52322	0.898892	2384	0	-0.96778	0.47614	0.47584	0.881753	2027	0	-0.96778
YLR365W			1	0.52386	0.52322	0.898892	2385	0	-0.96778	0.47614	0.47584	0.881753	1930	0	-0.96778
YDR126W	SWF1	Spore Wall Formation	1	0.52386	0.52322	0.898892	2390	0	-0.96778	0.47614	0.47584	0.881753	2016	0	-0.96778
YML036W	CGI121	homolog of human CGI-121	1	0.52386	0.52322	0.898892	2391	0	-0.96778	0.47614	0.47584	0.881753	2026	0	-0.96778
YJL121C	RPE1	Ribulose 5-Phosphate Epimerase	1	0.52386	0.52322	0.898892	2393	0	-0.96778	0.47614	0.47584	0.881753	1944	0	-0.96778
YDL239C	ADY3	Accumulation of DYads	1	0.52386	0.52322	0.898892	2394	0	-0.96778	0.47614	0.47584	0.881753	1918	0	-0.96778
YDR299W	BFR2	BreFeldin A Resistance	1	0.52386	0.52322	0.898892	2395	0	-0.96778	0.47614	0.47584	0.881753	1947	0	-0.96778
YML013W	UBX2	UBiquitin regulatory X	1	0.52386	0.52322	0.898892	2396	0	-0.96778	0.47614	0.47584	0.881753	1958	0	-0.96778
YML085C	TUB1	TUBulin	1	0.52386	0.52322	0.898892	2398	0	-0.96778	0.47614	0.47584	0.881753	1902	0	-0.96778
YDR003W-A			1	0.52386	0.52322	0.898892	2399	0	-0.96778	0.47614	0.47584	0.881753	1926	0	-0.96778
YLR036C			1	0.52386	0.52322	0.898892	2400	0	-0.96778	0.47614	0.47584	0.881753	1914	0	-0.96778
YHR158C	KEL1	KELch repeat	1	0.52386	0.52322	0.898892	2402	0	-0.96778	0.47614	0.47584	0.881753	1945	0	-0.96778
YNL253W	TEX1	TrEX component	1	0.52386	0.52322	0.898892	2404	0	-0.96778	0.47614	0.47584	0.881753	1934	0	-0.96778
YDL246C	SOR2		1	0.52386	0.52322	0.898892	2407	0	-0.96778	0.47614	0.47584	0.881753	1953	0	-0.96778
YDR139C	RUB1	Related to UBiquitin	1	0.52386	0.52322	0.898892	2408	0	-0.96778	0.47614	0.47584	0.881753	1916	0	-0.96778
YOR110W	TFC7		1	0.52386	0.52322	0.898892	2409	0	-0.96778	0.47614	0.47584	0.881753	1960	0	-0.96778
YHR197W	RIX1	RIbosome eXport	1	0.52386	0.52322	0.898892	2412	0	-0.96778	0.47614	0.47584	0.881753	1912	0	-0.96778
YNL077W	APJ1	Anti-Prion DnaJ	1	0.52386	0.52322	0.898892	2415	0	-0.96778	0.47614	0.47584	0.881753	1937	0	-0.96778
YBR055C	PRP6	Pre-mRNA Processing	1	0.52386	0.52322	0.898892	2418	0	-0.96778	0.47614	0.47584	0.881753	1919	0	-0.96778
YKL167C	MRP49	Mitochondrial Ribosomal Protein	1	0.52386	0.52322	0.898892	2419	0	-0.96778	0.47614	0.47584	0.881753	1999	0	-0.96778
YDR140W	MTQ2	Methyltransferase	1	0.52386	0.52322	0.898892	2422	0	-0.96778	0.47614	0.47584	0.881753	1961	0	-0.96778
YEL041W	YEF1		1	0.52386	0.52322	0.898892	2423	0	-0.96778	0.47614	0.47584	0.881753	1911	0	-0.96778
YOR378W	AMF1	AMmonium Facilitator	1	0.52386	0.52322	0.898892	2424	0	-0.96778	0.47614	0.47584	0.881753	1996	0	-0.96778
YDR154C			1	0.52386	0.52322	0.898892	2425	0	-0.96778	0.47614	0.47584	0.881753	2009	0	-0.96778
YER106W	MAM1	Monopolar microtubule Attachment during Meiosis I	1	0.52386	0.52322	0.898892	2426	0	-0.96778	0.47614	0.47584	0.881753	1908	0	-0.96778
YOL116W	MSN1	Multicopy suppressor of SNF1 mutation	1	0.52386	0.52322	0.898892	2429	0	-0.96778	0.47614	0.47584	0.881753	1903	0	-0.96778
YNR073C	MAN2	MANnitol dehydrogenase	1	0.52386	0.52322	0.898892	2431	0	-0.96778	0.47614	0.47584	0.881753	2006	0	-0.96778
YMR053C	STB2	Sin Three Binding protein	1	0.52386	0.52322	0.898892	2435	0	-0.96778	0.47614	0.47584	0.881753	2005	0	-0.96778
YER107C	GLE2	GLFG LEthal	1	0.52386	0.52322	0.898892	2436	0	-0.96778	0.47614	0.47584	0.881753	1771	0	-0.96778
YPR186C	PZF1	Putative Zinc Finger	1	0.52386	0.52322	0.898892	2438	0	-0.96778	0.47614	0.47584	0.881753	1767	0	-0.96778
YLR304C	ACO1	ACOnitase	1	0.52386	0.52322	0.898892	2440	0	-0.96778	0.47614	0.47584	0.881753	1755	0	-0.96778
YGL241W	KAP114	KAryoPherin	1	0.52386	0.52322	0.898892	2442	0	-0.96778	0.47614	0.47584	0.881753	1801	0	-0.96778
YHR046C	INM1	INositol Monophosphatase	1	0.52386	0.52322	0.898892	2447	0	-0.96778	0.47614	0.47584	0.881753	1979	0	-0.96778
YKR075C			1	0.52386	0.52322	0.898892	2448	0	-0.96778	0.47614	0.47584	0.881753	1892	0	-0.96778
YBR267W	REI1	REquired for Isotropic bud growth	1	0.52386	0.52322	0.898892	2451	0	-0.96778	0.47614	0.47584	0.881753	1993	0	-0.96778
YGL220W	BOL2	BolA-like protein	1	0.52386	0.52322	0.898892	2454	0	-0.96778	0.47614	0.47584	0.881753	1781	0	-0.96778
YER148W-A			1	0.52386	0.52322	0.898892	2455	0	-0.96778	0.47614	0.47584	0.881753	1985	0	-0.96778
YNL012W	SPO1	SPOrulation	1	0.52386	0.52322	0.898892	2457	0	-0.96778	0.47614	0.47584	0.881753	1759	0	-0.96778
YDL150W	RPC53	RNA Polymerase C	1	0.52386	0.52322	0.898892	2458	0	-0.96778	0.47614	0.47584	0.881753	1787	0	-0.96778
YPL007C	TFC8	Transcription Factor C	1	0.52386	0.52322	0.898892	2460	0	-0.96778	0.47614	0.47584	0.881753	1806	0	-0.96778
YNL206C	RTT106	Regulator of Ty1 Transposition	1	0.52386	0.52322	0.898892	2461	0	-0.96778	0.47614	0.47584	0.881753	1785	0	-0.96778
YDR544C			1	0.52386	0.52322	0.898892	2462	0	-0.96778	0.47614	0.47584	0.881753	1808	0	-0.96778
YGL223C	COG1	Conserved Oligomeric Golgi complex	1	0.52386	0.52322	0.898892	2464	0	-0.96778	0.47614	0.47584	0.881753	1793	0	-0.96778
YLR405W	DUS4	DihydroUridine Synthase	1	0.52386	0.52322	0.898892	2466	0	-0.96778	0.47614	0.47584	0.881753	1788	0	-0.96778
YAL062W	GDH3	Glutamate DeHydrogenase	1	0.52386	0.52322	0.898892	2467	0	-0.96778	0.47614	0.47584	0.881753	1784	0	-0.96778
YCR045C	RRT12	Regulator of rDNA Transcription	1	0.52386	0.52322	0.898892	2469	0	-0.96778	0.47614	0.47584	0.881753	1800	0	-0.96778
YGR154C	GTO1	Glutathione Transferase Omega-like	1	0.52386	0.52322	0.898892	2470	0	-0.96778	0.47614	0.47584	0.881753	1795	0	-0.96778
YIL151C	ESL1	EST/SMG-like	1	0.52386	0.52322	0.898892	2471	0	-0.96778	0.47614	0.47584	0.881753	1798	0	-0.96778
YBR118W	TEF2	Translation Elongation Factor	1	0.52386	0.52322	0.898892	2473	0	-0.96778	0.47614	0.47584	0.881753	1765	0	-0.96778
YGR107W			1	0.52386	0.52322	0.898892	2474	0	-0.96778	0.47614	0.47584	0.881753	1811	0	-0.96778
YEL021W	URA3	URAcil requiring	1	0.52386	0.52322	0.898892	2476	0	-0.96778	0.47614	0.47584	0.881753	1791	0	-0.96778
YPL263C	KEL3	KELch	1	0.52386	0.52322	0.898892	2478	0	-0.96778	0.47614	0.47584	0.881753	1810	0	-0.96778
YMR213W	CEF1	CErevisiae homolog of cdc Five	1	0.52386	0.52322	0.898892	2479	0	-0.96778	0.47614	0.47584	0.881753	1974	0	-0.96778
YOR389W			1	0.52386	0.52322	0.898892	2481	0	-0.96778	0.47614	0.47584	0.881753	1966	0	-0.96778
YDL133W	SRF1	Spo14 Regulatory Factor	1	0.52386	0.52322	0.898892	2482	0	-0.96778	0.47614	0.47584	0.881753	1893	0	-0.96778
YNR050C	LYS9	LYSine requiring	1	0.52386	0.52322	0.898892	2483	0	-0.96778	0.47614	0.47584	0.881753	2018	0	-0.96778
YGR231C	PHB2	ProHiBitin	1	0.52386	0.52322	0.898892	2484	0	-0.96778	0.47614	0.47584	0.881753	1977	0	-0.96778
YBL005W-A			1	0.52386	0.52322	0.898892	2485	0	-0.96778	0.47614	0.47584	0.881753	1976	0	-0.96778
YCL033C	MXR2	peptide Methionine sulfoXide Reductase	1	0.52386	0.52322	0.898892	2491	0	-0.96778	0.47614	0.47584	0.881753	1963	0	-0.96778
YJL131C	AIM23	Altered Inheritance rate of Mitochondria	1	0.52386	0.52322	0.898892	2492	0	-0.96778	0.47614	0.47584	0.881753	1899	0	-0.96778
YMR193W	MRPL24	Mitochondrial Ribosomal Protein, Large subunit	1	0.52386	0.52322	0.898892	2493	0	-0.96778	0.47614	0.47584	0.881753	1956	0	-0.96778
YMR230W	RPS10B	Ribosomal Protein of the Small subunit	1	0.52386	0.52322	0.898892	2494	0	-0.96778	0.47614	0.47584	0.881753	1970	0	-0.96778
YER002W	NOP16	NucleOlar Protein	1	0.52386	0.52322	0.898892	2495	0	-0.96778	0.47614	0.47584	0.881753	1954	0	-0.96778
YHL013C	OTU2	member of the Ovarian TUmor family	1	0.52386	0.52322	0.898892	2496	0	-0.96778	0.47614	0.47584	0.881753	1969	0	-0.96778
YHR132C	ECM14	ExtraCellular Mutant	1	0.52386	0.52322	0.898892	2497	0	-0.96778	0.47614	0.47584	0.881753	1968	0	-0.96778
YMR203W	TOM40	Translocase of the Outer Mitochondrial membrane	1	0.52386	0.52322	0.898892	2498	0	-0.96778	0.47614	0.47584	0.881753	2019	0	-0.96778
YBL085W	BOI1	Bem1 (One) Interacting protein	1	0.52386	0.52322	0.898892	2499	0	-0.96778	0.47614	0.47584	0.881753	2020	0	-0.96778
YLR439W	MRPL4	Mitochondrial Ribosomal Protein, Large subunit	1	0.52386	0.52322	0.898892	2500	0	-0.96778	0.47614	0.47584	0.881753	1995	0	-0.96778
YFR039C	OSW7	Outer Spore Wall	1	0.52386	0.52322	0.898892	2504	0	-0.96778	0.47614	0.47584	0.881753	1980	0	-0.96778
YBR079C	RPG1		1	0.52386	0.52322	0.898892	2506	0	-0.96778	0.47614	0.47584	0.881753	1989	0	-0.96778
YDR160W	SSY1	Sulfonylurea Sensitive on YPD	1	0.52386	0.52322	0.898892	2509	0	-0.96778	0.47614	0.47584	0.881753	1991	0	-0.96778
YER062C	GPP2	Glycerol-3-Phosphate Phosphatase	1	0.52386	0.52322	0.898892	2510	0	-0.96778	0.47614	0.47584	0.881753	1988	0	-0.96778
YJL177W	RPL17B	Ribosomal Protein of the Large subunit	1	0.52386	0.52322	0.898892	2512	0	-0.96778	0.47614	0.47584	0.881753	1948	0	-0.96778
YOR142W	LSC1	Ligase of Succinyl-CoA	1	0.52386	0.52322	0.898892	2514	0	-0.96778	0.47614	0.47584	0.881753	1951	0	-0.96778
YGR118W	RPS23A	Ribosomal Protein of the Small subunit	1	0.52386	0.52322	0.898892	2515	0	-0.96778	0.47614	0.47584	0.881753	1992	0	-0.96778
YMR135C	GID8	Glucose Induced Degradation deficient	1	0.52386	0.52322	0.898892	2516	0	-0.96778	0.47614	0.47584	0.881753	1950	0	-0.96778
YAL017W	PSK1	Pas domain-containing Serine/threonine protein Kinase	1	0.52386	0.52322	0.898892	2517	0	-0.96778	0.47614	0.47584	0.881753	1981	0	-0.96778
YJL163C			1	0.52386	0.52322	0.898892	2520	0	-0.96778	0.47614	0.47584	0.881753	1964	0	-0.96778
YCR033W	SNT1	SaNT domains	1	0.52386	0.52322	0.898892	2522	0	-0.96778	0.47614	0.47584	0.881753	2357	0	-0.96778
YBR192W	RIM2	Replication In Mitochondria	1	0.52386	0.52322	0.898892	2574	0	-0.96778	0.47614	0.47584	0.881753	2346	0	-0.96778
YJL043W			1	0.52386	0.52322	0.898892	2576	0	-0.96778	0.47614	0.47584	0.881753	2345	0	-0.96778
YBR064W			1	0.52386	0.52322	0.898892	2578	0	-0.96778	0.47614	0.47584	0.881753	2338	0	-0.96778
YKL202W			1	0.52386	0.52322	0.898892	2688	0	-0.96778	0.47614	0.47584	0.881753	2312	0	-0.96778
YFR048W	RMD8	Required for Meiotic nuclear Division	1	0.52386	0.52322	0.898892	2689	0	-0.96778	0.47614	0.47584	0.881753	2315	0	-0.96778
YMR106C	YKU80	Yeast KU protein	1	0.52386	0.52322	0.898892	2690	0	-0.96778	0.47614	0.47584	0.881753	2309	0	-0.96778
YPL036W	PMA2	Plasma Membrane ATPase	1	0.52386	0.52322	0.898892	2691	0	-0.96778	0.47614	0.47584	0.881753	2368	0	-0.96778
YNL066W	SUN4	Sim1 Uth1 Nca3	1	0.52386	0.52322	0.898892	2692	0	-0.96778	0.47614	0.47584	0.881753	2362	0	-0.96778
YLR035C	MLH2	MutL Homolog	1	0.52386	0.52322	0.898892	2693	0	-0.96778	0.47614	0.47584	0.881753	2314	0	-0.96778
YIL102C			1	0.52386	0.52322	0.898892	2694	0	-0.96778	0.47614	0.47584	0.881753	2307	0	-0.96778
YNL183C	NPR1	Nitrogen Permease Reactivator	1	0.52386	0.52322	0.898892	2696	0	-0.96778	0.47614	0.47584	0.881753	2382	0	-0.96778
YPR126C			1	0.52386	0.52322	0.898892	2697	0	-0.96778	0.47614	0.47584	0.881753	2316	0	-0.96778
YHL022C	SPO11	SPOrulation	1	0.52386	0.52322	0.898892	2698	0	-0.96778	0.47614	0.47584	0.881753	2364	0	-0.96778
YHR021C	RPS27B	Ribosomal Protein of the Small subunit	1	0.52386	0.52322	0.898892	2700	0	-0.96778	0.47614	0.47584	0.881753	2310	0	-0.96778
YPR117W	HOB2	ortholog of Drosophila HOBbit	1	0.52386	0.52322	0.898892	2701	0	-0.96778	0.47614	0.47584	0.881753	2380	0	-0.96778
YJL091C	GWT1	GPI-anchored Wall protein Transfer	1	0.52386	0.52322	0.898892	2703	0	-0.96778	0.47614	0.47584	0.881753	2308	0	-0.96778
YLR085C	ARP6	Actin-Related Protein	1	0.52386	0.52322	0.898892	2707	0	-0.96778	0.47614	0.47584	0.881753	2363	0	-0.96778
YDR381C-A	COI1	Cytochrome c Oxidase Interacting protein	1	0.52386	0.52322	0.898892	2708	0	-0.96778	0.47614	0.47584	0.881753	2300	0	-0.96778
YPL221W	FLC1	FLavin Carrier	1	0.52386	0.52322	0.898892	2709	0	-0.96778	0.47614	0.47584	0.881753	2415	0	-0.96778
YJR021C	REC107	RECombination	1	0.52386	0.52322	0.898892	2710	0	-0.96778	0.47614	0.47584	0.881753	2304	0	-0.96778
YOR294W	RRS1	Regulator of Ribosome Synthesis	1	0.52386	0.52322	0.898892	2713	0	-0.96778	0.47614	0.47584	0.881753	2303	0	-0.96778
YHR034C	PIH1	Protein Interacting with Hsp90	1	0.52386	0.52322	0.898892	2714	0	-0.96778	0.47614	0.47584	0.881753	2327	0	-0.96778
YOL046C			1	0.52386	0.52322	0.898892	2715	0	-0.96778	0.47614	0.47584	0.881753	2328	0	-0.96778
YER190W	YRF1-2		1	0.52386	0.52322	0.898892	2716	0	-0.96778	0.47614	0.47584	0.881753	2429	0	-0.96778
YIR029W	DAL2	Degradation of Allantoin	1	0.52386	0.52322	0.898892	2717	0	-0.96778	0.47614	0.47584	0.881753	2329	0	-0.96778
YPL227C	ALG5	Asparagine-Linked Glycosylation	1	0.52386	0.52322	0.898892	2719	0	-0.96778	0.47614	0.47584	0.881753	2302	0	-0.96778
YAR062W			1	0.52386	0.52322	0.898892	2720	0	-0.96778	0.47614	0.47584	0.881753	2378	0	-0.96778
YGR263C	SAY1	Steryl Acetyl hYdrolase	1	0.52386	0.52322	0.898892	2721	0	-0.96778	0.47614	0.47584	0.881753	2298	0	-0.96778
YIL106W	MOB1	Mps One Binder	1	0.52386	0.52322	0.898892	2722	0	-0.96778	0.47614	0.47584	0.881753	2301	0	-0.96778
YJL140W	RPB4	RNA Polymerase B	1	0.52386	0.52322	0.898892	2723	0	-0.96778	0.47614	0.47584	0.881753	2385	0	-0.96778
YJL044C	GYP6	Gtpase-activating protein of Ypt6 Protein	1	0.52386	0.52322	0.898892	2724	0	-0.96778	0.47614	0.47584	0.881753	2343	0	-0.96778
YER129W	SAK1	Snf1 Activating Kinase	1	0.52386	0.52322	0.898892	2726	0	-0.96778	0.47614	0.47584	0.881753	2306	0	-0.96778
YKL176C	LST4	Lethal with Sec Thirteen	1	0.52386	0.52322	0.898892	2727	0	-0.96778	0.47614	0.47584	0.881753	2305	0	-0.96778
YER117W	RPL23B	Ribosomal Protein of the Large subunit	1	0.52386	0.52322	0.898892	2730	0	-0.96778	0.47614	0.47584	0.881753	2369	0	-0.96778
YOR038C	HIR2	HIstone Regulation	1	0.52386	0.52322	0.898892	2732	0	-0.96778	0.47614	0.47584	0.881753	2372	0	-0.96778
YHR009C	TDA3	Topoisomerase I Damage Affected	1	0.52386	0.52322	0.898892	2733	0	-0.96778	0.47614	0.47584	0.881753	2216	0	-0.96778
YOR020W-A	MCO10	Mitochondrial Class One protein of 10 kDa	1	0.52386	0.52322	0.898892	2734	0	-0.96778	0.47614	0.47584	0.881753	2371	0	-0.96778
YLR128W	DCN1	Defective in Cullin Neddylation	1	0.52386	0.52322	0.898892	2735	0	-0.96778	0.47614	0.47584	0.881753	2381	0	-0.96778
YGR226C			1	0.52386	0.52322	0.898892	2736	0	-0.96778	0.47614	0.47584	0.881753	2217	0	-0.96778
YDL195W	SEC31	SECretory	1	0.52386	0.52322	0.898892	2739	0	-0.96778	0.47614	0.47584	0.881753	2214	0	-0.96778
YDL212W	SHR3	Super high Histidine Resistant	1	0.52386	0.52322	0.898892	2740	0	-0.96778	0.47614	0.47584	0.881753	2377	0	-0.96778
YER064C	VHR2	VHt1 Regulator	1	0.52386	0.52322	0.898892	2741	0	-0.96778	0.47614	0.47584	0.881753	2384	0	-0.96778
YDR316W-A			1	0.52386	0.52322	0.898892	2745	0	-0.96778	0.47614	0.47584	0.881753	2215	0	-0.96778
YER044C-A	MEI4	MEIosis-specific	1	0.52386	0.52322	0.898892	2746	0	-0.96778	0.47614	0.47584	0.881753	2373	0	-0.96778
YGR290W			1	0.52386	0.52322	0.898892	2748	0	-0.96778	0.47614	0.47584	0.881753	2192	0	-0.96778
YFL048C	EMP47		1	0.52386	0.52322	0.898892	2749	0	-0.96778	0.47614	0.47584	0.881753	2189	0	-0.96778
YPR198W	SGE1	Suppression of Gal11 Expression	1	0.52386	0.52322	0.898892	2750	0	-0.96778	0.47614	0.47584	0.881753	2375	0	-0.96778
YDR529C	QCR7	ubiQuinol-cytochrome C oxidoReductase	1	0.52386	0.52322	0.898892	2751	0	-0.96778	0.47614	0.47584	0.881753	2204	0	-0.96778
YPL028W	ERG10	ERGosterol biosynthesis	1	0.52386	0.52322	0.898892	2752	0	-0.96778	0.47614	0.47584	0.881753	2207	0	-0.96778
YML113W	DAT1	DATin	1	0.52386	0.52322	0.898892	2753	0	-0.96778	0.47614	0.47584	0.881753	2203	0	-0.96778
YCL040W	GLK1	GLucoKinase	1	0.52386	0.52322	0.898892	2754	0	-0.96778	0.47614	0.47584	0.881753	2206	0	-0.96778
YJL084C	ALY2	Arrestin-Like Yeast protein	1	0.52386	0.52322	0.898892	2755	0	-0.96778	0.47614	0.47584	0.881753	2400	0	-0.96778
YHR105W	YPT35		1	0.52386	0.52322	0.898892	2758	0	-0.96778	0.47614	0.47584	0.881753	2211	0	-0.96778
YDR163W	CWC15	Complexed With Cef1p	1	0.52386	0.52322	0.898892	2759	0	-0.96778	0.47614	0.47584	0.881753	2210	0	-0.96778
YGR008C	STF2	STabilizing Factor	1	0.52386	0.52322	0.898892	2760	0	-0.96778	0.47614	0.47584	0.881753	2374	0	-0.96778
YLR215C	CDC123	Cell Division Cycle	1	0.52386	0.52322	0.898892	2761	0	-0.96778	0.47614	0.47584	0.881753	2405	0	-0.96778
YJL195C			1	0.52386	0.52322	0.898892	2762	0	-0.96778	0.47614	0.47584	0.881753	2397	0	-0.96778
YGR072W	UPF3	UP Frameshift	1	0.52386	0.52322	0.898892	2763	0	-0.96778	0.47614	0.47584	0.881753	2379	0	-0.96778
YIL047C	SYG1	Suppressor of Yeast Gpa1	1	0.52386	0.52322	0.898892	2764	0	-0.96778	0.47614	0.47584	0.881753	2220	0	-0.96778
YOR087W	YVC1	Yeast Vacuolar Conductance	1	0.52386	0.52322	0.898892	2766	0	-0.96778	0.47614	0.47584	0.881753	2212	0	-0.96778
YDR241W	BUD26	BUD site selection	1	0.52386	0.52322	0.898892	2767	0	-0.96778	0.47614	0.47584	0.881753	2205	0	-0.96778
YML073C	RPL6A	Ribosomal Protein of the Large subunit	1	0.52386	0.52322	0.898892	2768	0	-0.96778	0.47614	0.47584	0.881753	2406	0	-0.96778
YLR175W	CBF5	Centromere Binding Factor	1	0.52386	0.52322	0.898892	2769	0	-0.96778	0.47614	0.47584	0.881753	2218	0	-0.96778
YGL230C			1	0.52386	0.52322	0.898892	2770	0	-0.96778	0.47614	0.47584	0.881753	2219	0	-0.96778
YKL141W	SDH3	Succinate DeHydrogenase	1	0.52386	0.52322	0.898892	2779	0	-0.96778	0.47614	0.47584	0.881753	2352	0	-0.96778
YOR074C	CDC21	Cell Division Cycle	1	0.52386	0.52322	0.898892	2781	0	-0.96778	0.47614	0.47584	0.881753	2418	0	-0.96778
YGL216W	KIP3	KInesin related Protein	1	0.52386	0.52322	0.898892	2783	0	-0.96778	0.47614	0.47584	0.881753	2417	0	-0.96778
YKL194C	MST1	Mitochondrial aminoacyl-tRNA Synthetase, Threonine	1	0.52386	0.52322	0.898892	2784	0	-0.96778	0.47614	0.47584	0.881753	2413	0	-0.96778
YML096W			1	0.52386	0.52322	0.898892	2789	0	-0.96778	0.47614	0.47584	0.881753	2416	0	-0.96778
YDR049W	VMS1	VCP/Cdc48-associated Mitochondrial Stress-responsive	1	0.52386	0.52322	0.898892	2791	0	-0.96778	0.47614	0.47584	0.881753	2354	0	-0.96778
YKR035C	OPI8	OverProducer of Inositol	1	0.52386	0.52322	0.898892	2792	0	-0.96778	0.47614	0.47584	0.881753	2340	0	-0.96778
YHR030C	SLT2	Suppressor of the LyTic phenotype	1	0.52386	0.52322	0.898892	2798	0	-0.96778	0.47614	0.47584	0.881753	2337	0	-0.96778
YHR144C	DCD1	dCMP Deaminase	1	0.52386	0.52322	0.898892	2805	0	-0.96778	0.47614	0.47584	0.881753	2349	0	-0.96778
YNL216W	RAP1	Repressor/Activator site binding Protein	1	0.52386	0.52322	0.898892	2809	0	-0.96778	0.47614	0.47584	0.881753	2348	0	-0.96778
YPR017C	DSS4	Dominant Suppressor of Sec4	1	0.52386	0.52322	0.898892	2810	0	-0.96778	0.47614	0.47584	0.881753	2360	0	-0.96778
YOR049C	RSB1	Resistance to Sphingoid long-chain Base	1	0.52386	0.52322	0.898892	2811	0	-0.96778	0.47614	0.47584	0.881753	2355	0	-0.96778
YLR309C	IMH1	shares with Integrins and Myosins significant Homology	1	0.52386	0.52322	0.898892	2821	0	-0.96778	0.47614	0.47584	0.881753	2387	0	-0.96778
YKL109W	HAP4	Heme Activator Protein	1	0.52386	0.52322	0.898892	2822	0	-0.96778	0.47614	0.47584	0.881753	2331	0	-0.96778
YJL159W	HSP150	Heat Shock Protein	1	0.52386	0.52322	0.898892	2823	0	-0.96778	0.47614	0.47584	0.881753	2334	0	-0.96778
YKL061W	BLI1	BLoc-1 Interactor	1	0.52386	0.52322	0.898892	2824	0	-0.96778	0.47614	0.47584	0.881753	2394	0	-0.96778
YJL077C	ICS3	Increased Copper Sensitivity	1	0.52386	0.52322	0.898892	2825	0	-0.96778	0.47614	0.47584	0.881753	2421	0	-0.96778
YGL041C			1	0.52386	0.52322	0.898892	2826	0	-0.96778	0.47614	0.47584	0.881753	2422	0	-0.96778
YKL031W			1	0.52386	0.52322	0.898892	2829	0	-0.96778	0.47614	0.47584	0.881753	2402	0	-0.96778
YBR061C	TRM7	Transfer RNA Methyltransferase	1	0.52386	0.52322	0.898892	2830	0	-0.96778	0.47614	0.47584	0.881753	2395	0	-0.96778
YEL074W			1	0.52386	0.52322	0.898892	2831	0	-0.96778	0.47614	0.47584	0.881753	2404	0	-0.96778
YBR044C	TCM62	TriCarboxylic acid cycle Mutant	1	0.52386	0.52322	0.898892	2833	0	-0.96778	0.47614	0.47584	0.881753	2428	0	-0.96778
YDR499W	LCD1	Lethal, Checkpoint-defective, DNA damage sensitive	1	0.52386	0.52322	0.898892	2834	0	-0.96778	0.47614	0.47584	0.881753	2427	0	-0.96778
YOL127W	RPL25	Ribosomal Protein of the Large subunit	1	0.52386	0.52322	0.898892	2838	0	-0.96778	0.47614	0.47584	0.881753	2412	0	-0.96778
YLR143W	DPH6	DiPHthamide biosynthesis	1	0.52386	0.52322	0.898892	2839	0	-0.96778	0.47614	0.47584	0.881753	2410	0	-0.96778
YPR030W	CSR2	Chs5 Spa2 Rescue	1	0.52386	0.52322	0.898892	2845	0	-0.96778	0.47614	0.47584	0.881753	2423	0	-0.96778
YGR030C	POP6	Processing Of Precursor RNAs	1	0.52386	0.52322	0.898892	2847	0	-0.96778	0.47614	0.47584	0.881753	2392	0	-0.96778
YLR120C	YPS1	YaPSin	1	0.52386	0.52322	0.898892	2851	0	-0.96778	0.47614	0.47584	0.881753	2419	0	-0.96778
YCL018W	LEU2	LEUcine biosynthesis	4	0.579	0.72863	0.943519	2856	1	-0.96778	0.62133	0.62085	0.918831	2657	0	-0.96778
YNL217W	PPN2		3	0.65336	0.72339	0.943519	2867	1	-0.96778	0.85624	0.85691	0.977684	3872	0	-0.96778
YKR078W	VPS501	VPS5-related	3	0.65336	0.72339	0.943519	2870	1	-0.96778	0.64854	0.64914	0.918831	2719	0	-0.96778
YGR236C	SPG1	Stationary Phase Gene	3	0.65336	0.72339	0.943519	2874	1	-0.96778	0.27941	0.27985	0.881753	1297	0	-0.96778
YPL208W	RKM1	Ribosomal lysine (K) Methyltransferase	3	0.65336	0.72339	0.943519	2875	1	-0.96778	0.39931	0.39987	0.881753	1717	0	-0.96778
YDR524C-A			3	0.65336	0.72339	0.943519	2877	1	-0.96778	0.51728	0.51786	0.889644	2559	0	-0.96778
YCR086W	CSM1	Chromosome Segregation in Meiosis	3	0.65336	0.72339	0.943519	2879	1	-0.96778	0.13711	0.1369	0.85341	621	0	-0.96778
YBL022C	PIM1	Proteolysis In Mitochondria	3	0.65336	0.72339	0.943519	2880	1	-0.96778	0.85624	0.85691	0.977684	3883	0	-0.96778
YIL020C	HIS6	HIStidine requiring	3	0.65336	0.72339	0.943519	2883	1	-0.96778	0.62563	0.62596	0.918831	2705	0	-0.96778
YPR033C	HTS1	Histidine-Trna Synthetase	3	0.65336	0.72339	0.943519	2884	1	-0.96778	0.85624	0.85691	0.977684	3799	0	-0.96778
YNL258C	DSL1	Dependence on SLy1-20	3	0.65336	0.72339	0.943519	2888	1	-0.96778	0.85624	0.85691	0.977684	3876	0	-0.96778
YLL001W	DNM1	DyNaMin-related	3	0.65336	0.72339	0.943519	2889	1	-0.96778	0.85624	0.85691	0.977684	3937	0	-0.96778
YKL093W	MBR1	Mitochondrial Biogenesis Regulation	3	0.65336	0.72339	0.943519	2893	1	-0.96778	0.36818	0.36857	0.881753	1464	0	-0.96778
YOR329W-A			3	0.65336	0.72339	0.943519	2894	1	-0.96778	0.85624	0.85691	0.977684	3868	0	-0.96778
YJR070C	LIA1	Ligand of eIF5A	3	0.65336	0.72339	0.943519	2895	1	-0.96778	0.62883	0.62919	0.918831	2707	0	-0.96778
YIL075C	RPN2	Regulatory Particle Non-ATPase	3	0.65336	0.72339	0.943519	2898	1	-0.96778	0.85624	0.85691	0.977684	3787	0	-0.96778
YNR005C			3	0.65336	0.72339	0.943519	2899	1	-0.96778	0.27941	0.27985	0.881753	1268	0	-0.96778
YNR057C	BIO4	BIOtin	3	0.65336	0.72339	0.943519	2900	1	-0.96778	0.63094	0.63125	0.918831	2709	0	-0.96778
YMR234W	RNH1	RNase H	3	0.65336	0.72339	0.943519	2902	1	-0.96778	0.85624	0.85691	0.977684	3815	0	-0.96778
YDR502C	SAM2	S-AdenosylMethionine requiring	3	0.65336	0.72339	0.943519	2903	1	-0.96778	0.85624	0.85691	0.977684	3935	0	-0.96778
YLR136C	TIS11	similar to the mammalian TPA Induced Sequence gene family	3	0.65336	0.72339	0.943519	2906	1	-0.96778	0.51728	0.51786	0.889644	2532	0	-0.96778
YIL061C	SNP1		3	0.65336	0.72339	0.943519	2913	1	-0.96778	0.85624	0.85691	0.977684	3877	0	-0.96778
YDR019C	GCV1	GlyCine cleaVage	3	0.65336	0.72339	0.943519	2917	1	-0.96778	0.36818	0.36857	0.881753	1454	0	-0.96778
YLR420W	URA4	URAcil requiring	3	0.65336	0.72339	0.943519	2918	1	-0.96778	0.67591	0.6765	0.918831	2747	0	-0.96778
YBR058C-A	TSC3	Temperature-sensitive Suppressors of Csg2 mutants	3	0.65336	0.72339	0.943519	2920	1	-0.96778	0.51728	0.51786	0.889644	2607	0	-0.96778
YPL242C	IQG1	IQGAP-related protein	3	0.65336	0.72339	0.943519	2922	1	-0.96778	0.51728	0.51786	0.889644	2512	0	-0.96778
YML065W	ORC1	Origin Recognition Complex	3	0.65336	0.72339	0.943519	2923	1	-0.96778	0.11059	0.10971	0.85341	545	0	-0.96778
YAR031W	PRM9	Pheromone-Regulated Membrane protein	3	0.65336	0.72339	0.943519	2927	1	-0.96778	0.51728	0.51786	0.889644	2555	0	-0.96778
YDR383C	NKP1	Non-essential Kinetochore Protein	3	0.65336	0.72339	0.943519	2928	1	-0.96778	0.51728	0.51786	0.889644	2494	0	-0.96778
YGR279C	SCW4	Soluble Cell Wall protein	3	0.65336	0.72339	0.943519	2930	1	-0.96778	0.85624	0.85691	0.977684	3914	0	-0.96778
YJR019C	TES1	ThioESterase	3	0.65336	0.72339	0.943519	2931	1	-0.96778	0.85624	0.85691	0.977684	3923	0	-0.96778
YLR433C	CNA1	CalciNeurin A	3	0.65336	0.72339	0.943519	2932	1	-0.96778	0.85624	0.85691	0.977684	3865	0	-0.96778
YBR272C	HSM3	enHanced Spontaneous Mutability	3	0.65336	0.72339	0.943519	2935	1	-0.96778	0.85624	0.85691	0.977684	3785	0	-0.96778
YDR075W	PPH3	Protein PHosphatase	3	0.65336	0.72339	0.943519	2938	1	-0.96778	0.85624	0.85691	0.977684	3829	0	-0.96778
YFR018C			3	0.65336	0.72339	0.943519	2939	1	-0.96778	0.64854	0.64914	0.918831	2724	0	-0.96778
YHR022C			3	0.65336	0.72339	0.943519	2940	1	-0.96778	0.85624	0.85691	0.977684	3784	0	-0.96778
YDR269C			3	0.65336	0.72339	0.943519	2941	1	-0.96778	0.51728	0.51786	0.889644	2520	0	-0.96778
YOR001W	RRP6	Ribosomal RNA Processing	3	0.65336	0.72339	0.943519	2943	1	-0.96778	0.27941	0.27985	0.881753	1288	0	-0.96778
YDR162C	NBP2	Nap1 Binding Protein	3	0.65336	0.72339	0.943519	2944	1	-0.96778	0.85624	0.85691	0.977684	3910	0	-0.96778
YML066C	SMA2	Spore Membrane Assembly	3	0.65336	0.72339	0.943519	2947	1	-0.96778	0.85624	0.85691	0.977684	3805	0	-0.96778
YDR150W	NUM1	NUclear Migration	3	0.65336	0.72339	0.943519	2951	1	-0.96778	0.85624	0.85691	0.977684	3850	0	-0.96778
YCL026C-B	HBN1	Homologous to Bacterial Nitroreductases	3	0.65336	0.72339	0.943519	2952	1	-0.96778	0.64854	0.64914	0.918831	2734	0	-0.96778
YJL051W	IRC8	Increased Recombination Centers	3	0.65336	0.72339	0.943519	2953	1	-0.96778	0.51728	0.51786	0.889644	2546	0	-0.96778
YDR214W	AHA1	Activator of Heat shock protein 90 ATPase	3	0.65336	0.72339	0.943519	2958	1	-0.96778	0.64854	0.64914	0.918831	2723	0	-0.96778
YMR025W	CSI1	Cop9 Signalosome Interactor	3	0.65336	0.72339	0.943519	2960	1	-0.96778	0.85624	0.85691	0.977684	3802	0	-0.96778
YDR536W	STL1	Sugar Transporter-Like protein	3	0.65336	0.72339	0.943519	2963	1	-0.96778	0.85624	0.85691	0.977684	3814	0	-0.96778
YPL192C	PRM3	Pheromone-Regulated Membrane protein	3	0.65336	0.72339	0.943519	2965	1	-0.96778	0.18156	0.18167	0.85341	749	0	-0.96778
YLR007W	NSE1	Non-SMC Element	3	0.65336	0.72339	0.943519	2966	1	-0.96778	0.08106	0.080428	0.85341	355	0	-0.96778
YGL179C	TOS3	Target Of Sbf	3	0.65336	0.72339	0.943519	2969	1	-0.96778	0.13711	0.1369	0.85341	615	0	-0.96778
YCL014W	BUD3	BUD site selection	3	0.65336	0.72339	0.943519	2971	1	-0.96778	0.27941	0.27985	0.881753	1247	0	-0.96778
YDL058W	USO1	yUSOu - transport in Japanese	3	0.65336	0.72339	0.943519	2972	1	-0.96778	0.16543	0.16555	0.85341	730	0	-0.96778
YGL146C	RRT6	Regulator of rDNA Transcription	3	0.65336	0.72339	0.943519	2973	1	-0.96778	0.34661	0.34708	0.881753	1421	0	-0.96778
YBL095W	MRX3	Mitochondrial oRganization of gene eXpression (MIOREX)	3	0.65336	0.72339	0.943519	2980	1	-0.96778	0.17253	0.17278	0.85341	733	0	-0.96778
YDR419W	RAD30	RADiation sensitive	3	0.65336	0.72339	0.943519	2981	1	-0.96778	0.85624	0.85691	0.977684	3900	0	-0.96778
YJR037W			3	0.65336	0.72339	0.943519	2985	1	-0.96778	0.27941	0.27985	0.881753	1261	0	-0.96778
YIL154C	IMP21	Independent of Mitochondrial Particle	4	0.7565	0.83567	0.981902	3113	1	-0.96778	0.62133	0.62085	0.918831	2695	0	-0.96778
YOL006C	TOP1	TOPoisomerase	4	0.7565	0.83567	0.981902	3128	1	-0.96778	0.92469	0.92382	0.982497	4224	0	-0.96778
YMR116C	ASC1	Absence of growth Suppressor of Cyp1	4	0.7565	0.83567	0.981902	3129	1	-0.96778	0.72179	0.7217	0.918831	3074	0	-0.96778
YMR002W	MIX17	Mitochondrial Intermembrane space CX(n)C motif protein	4	0.7565	0.83567	0.981902	3132	1	-0.96778	0.92469	0.92382	0.982497	4211	0	-0.96778
YKR058W	GLG1	Glycogenin-Like Gene	2	0.77329	0.77266	0.943519	3155	0	-0.96778	0.72557	0.7251	0.918831	3492	0	-0.96778
YJL174W	KRE9	Killer toxin REsistant	2	0.77329	0.77266	0.943519	3164	0	-0.96778	0.72557	0.7251	0.918831	3474	0	-0.96778
YBR077C	SLM4	Synthetic Lethal with Mss4	2	0.77329	0.77266	0.943519	3169	0	-0.96778	0.72557	0.7251	0.918831	3499	0	-0.96778
YOR099W	KTR1	Kre Two Related	2	0.77329	0.77266	0.943519	3191	0	-0.96778	0.72557	0.7251	0.918831	3447	0	-0.96778
YGR035W-A			2	0.77329	0.77266	0.943519	3195	0	-0.96778	0.72557	0.7251	0.918831	3437	0	-0.96778
YFL039C	ACT1	ACTin	2	0.77329	0.77266	0.943519	3202	0	-0.96778	0.72557	0.7251	0.918831	3356	0	-0.96778
YNL261W	ORC5	Origin Recognition Complex	2	0.77329	0.77266	0.943519	3208	0	-0.96778	0.72557	0.7251	0.918831	3459	0	-0.96778
YDR521W			2	0.77329	0.77266	0.943519	3213	0	-0.96778	0.72557	0.7251	0.918831	3351	0	-0.96778
YDL053C	PBP4	Pbp1p Binding Protein	2	0.77329	0.77266	0.943519	3214	0	-0.96778	0.72557	0.7251	0.918831	3502	0	-0.96778
YMR063W	RIM9	Regulator of IME2	2	0.77329	0.77266	0.943519	3234	0	-0.96778	0.72557	0.7251	0.918831	3523	0	-0.96778
YFR010W-A			2	0.77329	0.77266	0.943519	3245	0	-0.96778	0.72557	0.7251	0.918831	3425	0	-0.96778
YLR277C	YSH1	Yeast Seventy-three Homolog	2	0.77329	0.77266	0.943519	3251	0	-0.96778	0.72557	0.7251	0.918831	3412	0	-0.96778
YOL077W-A	ATP19	ATP synthase	2	0.77329	0.77266	0.943519	3253	0	-0.96778	0.72557	0.7251	0.918831	3235	0	-0.96778
YKR059W	TIF1	Translation Initiation Factor	2	0.77329	0.77266	0.943519	3254	0	-0.96778	0.72557	0.7251	0.918831	3253	0	-0.96778
YLL005C	SPO75	SPOrulation	2	0.77329	0.77266	0.943519	3265	0	-0.96778	0.72557	0.7251	0.918831	3257	0	-0.96778
YLR317W			2	0.77329	0.77266	0.943519	3278	0	-0.96778	0.72557	0.7251	0.918831	3271	0	-0.96778
YER019W	ISC1	Inositol phosphoSphingolipid phospholipase C	2	0.77329	0.77266	0.943519	3279	0	-0.96778	0.72557	0.7251	0.918831	3353	0	-0.96778
YLR441C	RPS1A	Ribosomal Protein of the Small subunit	2	0.77329	0.77266	0.943519	3285	0	-0.96778	0.72557	0.7251	0.918831	3328	0	-0.96778
YLR381W	CTF3	Chromosome Transmission Fidelity	2	0.77329	0.77266	0.943519	3292	0	-0.96778	0.72557	0.7251	0.918831	3342	0	-0.96778
YDL186W			2	0.77329	0.77266	0.943519	3328	0	-0.96778	0.72557	0.7251	0.918831	3291	0	-0.96778
YGR119C	NUP57	NUclear Pore	2	0.77329	0.77266	0.943519	3346	0	-0.96778	0.72557	0.7251	0.918831	3304	0	-0.96778
YNL334C	SNO2	SNZ proximal Open reading frame	2	0.77329	0.77266	0.943519	3348	0	-0.96778	0.72557	0.7251	0.918831	3302	0	-0.96778
YCR105W	ADH7	Alcohol DeHydrogenase	2	0.77329	0.77266	0.943519	3349	0	-0.96778	0.72557	0.7251	0.918831	3303	0	-0.96778
YBR293W	VBA2	Vacuolar Basic Amino acid transporter	2	0.77329	0.77266	0.943519	3350	0	-0.96778	0.72557	0.7251	0.918831	3415	0	-0.96778
YLR308W	CDA2	Chitin DeAcetylase	2	0.77329	0.77266	0.943519	3382	0	-0.96778	0.72557	0.7251	0.918831	3440	0	-0.96778
YPR042C	PUF2	PUmilio-homology domain Family	2	0.77329	0.77266	0.943519	3398	0	-0.96778	0.72557	0.7251	0.918831	3218	0	-0.96778
YEL032C-A			2	0.77329	0.77266	0.943519	3405	0	-0.96778	0.72557	0.7251	0.918831	3503	0	-0.96778
YNL028W			2	0.77329	0.77266	0.943519	3407	0	-0.96778	0.72557	0.7251	0.918831	3518	0	-0.96778
YIR021W-A			2	0.77329	0.77266	0.943519	3417	0	-0.96778	0.72557	0.7251	0.918831	3170	0	-0.96778
YNL324W			2	0.77329	0.77266	0.943519	3420	0	-0.96778	0.72557	0.7251	0.918831	3335	0	-0.96778
YOR190W	SPR1	SPorulation Regulated	2	0.77329	0.77266	0.943519	3423	0	-0.96778	0.72557	0.7251	0.918831	3153	0	-0.96778
YPL151C	PRP46	Pre-mRNA Processing	2	0.77329	0.77266	0.943519	3428	0	-0.96778	0.72557	0.7251	0.918831	3248	0	-0.96778
YIL173W	VTH1	Vps Ten Homolog	2	0.77329	0.77266	0.943519	3436	0	-0.96778	0.72557	0.7251	0.918831	3105	0	-0.96778
YJR011C	CAL4	Caf130-Associated regulator of RpL4	2	0.77329	0.77266	0.943519	3446	0	-0.96778	0.72557	0.7251	0.918831	3395	0	-0.96778
YLR170C	APS1	clathrin Associated Protein complex Small subunit	2	0.77329	0.77266	0.943519	3459	0	-0.96778	0.72557	0.7251	0.918831	3131	0	-0.96778
YHR082C	KSP1	Kinase Suppressing Prp20-10	2	0.77329	0.77266	0.943519	3470	0	-0.96778	0.72557	0.7251	0.918831	3197	0	-0.96778
YNR075W	COS10	COnserved Sequence	2	0.77329	0.77266	0.943519	3479	0	-0.96778	0.72557	0.7251	0.918831	3249	0	-0.96778
YFL023W	BUD27	BUD site selection	2	0.77329	0.77266	0.943519	3487	0	-0.96778	0.72557	0.7251	0.918831	3234	0	-0.96778
YBR151W	APD1	Actin Patches Distal	2	0.77329	0.77266	0.943519	3496	0	-0.96778	0.72557	0.7251	0.918831	3409	0	-0.96778
YLR359W	ADE13	ADEnine requiring	2	0.77329	0.77266	0.943519	3514	0	-0.96778	0.72557	0.7251	0.918831	3236	0	-0.96778
YDL030W	PRP9	Pre-mRNA Processing	2	0.77329	0.77266	0.943519	3516	0	-0.96778	0.72557	0.7251	0.918831	3241	0	-0.96778
YCR072C	RSA4	RiboSome Assembly	2	0.77329	0.77266	0.943519	3523	0	-0.96778	0.72557	0.7251	0.918831	3295	0	-0.96778
YCR021C	HSP30	Heat Shock Protein	2	0.77329	0.77266	0.943519	3529	0	-0.96778	0.72557	0.7251	0.918831	3396	0	-0.96778
YGL116W	CDC20	Cell Division Cycle	2	0.77329	0.77266	0.943519	3548	0	-0.96778	0.72557	0.7251	0.918831	3445	0	-0.96778
YBR091C	TIM12	Translocase of the Inner Membrane	2	0.77329	0.77266	0.943519	3553	0	-0.96778	0.72557	0.7251	0.918831	3387	0	-0.96778
YJL155C	FBP26	Fructose BisPhosphatase	2	0.77329	0.77266	0.943519	3556	0	-0.96778	0.72557	0.7251	0.918831	3286	0	-0.96778
YNL125C	ESBP6		2	0.77329	0.77266	0.943519	3558	0	-0.96778	0.72557	0.7251	0.918831	3251	0	-0.96778
YMR185W	RTP1	Required for the nuclear Transport of RNA Pol II	5	0.82895	0.90547	0.986754	3780	1	-0.96778	0.96055	0.96039	0.992694	4320	0	-0.96778
YIL068C	SEC6	SECretory	5	0.82895	0.90547	0.986754	3782	1	-0.96778	0.053335	0.053573	0.85341	234	0	-0.96778
YPL060W	MFM1	Mrs2 Function Modulating factor	3	0.89205	0.8928	0.981902	3876	0	-0.96778	0.51728	0.51786	0.889644	2565	0	-0.96778
YDL092W	SRP14	Signal Recognition Particle	3	0.89205	0.8928	0.981902	3892	0	-0.96778	0.51728	0.51786	0.889644	2502	0	-0.96778
YDL227C	HO	HOmothallic switching endonuclease	3	0.89205	0.8928	0.981902	3893	0	-0.96778	0.36818	0.36857	0.881753	1472	0	-0.96778
YLR402W			3	0.89205	0.8928	0.981902	3900	0	-0.96778	0.39931	0.39987	0.881753	1715	0	-0.96778
YDL138W	RGT2	Restores Glucose Transport	3	0.89205	0.8928	0.981902	3911	0	-0.96778	0.85624	0.85691	0.977684	3869	0	-0.96778
YPR194C	OPT2	OligoPeptide Transporter	3	0.89205	0.8928	0.981902	3915	0	-0.96778	0.51728	0.51786	0.889644	2534	0	-0.96778
YAL035W	FUN12	Function Unknown Now	3	0.89205	0.8928	0.981902	3916	0	-0.96778	0.51728	0.51786	0.889644	2543	0	-0.96778
YDL214C	PRR2	Pheromone Response Regulator	3	0.89205	0.8928	0.981902	3921	0	-0.96778	0.36818	0.36857	0.881753	1471	0	-0.96778
YPL050C	MNN9	MaNNosyltransferase	3	0.89205	0.8928	0.981902	3923	0	-0.96778	0.51728	0.51786	0.889644	2586	0	-0.96778
YKL068W-A			3	0.89205	0.8928	0.981902	3926	0	-0.96778	0.85624	0.85691	0.977684	3857	0	-0.96778
YDR171W	HSP42	Heat Shock Protein	3	0.89205	0.8928	0.981902	3949	0	-0.96778	0.13711	0.1369	0.85341	623	0	-0.96778
YMR218C	TRS130	TRapp Subunit	3	0.89205	0.8928	0.981902	3950	0	-0.96778	0.27941	0.27985	0.881753	1235	0	-0.96778
YBR072C-A			3	0.89205	0.8928	0.981902	3967	0	-0.96778	0.51728	0.51786	0.889644	2517	0	-0.96778
YGR111W			3	0.89205	0.8928	0.981902	3969	0	-0.96778	0.41264	0.41321	0.881753	1726	0	-0.96778
YNL210W	MER1	MEiotic Recombination	3	0.89205	0.8928	0.981902	3975	0	-0.96778	0.85624	0.85691	0.977684	3794	0	-0.96778
YER085C			3	0.89205	0.8928	0.981902	3977	0	-0.96778	0.51728	0.51786	0.889644	2606	0	-0.96778
YMR013C	SEC59	SECretory	3	0.89205	0.8928	0.981902	3980	0	-0.96778	0.51728	0.51786	0.889644	2539	0	-0.96778
YIR020C			3	0.89205	0.8928	0.981902	3983	0	-0.96778	0.85624	0.85691	0.977684	3920	0	-0.96778
YHL043W	ECM34	ExtraCellular Mutant	4	0.9486	0.94823	0.986754	4233	0	-0.96778	0.62133	0.62085	0.918831	2669	0	-0.96778
YNL038W	GPI15	GlycosylPhosphatidylInositol anchor biosynthesis	4	0.9486	0.94823	0.986754	4238	0	-0.96778	0.92469	0.92382	0.982497	4214	0	-0.96778
YNL279W	PRM1	Pheromone-Regulated Membrane protein	4	0.9486	0.94823	0.986754	4241	0	-0.96778	0.061808	0.06175	0.85341	292	0	-0.96778
YOL029C			5	0.97553	0.97531	0.996566	4398	0	-0.96778	0.96055	0.96039	0.992694	4328	0	-0.96778
YJL129C	TRK1	TRansport of potassium (K)	3	0.066397	0.15447	0.898892	406	2	-0.96566	0.51728	0.51786	0.889644	2579	0	-0.96566
YHR081W	LRP1	Like RrP6	2	0.11064	0.18609	0.898892	663	1	-0.96485	0.38464	0.38385	0.881753	1485	0	-0.96485
YGR078C	PAC10	Perish in the Absence of Cin8p	2	0.11064	0.18609	0.898892	670	1	-0.96485	0.38464	0.38385	0.881753	1641	0	-0.96485
YKL209C	STE6	STErile	2	0.12188	0.20321	0.898892	748	1	-0.96485	0.72557	0.7251	0.918831	3321	0	-0.96485
YIL006W	YIA6		2	0.088526	0.15165	0.898892	594	2	-0.96403	0.91147	0.91117	0.982035	4152	0	-0.96403
YDR352W	YPQ2	Yeast PQ-loop protein	3	0.011379	0.030109	0.898892	88	2	-0.96192	0.27941	0.27985	0.881753	1225	0	-0.96192
YPL174C	NIP100	Nuclear ImPort	1	0.062921	0.063074	0.898892	388	1	-0.96192	0.93708	0.93732	0.988727	4267	0	-0.96192
YIL024C	ATG45	AuTophaGy related	1	0.062921	0.063074	0.898892	389	1	-0.96192	0.93708	0.93732	0.988727	4266	0	-0.96192
YHR133C	NSG1		1	0.062921	0.063074	0.898892	390	1	-0.96192	0.93708	0.93732	0.988727	4265	0	-0.96192
YBR196C-B			2	0.13501	0.22301	0.898892	779	2	-0.96116	0.86499	0.86446	0.982035	3958	0	-0.96116
YMR044W	IOC4	Iswi One Complex	1	0.15007	0.15017	0.898892	847	1	-0.95894	0.84993	0.85027	0.977684	3763	0	-0.95894
YDL161W	ENT1	Epsin N-Terminal homology	1	0.16116	0.16103	0.898892	875	1	-0.95766	0.83884	0.83918	0.977684	3744	0	-0.95766
YPR182W	SMX3		2	0.037827	0.068736	0.898892	264	2	-0.95756	0.96217	0.96226	0.992694	4356	0	-0.95756
YHR033W			2	0.09944	0.16894	0.898892	647	1	-0.95628	0.19625	0.19584	0.85341	856	0	-0.95628
YDR258C	HSP78	Heat Shock Protein	2	0.10275	0.17404	0.898892	655	1	-0.94245	0.19625	0.19584	0.85341	799	0	-0.94245
YPR108W-A			4	0.037584	0.1117	0.898892	245	3	-0.92193	0.92469	0.92382	0.982497	4195	0	-0.92193
YBR006W	UGA2	Utilization of GAba	4	0.0074383	0.024988	0.898892	69	3	-0.92161	0.49316	0.49274	0.889644	2448	0	-0.92161
YNL127W	FAR11	Factor ARrest	4	0.081847	0.20677	0.898892	476	3	-0.91788	0.45784	0.45752	0.881753	1734	0	-0.91788
YLL054C			3	0.026041	0.06587	0.898892	164	2	-0.91711	0.85624	0.85691	0.977684	3881	0	-0.91711
YDR159W	SAC3	Suppressor of ACtin	1	0.077062	0.077359	0.898892	449	1	-0.91711	0.92294	0.9236	0.982497	4192	0	-0.91711
YDR409W	SIZ1	SAP and mIZ-finger domain	1	0.077062	0.077359	0.898892	450	1	-0.91711	0.92294	0.9236	0.982497	4191	0	-0.91711
YBL030C	PET9	PETite	3	0.2129	0.36223	0.898892	1181	2	-0.91711	0.67591	0.6765	0.918831	2746	0	-0.91711
YJL149W	DAS1	Dst1-delta 6-Azauracil Sensitivity	3	0.21383	0.36324	0.898892	1248	1	-0.91711	0.51728	0.51786	0.889644	2593	0	-0.91711
YDR516C	EMI2	Early Meiotic Induction	3	0.21383	0.36324	0.898892	1249	1	-0.91711	0.85624	0.85691	0.977684	3809	0	-0.91711
YKL030W			4	0.025136	0.078116	0.898892	159	3	-0.91418	0.62133	0.62085	0.918831	2674	0	-0.91418
YMR041C	ARA2	ARAbinose	2	0.11064	0.18609	0.898892	664	1	-0.90995	0.19625	0.19584	0.85341	860	0	-0.90995
YMR074C	SDD2	Suppressor of Degenerative Death	2	0.18335	0.29343	0.898892	929	1	-0.90995	0.72557	0.7251	0.918831	3451	0	-0.90995
YOR188W	MSB1	Multicopy Suppression of a Budding defect	2	0.29017	0.40693	0.898892	1345	1	-0.90483	0.72557	0.7251	0.918831	3434	0	-0.90483
YLR389C	STE23	STErile	2	0.26347	0.39121	0.898892	1314	1	-0.8963	0.72557	0.7251	0.918831	3308	0	-0.8963
YGR179C	OKP1	Outer Kinetochore Protein	2	0.088526	0.15165	0.898892	577	2	-0.89142	0.91147	0.91117	0.982035	4127	0	-0.89142
YNL143C			2	0.088526	0.15165	0.898892	596	2	-0.89142	0.91147	0.91117	0.982035	4089	0	-0.89142
YIL135C	VHS2	Viable in a Hal3 Sit4 background	2	0.021854	0.04025	0.898892	146	2	-0.8904	0.97815	0.97828	0.99554	4422	0	-0.8904
YDL086W			2	0.088526	0.15165	0.898892	530	2	-0.88922	0.91147	0.91117	0.982035	4059	0	-0.88922
YJR093C	FIP1	Factor Interacting with Poly(A) polymerase	2	0.088291	0.15125	0.898892	514	2	-0.88343	0.91147	0.91117	0.982035	4142	0	-0.88343
YPL177C	CUP9		2	0.037827	0.068736	0.898892	249	2	-0.88303	0.96217	0.96226	0.992694	4338	0	-0.88303
YHL029C	OCA5	Oxidant-induced Cell-cycle Arrest	2	0.037827	0.068736	0.898892	272	2	-0.88303	0.96217	0.96226	0.992694	4352	0	-0.88303
YPR061C	JID1	DnaJ protein Involved in ER-associated Degradation	2	0.13688	0.22568	0.898892	782	1	-0.86984	0.72557	0.7251	0.918831	3093	0	-0.86984
YPL088W			2	0.13688	0.22568	0.898892	786	1	-0.86984	0.72557	0.7251	0.918831	3260	0	-0.86984
YKR016W	MIC60	MItochondrial contact site and Cristae organizing system	2	0.13688	0.22568	0.898892	789	1	-0.86984	0.72557	0.7251	0.918831	3238	0	-0.86984
YDL148C	NOP14	NucleOlar Protein	2	0.13688	0.22568	0.898892	795	1	-0.86984	0.72557	0.7251	0.918831	3348	0	-0.86984
YKL110C	KTI12	Kluveromyces lactis Toxin Insensitive	2	0.13688	0.22568	0.898892	796	1	-0.86984	0.72557	0.7251	0.918831	3086	0	-0.86984
YPL189W	GUP2	Glycerol UPtake	2	0.13688	0.22568	0.898892	798	1	-0.86984	0.72557	0.7251	0.918831	3230	0	-0.86984
YJR087W			2	0.13688	0.22568	0.898892	799	1	-0.86984	0.72557	0.7251	0.918831	3228	0	-0.86984
YNL016W	PUB1	PolyUridylate Binding	2	0.13688	0.22568	0.898892	800	1	-0.86984	0.72557	0.7251	0.918831	3550	0	-0.86984
YPR076W			2	0.088526	0.15165	0.898892	529	2	-0.85701	0.91147	0.91117	0.982035	4053	0	-0.85701
YNL078W	NIS1	Neck protein Interacting with Septins	2	0.088526	0.15165	0.898892	551	2	-0.85701	0.91147	0.91117	0.982035	4062	0	-0.85701
YDR237W	MRPL7	Mitochondrial Ribosomal Protein, Large subunit	2	0.037827	0.068736	0.898892	277	2	-0.85565	0.96217	0.96226	0.992694	4345	0	-0.85565
YPR196W			2	0.037827	0.068736	0.898892	271	2	-0.85419	0.96217	0.96226	0.992694	4330	0	-0.85419
YPL181W	CTI6	Cyc8-Tup1 Interacting protein	3	0.0073572	0.020038	0.898892	68	3	-0.85212	0.99264	0.99291	0.999425	4465	0	-0.85212
YBR084W	MIS1	MItochondrial C1-tetrahydrofolate Synthase	3	0.035052	0.086455	0.898892	228	2	-0.85212	0.51728	0.51786	0.889644	2598	0	-0.85212
YMR055C	BUB2	Budding Uninhibited by Benzimidazole	5	0.053778	0.16075	0.898892	351	3	-0.85212	0.70295	0.7028	0.918831	3065	0	-0.85212
YOL027C	MDM38	Mitochondrial Distribution and Morphology	1	0.096312	0.096521	0.898892	620	1	-0.85212	0.90369	0.90425	0.982035	4048	0	-0.85212
YKL036C			1	0.096312	0.096521	0.898892	621	1	-0.85212	0.90369	0.90425	0.982035	4046	0	-0.85212
YJL060W	BNA3	Biosynthesis of Nicotinic Acid	1	0.096312	0.096521	0.898892	622	1	-0.85212	0.90369	0.90425	0.982035	4045	0	-0.85212
YPR195C			1	0.096312	0.096521	0.898892	623	1	-0.85212	0.90369	0.90425	0.982035	4047	0	-0.85212
YLR148W	PEP3	carboxyPEPtidase Y-deficient	3	0.262	0.41366	0.898892	1313	1	-0.85212	0.51728	0.51786	0.889644	2505	0	-0.85212
YMR182W-A	MIN3	mitochondrial MINi protein of 3 kDa	1	0.14216	0.14237	0.898892	816	1	-0.85053	0.85784	0.85822	0.978682	3947	0	-0.85053
YOR024W			1	0.14216	0.14237	0.898892	817	1	-0.85053	0.85784	0.85822	0.978682	3946	0	-0.85053
YDR219C	MFB1	Mitochondria-associated F-Box protein	2	0.16535	0.2678	0.898892	904	1	-0.84809	0.48056	0.48066	0.886664	2439	0	-0.84809
YDR304C	CPR5	Cyclosporin-sensitive Proline Rotamase	4	0.081847	0.20677	0.898892	468	3	-0.84492	0.62133	0.62085	0.918831	2690	0	-0.84492
YBR059C	AKL1	Ark family Kinase-Like protein	2	0.037827	0.068736	0.898892	251	2	-0.83653	0.96217	0.96226	0.992694	4354	0	-0.83653
YBR227C	MCX1	Mitochondrial ClpX	2	0.16535	0.2678	0.898892	918	1	-0.83653	0.52818	0.52872	0.898372	2632	0	-0.83653
YFL021W	GAT1		6	0.015326	0.066299	0.898892	113	4	-0.83543	0.85662	0.85628	0.977684	3945	0	-0.83543
YDL128W	VCX1	VaCuolar H+/Ca2+ eXchanger	4	0.081847	0.20677	0.898892	469	3	-0.83543	0.92469	0.92382	0.982497	4216	0	-0.83543
YGR061C	ADE6	ADEnine requiring	2	0.16535	0.2678	0.898892	887	1	-0.83543	0.72557	0.7251	0.918831	3186	0	-0.83543
YOL106W			2	0.16535	0.2678	0.898892	891	1	-0.83543	0.72557	0.7251	0.918831	3414	0	-0.83543
YML046W	PRP39	Pre-mRNA Processing	2	0.16535	0.2678	0.898892	894	1	-0.83543	0.72557	0.7251	0.918831	3184	0	-0.83543
YLR270W	DCS1	DeCapping Scavenger	2	0.16535	0.2678	0.898892	896	1	-0.83543	0.72557	0.7251	0.918831	3273	0	-0.83543
YNL339W-B			2	0.16535	0.2678	0.898892	899	1	-0.83543	0.72557	0.7251	0.918831	3151	0	-0.83543
YHR031C	RRM3	rDNA Recombination Mutation	2	0.16535	0.2678	0.898892	900	1	-0.83543	0.72557	0.7251	0.918831	3135	0	-0.83543
YPL211W	NIP7	Nuclear ImPort	2	0.16535	0.2678	0.898892	901	1	-0.83543	0.72557	0.7251	0.918831	3484	0	-0.83543
YOR385W			2	0.16535	0.2678	0.898892	906	1	-0.83543	0.72557	0.7251	0.918831	3144	0	-0.83543
YAL051W	OAF1	Oleate-Activated transcription Factor	2	0.16535	0.2678	0.898892	907	1	-0.83543	0.72557	0.7251	0.918831	3216	0	-0.83543
YPR183W	DPM1	Dolichol Phosphate Mannose synthase	2	0.16535	0.2678	0.898892	908	1	-0.83543	0.72557	0.7251	0.918831	3177	0	-0.83543
YER133W	GLC7	GLyCogen	2	0.16535	0.2678	0.898892	911	1	-0.83543	0.72557	0.7251	0.918831	3092	0	-0.83543
YMR040W	YET2	Yeast Endoplasmic reticulum Transmembrane protein	2	0.16535	0.2678	0.898892	914	1	-0.83543	0.72557	0.7251	0.918831	3212	0	-0.83543
YDL154W	MSH5	MutS Homolog	2	0.16535	0.2678	0.898892	916	1	-0.83543	0.72557	0.7251	0.918831	3500	0	-0.83543
YER095W	RAD51	RADiation sensitive	2	0.088526	0.15165	0.898892	521	2	-0.82816	0.91147	0.91117	0.982035	4113	0	-0.82816
YCR035C	RRP43	Ribosomal RNA Processing	2	0.088526	0.15165	0.898892	535	2	-0.82816	0.91147	0.91117	0.982035	4108	0	-0.82816
YCR087C-A			2	0.088526	0.15165	0.898892	561	2	-0.82816	0.91147	0.91117	0.982035	4139	0	-0.82816
YLR150W	STM1	Suppressor of ToM1	1	0.14179	0.142	0.898892	815	1	-0.82482	0.85821	0.85866	0.978935	3948	0	-0.82482
YGR135W	PRE9	PRoteinase yscE	2	0.13688	0.22568	0.898892	785	1	-0.82334	0.38464	0.38385	0.881753	1524	0	-0.82334
YEL018W	EAF5	Esa1p-Associated Factor	2	0.13688	0.22568	0.898892	790	1	-0.82334	0.38464	0.38385	0.881753	1548	0	-0.82334
YAR069C			2	0.13688	0.22568	0.898892	797	1	-0.82334	0.38464	0.38385	0.881753	1646	0	-0.82334
YAL065C			2	0.24215	0.37321	0.898892	1275	1	-0.82334	0.72557	0.7251	0.918831	3332	0	-0.82334
YML022W	APT1	Adenine PhosphoribosylTransferase	2	0.24215	0.37321	0.898892	1276	1	-0.82334	0.72557	0.7251	0.918831	3509	0	-0.82334
YGR211W	ZPR1	Zinc finger PRotein	2	0.24215	0.37321	0.898892	1280	1	-0.82334	0.72557	0.7251	0.918831	3150	0	-0.82334
YFL001W	DEG1	DEpressed Growth rate	2	0.24215	0.37321	0.898892	1281	1	-0.82334	0.72557	0.7251	0.918831	3320	0	-0.82334
YBL063W	KIP1	KInesin related Protein	2	0.24215	0.37321	0.898892	1282	1	-0.82334	0.72557	0.7251	0.918831	3538	0	-0.82334
YDR205W	MSC2	Meiotic Sister-Chromatid recombination	4	0.1237	0.2726	0.898892	753	2	-0.82197	0.77738	0.77712	0.969722	3570	0	-0.82197
YPR034W	ARP7	Actin-Related Protein	2	0.10275	0.17404	0.898892	656	1	-0.81709	0.12503	0.12485	0.85341	569	0	-0.81709
YCR010C	ADY2	Accumulation of DYads	2	0.037827	0.068736	0.898892	254	2	-0.81604	0.96217	0.96226	0.992694	4337	0	-0.81604
YML101C	CUE4	Coupling of Ubiquitin conjugation to ER degradation	2	0.037827	0.068736	0.898892	258	2	-0.81604	0.96217	0.96226	0.992694	4348	0	-0.81604
YHR016C	YSC84		4	0.081847	0.20677	0.898892	467	3	-0.8105	0.92469	0.92382	0.982497	4197	0	-0.8105
YGR037C	ACB1	Acyl-CoA-Binding	2	0.088526	0.15165	0.898892	560	2	-0.8105	0.91147	0.91117	0.982035	4078	0	-0.8105
YFL012W-A			2	0.037827	0.068736	0.898892	257	2	-0.80768	0.96217	0.96226	0.992694	4351	0	-0.80768
YNL018C			2	0.21214	0.33361	0.898892	1150	1	-0.80768	0.52818	0.52872	0.898372	2647	0	-0.80768
YPL152W-A			2	0.21214	0.33361	0.898892	1114	1	-0.80658	0.72557	0.7251	0.918831	3180	0	-0.80658
YOR183W	FYV12	Function required for Yeast Viability	2	0.21214	0.33361	0.898892	1117	1	-0.80658	0.72557	0.7251	0.918831	3470	0	-0.80658
YFL063W			2	0.21214	0.33361	0.898892	1118	1	-0.80658	0.72557	0.7251	0.918831	3226	0	-0.80658
YOR140W	SFL1	Suppressor gene for FLocculation	2	0.21214	0.33361	0.898892	1125	1	-0.80658	0.72557	0.7251	0.918831	3085	0	-0.80658
YGR099W	TEL2	TELomere maintenance	2	0.21214	0.33361	0.898892	1129	1	-0.80658	0.72557	0.7251	0.918831	3232	0	-0.80658
YPR047W	MSF1	Mitochondrial aminoacyl-tRNA Synthetase, Phenylalanine (F)	2	0.21214	0.33361	0.898892	1132	1	-0.80658	0.72557	0.7251	0.918831	3199	0	-0.80658
YDR268W	MSW1	Mitochondrial aminoacyl-tRNA Synthetase, tryptophan (W)	2	0.21214	0.33361	0.898892	1133	1	-0.80658	0.72557	0.7251	0.918831	3480	0	-0.80658
YLR267W	BOP2	Bypass Of Pam1	2	0.21214	0.33361	0.898892	1135	1	-0.80658	0.72557	0.7251	0.918831	3114	0	-0.80658
YDL074C	BRE1	BREfeldin A sensitivity	2	0.21214	0.33361	0.898892	1136	1	-0.80658	0.72557	0.7251	0.918831	3334	0	-0.80658
YJR112W-A			2	0.21214	0.33361	0.898892	1137	1	-0.80658	0.72557	0.7251	0.918831	3080	0	-0.80658
YDL017W	CDC7	Cell Division Cycle	2	0.21214	0.33361	0.898892	1140	1	-0.80658	0.72557	0.7251	0.918831	3362	0	-0.80658
YEL063C	CAN1	CANavanine resistance	2	0.21214	0.33361	0.898892	1142	1	-0.80658	0.72557	0.7251	0.918831	3168	0	-0.80658
YDR456W	NHX1	Na+/H+ eXchanger	2	0.21214	0.33361	0.898892	1146	1	-0.80658	0.72557	0.7251	0.918831	3113	0	-0.80658
YJR077C	MIR1	Mitochondrial Import Receptor	2	0.21214	0.33361	0.898892	1148	1	-0.80658	0.72557	0.7251	0.918831	3482	0	-0.80658
YLR154W-E			2	0.21214	0.33361	0.898892	1149	1	-0.80658	0.72557	0.7251	0.918831	3076	0	-0.80658
YLR013W	GAT3		2	0.21214	0.33361	0.898892	1154	1	-0.80658	0.72557	0.7251	0.918831	3419	0	-0.80658
YCR009C	RVS161	Reduced Viability on Starvation	2	0.21214	0.33361	0.898892	1157	1	-0.80658	0.72557	0.7251	0.918831	3338	0	-0.80658
YJL046W	AIM22	Altered Inheritance rate of Mitochondria	2	0.21214	0.33361	0.898892	1158	1	-0.80658	0.72557	0.7251	0.918831	3110	0	-0.80658
YPL019C	VTC3	Vacuolar Transporter Chaperone	4	0.34395	0.55575	0.901092	1706	2	-0.80658	0.92469	0.92382	0.982497	4210	0	-0.80658
YJL097W	PHS1	PTPLA Homolog involved in Sphingolipid biosynthesis	4	0.34395	0.55575	0.901092	1709	2	-0.80658	0.92469	0.92382	0.982497	4200	0	-0.80658
YJL165C	HAL5	HALotolerance	4	0.37928	0.58118	0.939611	1848	1	-0.80658	0.47772	0.47738	0.882773	2433	0	-0.80658
YBL068W	PRS4	PhosphoRibosylpyrophosphate Synthetase	2	0.083169	0.14301	0.898892	479	1	-0.80634	0.38464	0.38385	0.881753	1626	0	-0.80634
YMR239C	RNT1	RNase Three	2	0.087578	0.15009	0.898892	513	1	-0.80634	0.72557	0.7251	0.918831	3099	0	-0.80634
YOR089C	VPS21	Vacuolar Protein Sorting	2	0.019231	0.035641	0.898892	130	2	-0.80364	0.98077	0.98081	0.996755	4429	0	-0.80364
YDR317W	HIM1	High Induced Mutagenesis	2	0.017906	0.03334	0.898892	127	2	-0.80214	0.98209	0.98221	0.997408	4432	0	-0.80214
YLR347W-A			2	0.088526	0.15165	0.898892	573	2	-0.79002	0.91147	0.91117	0.982035	4074	0	-0.79002
YCR016W	RBP95	rRNA-binding protein helix H95	2	0.13688	0.22568	0.898892	791	1	-0.79002	0.26369	0.26308	0.881753	1171	0	-0.79002
YDR018C	MLG1	hoMoLoG to PSI1	2	0.16535	0.2678	0.898892	890	1	-0.78892	0.38464	0.38385	0.881753	1691	0	-0.78892
YER087C-A			2	0.16535	0.2678	0.898892	897	1	-0.78892	0.38464	0.38385	0.881753	1703	0	-0.78892
YCR028C-A	RIM1	Replication In Mitochondria	2	0.16535	0.2678	0.898892	898	1	-0.78892	0.38464	0.38385	0.881753	1517	0	-0.78892
YNL021W	HDA1	Histone DeAcetylase	2	0.16535	0.2678	0.898892	909	1	-0.78892	0.38464	0.38385	0.881753	1696	0	-0.78892
YCR032W	BPH1	Beige Protein Homolog	2	0.24972	0.38299	0.898892	1287	1	-0.78892	0.72557	0.7251	0.918831	3098	0	-0.78892
YHL045W	PXP3	PeroXisomal Protein	2	0.24972	0.38299	0.898892	1290	1	-0.78892	0.72557	0.7251	0.918831	3453	0	-0.78892
YFL005W	SEC4	SECretory	4	0.43709	0.62314	0.943519	1868	1	-0.78892	0.75197	0.75179	0.949169	3563	0	-0.78892
YLR011W	LOT6	LOw Temperature-responsive	2	0.088526	0.15165	0.898892	527	2	-0.78255	0.91147	0.91117	0.982035	4056	0	-0.78255
YCL048W	SPS22	SPorulation Specific 2 too (2)	2	0.088526	0.15165	0.898892	554	2	-0.78166	0.91147	0.91117	0.982035	4143	0	-0.78166
YMR172C-A			2	0.088526	0.15165	0.898892	574	2	-0.78166	0.91147	0.91117	0.982035	4144	0	-0.78166
YMR119W	ASI1	Amino acid Sensor-Independent	2	0.21214	0.33361	0.898892	1127	1	-0.78166	0.50198	0.50223	0.889644	2451	0	-0.78166
YML082W			1	0.070957	0.071253	0.898892	430	1	-0.77189	0.92904	0.92945	0.982497	4245	0	-0.77189
YCR013C			1	0.070957	0.071253	0.898892	436	1	-0.77189	0.92904	0.92945	0.982497	4239	0	-0.77189
YBR005W	RCR1	Resistance to Congo Red	1	0.070957	0.071253	0.898892	438	1	-0.77189	0.92904	0.92945	0.982497	4249	0	-0.77189
YPL214C	THI6	THIamine biosynthesis	1	0.070957	0.071253	0.898892	444	1	-0.77189	0.92904	0.92945	0.982497	4254	0	-0.77189
YOL020W	TAT2	Tryptophan Amino acid Transporter	3	0.098768	0.21874	0.898892	633	2	-0.77189	0.85624	0.85691	0.977684	3834	0	-0.77189
YBR023C	CHS3	CHitin Synthase-related	3	0.19812	0.34668	0.898892	1102	2	-0.77189	0.85624	0.85691	0.977684	3940	0	-0.77189
YPR130C			1	0.14553	0.14564	0.898892	828	1	-0.76848	0.85447	0.85483	0.977684	3777	0	-0.76848
YNL073W	MSK1	Mitochondrial aminoacyl-tRNA Synthetase, lysine (K)	1	0.14553	0.14564	0.898892	829	1	-0.76848	0.85447	0.85483	0.977684	3776	0	-0.76848
YIL130W	ASG1	Activator of Stress Genes	2	0.13688	0.22568	0.898892	783	1	-0.76843	0.19625	0.19584	0.85341	764	0	-0.76843
YML108W			2	0.267	0.3934	0.898892	1323	1	-0.76843	0.72557	0.7251	0.918831	3202	0	-0.76843
YGR198W	YPP1	sYnuclein-Protective Protein	2	0.267	0.3934	0.898892	1324	1	-0.76843	0.72557	0.7251	0.918831	3423	0	-0.76843
YOR046C	DBP5	Dead Box Protein	1	0.16079	0.1607	0.898892	874	1	-0.76725	0.83921	0.83955	0.977684	3745	0	-0.76725
YEL053W-A			1	0.15855	0.15845	0.898892	868	1	-0.76137	0.84145	0.84178	0.977684	3747	0	-0.76137
YBL099W	ATP1	ATP synthase	2	0.29604	0.41042	0.898892	1356	1	-0.76097	0.72557	0.7251	0.918831	3450	0	-0.76097
YFL011W	HXT10	HeXose Transporter	4	0.1724	0.34494	0.898892	924	2	-0.76007	0.92469	0.92382	0.982497	4198	0	-0.76007
YNL045W	LAP2	Leucine AminoPeptidases	2	0.21214	0.33361	0.898892	1119	1	-0.76007	0.38464	0.38385	0.881753	1543	0	-0.76007
YPL193W	RSA1	RiboSome Assembly	2	0.21214	0.33361	0.898892	1139	1	-0.76007	0.38464	0.38385	0.881753	1549	0	-0.76007
YCR097W-A			2	0.21214	0.33361	0.898892	1141	1	-0.76007	0.38464	0.38385	0.881753	1496	0	-0.76007
YKR003W	OSH6	OxySterol binding protein Homolog	2	0.21214	0.33361	0.898892	1144	1	-0.76007	0.38464	0.38385	0.881753	1625	0	-0.76007
YIR027C	DAL1	Degradation of Allantoin	2	0.21214	0.33361	0.898892	1161	1	-0.76007	0.38464	0.38385	0.881753	1644	0	-0.76007
YMR048W	CSM3	Chromosome Segregation in Meiosis	2	0.21214	0.33361	0.898892	1162	1	-0.76007	0.38464	0.38385	0.881753	1562	0	-0.76007
YGL128C	CWC23	Complexed With Cef1p	2	0.25812	0.38811	0.898892	1307	1	-0.76007	0.72557	0.7251	0.918831	3245	0	-0.76007
YPL055C	LGE1	LarGE cells	4	0.34395	0.55575	0.901092	1721	2	-0.76007	0.92469	0.92382	0.982497	4230	0	-0.76007
YGL092W	NUP145	NUclear Pore	2	0.088526	0.15165	0.898892	520	2	-0.7556	0.91147	0.91117	0.982035	4149	0	-0.7556
YOR115C	TRS33	TRapp Subunit	2	0.16535	0.2678	0.898892	888	1	-0.7556	0.26369	0.26308	0.881753	1168	0	-0.7556
YOR333C			4	0.7565	0.83567	0.981902	3108	1	-0.7555	0.17851	0.17803	0.85341	746	0	-0.7555
YPL125W	KAP120	KAryoPherin	2	0.037827	0.068736	0.898892	250	2	-0.75278	0.96217	0.96226	0.992694	4353	0	-0.75278
YPL005W	AEP3	ATPase ExPression	2	0.037827	0.068736	0.898892	259	2	-0.75278	0.96217	0.96226	0.992694	4360	0	-0.75278
YDR271C			2	0.091501	0.15636	0.898892	611	1	-0.75164	0.72557	0.7251	0.918831	3489	0	-0.75164
YGL029W	CGR1	Coiled-coil Growth-Regulated	2	0.091501	0.15636	0.898892	612	1	-0.75164	0.72557	0.7251	0.918831	3496	0	-0.75164
YFL036W	RPO41	RNA POlymerase	2	0.29489	0.40971	0.898892	1354	1	-0.74518	0.72557	0.7251	0.918831	3157	0	-0.74518
YGL039W			2	0.29489	0.40971	0.898892	1355	1	-0.74518	0.72557	0.7251	0.918831	3458	0	-0.74518
YGL226C-A	OST5	OligoSaccharylTransferase	2	0.16535	0.2678	0.898892	893	1	-0.73402	0.19625	0.19584	0.85341	795	0	-0.73402
YHR019C	DED81	Defines Essential Domain	2	0.16535	0.2678	0.898892	910	1	-0.73402	0.19625	0.19584	0.85341	818	0	-0.73402
YDL235C	YPD1	tYrosine Phosphatase Dependent	2	0.27381	0.39734	0.898892	1333	1	-0.73402	0.72557	0.7251	0.918831	3511	0	-0.73402
YHL034C	SBP1		2	0.59907	0.61723	0.943519	2864	1	-0.7327	0.72557	0.7251	0.918831	3125	0	-0.7327
YKL052C	ASK1	Associated with Spindles and Kinetochores	2	0.017906	0.03334	0.898892	126	2	-0.73109	0.98209	0.98221	0.997408	4431	0	-0.73109
YBR232C			1	0.72521	0.72573	0.943519	3084	0	-0.7299	0.27479	0.27447	0.881753	1200	0	-0.7299
YER065C	ICL1	IsoCitrate Lyase	2	0.088526	0.15165	0.898892	519	2	-0.72675	0.91147	0.91117	0.982035	4148	0	-0.72675
YEL018C-A			2	0.40422	0.47775	0.898892	1864	1	-0.70663	0.72557	0.7251	0.918831	3237	0	-0.70663
YPL027W	SMA1	Spore Membrane Assembly	4	0.11518	0.25966	0.898892	742	2	-0.70517	0.62133	0.62085	0.918831	2677	0	-0.70517
YGL185C			2	0.21214	0.33361	0.898892	1138	1	-0.70517	0.19625	0.19584	0.85341	788	0	-0.70517
YJR159W	SOR1		2	0.21214	0.33361	0.898892	1147	1	-0.70517	0.19625	0.19584	0.85341	897	0	-0.70517
YMR087W	PDL32	Protein of Dual Localization of 32 kDa	2	0.21214	0.33361	0.898892	1156	1	-0.70517	0.19625	0.19584	0.85341	781	0	-0.70517
YDR024W	FYV1	Function required for Yeast Viability	2	0.28481	0.40368	0.898892	1340	1	-0.70517	0.72557	0.7251	0.918831	3247	0	-0.70517
YHR070C-A			2	0.28481	0.40368	0.898892	1342	1	-0.70517	0.72557	0.7251	0.918831	3307	0	-0.70517
YLR371W	ROM2	RhO1 Multicopy suppressor	3	0.021108	0.053947	0.898892	140	2	-0.70307	0.27941	0.27985	0.881753	1314	0	-0.70307
YDL028C	MPS1	MonoPolar Spindle	1	0.086407	0.08651	0.898892	488	1	-0.70307	0.91359	0.91418	0.982035	4174	0	-0.70307
YNR066C			1	0.086407	0.08651	0.898892	490	1	-0.70307	0.91359	0.91418	0.982035	4168	0	-0.70307
YER031C	YPT31	Yeast Protein Two	1	0.086407	0.08651	0.898892	502	1	-0.70307	0.91359	0.91418	0.982035	4166	0	-0.70307
YJR048W	CYC1	CYtochrome C	1	0.086407	0.08651	0.898892	503	1	-0.70307	0.91359	0.91418	0.982035	4169	0	-0.70307
YNL243W	SLA2	Synthetic Lethal with ABP1	1	0.086407	0.08651	0.898892	505	1	-0.70307	0.91359	0.91418	0.982035	4187	0	-0.70307
YDR208W	MSS4	Multicopy Suppressor of Stt4 mutation	1	0.086407	0.08651	0.898892	507	1	-0.70307	0.91359	0.91418	0.982035	4167	0	-0.70307
YDL145C	COP1	COat Protein	1	0.086407	0.08651	0.898892	509	1	-0.70307	0.91359	0.91418	0.982035	4179	0	-0.70307
YCR018C-A			3	0.23747	0.38817	0.898892	1270	1	-0.70307	0.11059	0.10971	0.85341	542	0	-0.70307
YMR030W-A			3	0.23747	0.38817	0.898892	1274	1	-0.70307	0.36818	0.36857	0.881753	1460	0	-0.70307
YHR152W	SPO12	SPOrulation	2	0.9274	0.9274	0.986754	4172	0	-0.70217	0.26369	0.26308	0.881753	1179	0	-0.70217
YER020W	GPA2	G Protein Alpha subunit	3	0.23747	0.38817	0.898892	1272	2	-0.70046	0.27941	0.27985	0.881753	1305	0	-0.70046
YHR208W	BAT1	Branched-chain Amino acid Transaminase	1	0.15132	0.15144	0.898892	852	1	-0.69911	0.84868	0.84898	0.977684	3762	0	-0.69911
YLR140W			3	0.38873	0.54328	0.898892	1854	1	-0.69911	0.62134	0.62175	0.918831	2701	0	-0.69911
YOL133W	HRT1	High level expression Reduces Ty3 transposition	2	0.099913	0.16968	0.898892	651	1	-0.69674	0.72557	0.7251	0.918831	3081	0	-0.69674
YIL074C	SER33	SERine requiring	4	0.081847	0.20677	0.898892	470	3	-0.689	0.92469	0.92382	0.982497	4208	0	-0.689
YMR180C	CTL1	Capping enzyme mRNA Triphosphatase-Like	2	0.12013	0.20053	0.898892	746	1	-0.67992	0.26369	0.26308	0.881753	1164	0	-0.67992
YJR023C			5	0.12826	0.30867	0.898892	760	3	-0.67889	0.96055	0.96039	0.992694	4321	0	-0.67889
YCR065W	HCM1	High-Copy suppressor of Calmodulin	1	0.12945	0.12956	0.898892	762	1	-0.67889	0.87055	0.87094	0.982035	3965	0	-0.67889
YIL127C	RRT14	Regulator of rDNA Transcription	1	0.12945	0.12956	0.898892	763	1	-0.67889	0.87055	0.87094	0.982035	3963	0	-0.67889
YNL138W-A	YSF3	Yeast Splicing Factor 3b subunit	1	0.12945	0.12956	0.898892	764	1	-0.67889	0.87055	0.87094	0.982035	3967	0	-0.67889
YPL060C-A			1	0.12945	0.12956	0.898892	765	1	-0.67889	0.87055	0.87094	0.982035	3973	0	-0.67889
YMR077C	VPS20	Vacuolar Protein Sorting	1	0.12945	0.12956	0.898892	766	1	-0.67889	0.87055	0.87094	0.982035	3966	0	-0.67889
YMR032W	HOF1	Homolog Of cdc Fifteen	1	0.12945	0.12956	0.898892	767	1	-0.67889	0.87055	0.87094	0.982035	3964	0	-0.67889
YPR014C			1	0.12945	0.12956	0.898892	768	1	-0.67889	0.87055	0.87094	0.982035	3968	0	-0.67889
YJL142C	IRC9	Increased Recombination Centers	1	0.12945	0.12956	0.898892	769	1	-0.67889	0.87055	0.87094	0.982035	3969	0	-0.67889
YGL085W	LCL3	Long Chronological Lifespan	1	0.12945	0.12956	0.898892	770	1	-0.67889	0.87055	0.87094	0.982035	3970	0	-0.67889
YAL064W-B			1	0.12945	0.12956	0.898892	771	1	-0.67889	0.87055	0.87094	0.982035	3971	0	-0.67889
YMR264W	CUE1	Coupling of Ubiquitin conjugation to ER degradation	1	0.12945	0.12956	0.898892	772	1	-0.67889	0.87055	0.87094	0.982035	3972	0	-0.67889
YMR285C	NGL2		3	0.2129	0.36223	0.898892	1192	2	-0.67889	0.27941	0.27985	0.881753	1280	0	-0.67889
YGL240W	DOC1	Destruction Of Cyclin B	3	0.2129	0.36223	0.898892	1197	2	-0.67889	0.85624	0.85691	0.977684	3842	0	-0.67889
YLR038C	COX12	Cytochrome c OXidase	3	0.34026	0.4946	0.898892	1694	1	-0.67889	0.62757	0.6279	0.918831	2706	0	-0.67889
YJL117W	PHO86	PHOsphate metabolism	2	0.77329	0.77266	0.943519	3498	0	-0.6727	0.53772	0.5383	0.913607	2652	0	-0.6727
YAL044C	GCV3	GlyCine cleaVage	2	0.77329	0.77266	0.943519	3148	0	-0.6581	0.47362	0.47396	0.881753	1754	0	-0.6581
YDL207W	GLE1	GLFG (glycine-leucine-phenylalanine-glycine) LEthal	2	0.098021	0.16681	0.898892	626	1	-0.65101	0.50198	0.50223	0.889644	2470	0	-0.65101
YFR049W	KGD4	alpha-KetoGlutarate Dehydrogenase	3	0.061285	0.1437	0.898892	382	2	-0.64829	0.64854	0.64914	0.918831	2720	0	-0.64829
YMR100W	MUB1	MUlti Budding	5	0.013939	0.053672	0.898892	105	3	-0.64537	0.18514	0.18532	0.85341	758	0	-0.64537
YJL047C-A			3	0.026339	0.066583	0.898892	176	3	-0.64537	0.97366	0.97393	0.994031	4407	0	-0.64537
YNL053W	MSG5	Multicopy Suppressor of GPA1	3	0.035052	0.086455	0.898892	230	2	-0.64537	0.27941	0.27985	0.881753	1260	0	-0.64537
YDL032W			3	0.047678	0.11433	0.898892	315	2	-0.64537	0.85624	0.85691	0.977684	3930	0	-0.64537
YIL131C	FKH1	ForK head Homolog	3	0.098768	0.21874	0.898892	630	2	-0.64537	0.85624	0.85691	0.977684	3866	0	-0.64537
YGR126W			3	0.098768	0.21874	0.898892	644	2	-0.64537	0.85624	0.85691	0.977684	3926	0	-0.64537
YOL087C	DUF1	DUB-associated Factor	1	0.11238	0.11258	0.898892	676	1	-0.64537	0.88762	0.88805	0.982035	4007	0	-0.64537
YPR081C	GRS2	Glycyl-tRNA Synthase	1	0.11238	0.11258	0.898892	677	1	-0.64537	0.88762	0.88805	0.982035	4043	0	-0.64537
YDR164C	SEC1	SECretory	1	0.11238	0.11258	0.898892	692	1	-0.64537	0.88762	0.88805	0.982035	4013	0	-0.64537
YGR014W	MSB2	Multicopy Suppression of a Budding defect	1	0.11238	0.11258	0.898892	694	1	-0.64537	0.88762	0.88805	0.982035	4037	0	-0.64537
YKR017C	HEL1	Histone E3 Ligase	1	0.11238	0.11258	0.898892	717	1	-0.64537	0.88762	0.88805	0.982035	4005	0	-0.64537
YPR158W	CUR1	Curing of [URe3]	1	0.11238	0.11258	0.898892	721	1	-0.64537	0.88762	0.88805	0.982035	3977	0	-0.64537
YKL046C	DCW1	Defective Cell Wall	1	0.11238	0.11258	0.898892	737	1	-0.64537	0.88762	0.88805	0.982035	4023	0	-0.64537
YFL056C	AAD6	Aryl-Alcohol Dehydrogenase	1	0.11238	0.11258	0.898892	738	1	-0.64537	0.88762	0.88805	0.982035	3995	0	-0.64537
YPR001W	CIT3	CITrate synthase	1	0.11238	0.11258	0.898892	740	1	-0.64537	0.88762	0.88805	0.982035	3983	0	-0.64537
YPL134C	ODC1	OxoDicarboxylate Carrier	3	0.2129	0.36223	0.898892	1178	2	-0.64537	0.51728	0.51786	0.889644	2506	0	-0.64537
YDL228C			3	0.2129	0.36223	0.898892	1226	2	-0.64537	0.51728	0.51786	0.889644	2545	0	-0.64537
YER074W-A	YOS1	Yip One Suppressor	3	0.30068	0.45359	0.898892	1679	1	-0.64537	0.025937	0.025899	0.85341	110	0	-0.64537
YPL210C	SRP72	Signal Recognition Particle	3	0.30068	0.45359	0.898892	1680	1	-0.64537	0.85624	0.85691	0.977684	3847	0	-0.64537
YPL041C	MRX11	Mitochondrial oRganization of gene eXpression (MIOREX)	3	0.30068	0.45359	0.898892	1681	1	-0.64537	0.85624	0.85691	0.977684	3826	0	-0.64537
YGR286C	BIO2	BIOtin	1	0.36849	0.36835	0.898892	1845	1	-0.63808	0.63151	0.63131	0.918831	2710	0	-0.63808
YER017C	AFG3	ATPase Family Gene	2	0.35116	0.44404	0.898892	1822	1	-0.63691	0.46755	0.46775	0.881753	1745	0	-0.63691
YBR002C	RER2	Retention in the Endoplasmic Reticulum	2	0.12643	0.21028	0.898892	757	1	-0.63237	0.50198	0.50223	0.889644	2462	0	-0.63237
YGL252C	RTG2	ReTroGrade regulation	1	0.15979	0.15972	0.898892	869	1	-0.62352	0.84021	0.84052	0.977684	3746	0	-0.62352
YOR215C	AIM41	Altered Inheritance of Mitochondria	2	0.50654	0.54795	0.898892	2060	1	-0.62323	0.48352	0.48357	0.889644	2442	0	-0.62323
YNR013C	PHO91	PHOsphate metabolism	2	0.50654	0.54795	0.898892	2135	1	-0.62323	0.48352	0.48357	0.889644	2441	0	-0.62323
YLR049C	MLO50	Mitochondrially LOcalized protein of 50 kDa	2	0.11838	0.1979	0.898892	745	1	-0.62213	0.52818	0.52872	0.898372	2643	0	-0.62213
YDL169C	UGX2	Unidentified Gene X	4	0.064905	0.17903	0.898892	403	2	-0.62103	0.10659	0.10646	0.85341	537	0	-0.62103
YJR089W	BIR1	Baculoviral IAP Repeat-containing protein	2	0.21214	0.33361	0.898892	1134	1	-0.62095	0.13294	0.13283	0.85341	590	0	-0.62095
YCL017C	NFS1	NiFS-like	2	0.35116	0.44404	0.898892	1794	1	-0.61996	0.46482	0.46502	0.881753	1740	0	-0.61996
YMR231W	PEP5	carboxyPEPtidase Y-deficient	1	0.22845	0.22786	0.898892	1255	1	-0.61897	0.77155	0.77227	0.969722	3567	0	-0.61897
YPR145C-A			4	0.34395	0.55575	0.901092	1700	2	-0.61705	0.76778	0.76749	0.968719	3566	0	-0.61705
YHL019W-A			2	0.037827	0.068736	0.898892	275	2	-0.61476	0.96217	0.96226	0.992694	4341	0	-0.61476
YDR434W	GPI17	GlycosylPhosphatidylInositol anchor biosynthesis	2	0.12643	0.21028	0.898892	758	1	-0.61079	0.38464	0.38385	0.881753	1651	0	-0.61079
YHR209W	CRG1	Cantharidin Resistance Gene	3	0.048927	0.11709	0.898892	328	2	-0.61006	0.36818	0.36857	0.881753	1468	0	-0.61006
YAR060C			1	0.13382	0.1339	0.898892	775	1	-0.61006	0.86618	0.86654	0.982035	3959	0	-0.61006
YCR034W	ELO2	fatty acid ELOngation	1	0.13382	0.1339	0.898892	776	1	-0.61006	0.86618	0.86654	0.982035	3960	0	-0.61006
YLR197W	NOP56	NucleOlar Protein of 56.8 kDa	1	0.13382	0.1339	0.898892	777	1	-0.61006	0.86618	0.86654	0.982035	3962	0	-0.61006
YAL015C	NTG1	eNdonuclease Three-like Glycosylase	1	0.13382	0.1339	0.898892	778	1	-0.61006	0.86618	0.86654	0.982035	3961	0	-0.61006
YLR385C	SWC7	SWr Complex	3	0.2129	0.36223	0.898892	1183	2	-0.61006	0.85624	0.85691	0.977684	3795	0	-0.61006
YLR092W	SUL2	SULfate	3	0.2129	0.36223	0.898892	1184	2	-0.61006	0.67591	0.6765	0.918831	2744	0	-0.61006
YGL123W	RPS2	Ribosomal Protein of the Small subunit	3	0.35012	0.50475	0.898892	1723	1	-0.61006	0.85624	0.85691	0.977684	3931	0	-0.61006
YMR235C	RNA1	rapid cessation of net RNA accumulation	2	0.11627	0.19475	0.898892	743	1	-0.60921	0.38464	0.38385	0.881753	1571	0	-0.60921
YIL008W	URM1	Ubiquitin Related Modifier	1	0.36805	0.36797	0.898892	1844	1	-0.6052	0.63195	0.63176	0.918831	2711	0	-0.6052
YDR338C			4	0.34395	0.55575	0.901092	1712	2	-0.59762	0.35398	0.35336	0.881753	1426	0	-0.59762
YBR119W	MUD1	Mutant U1 Die	2	0.10275	0.17404	0.898892	654	1	-0.59561	0.72557	0.7251	0.918831	3261	0	-0.59561
YJR036C	HUL4	Hect Ubiquitin Ligase	2	0.099913	0.16968	0.898892	650	1	-0.59533	0.19625	0.19584	0.85341	770	0	-0.59533
YOR373W	NUD1		4	0.081847	0.20677	0.898892	466	3	-0.58874	0.45784	0.45752	0.881753	1736	0	-0.58874
YLR071C	RGR1	Resistant to Glucose Repression	4	0.081847	0.20677	0.898892	473	3	-0.58874	0.92469	0.92382	0.982497	4219	0	-0.58874
YBR036C	CSG2	Calcium Sensitive Growth	2	0.088526	0.15165	0.898892	533	2	-0.58874	0.91147	0.91117	0.982035	4076	0	-0.58874
YCL039W	GID7	Glucose Induced Degradation deficient	2	0.088526	0.15165	0.898892	539	2	-0.58874	0.91147	0.91117	0.982035	4156	0	-0.58874
YGR069W			2	0.088526	0.15165	0.898892	549	2	-0.58874	0.91147	0.91117	0.982035	4060	0	-0.58874
YJL148W	RPA34	RNA Polymerase A	2	0.088526	0.15165	0.898892	552	2	-0.58874	0.91147	0.91117	0.982035	4093	0	-0.58874
YDR509W			2	0.088526	0.15165	0.898892	564	2	-0.58874	0.91147	0.91117	0.982035	4129	0	-0.58874
YPL195W	APL5	clathrin Adaptor Protein complex Large chain	2	0.088526	0.15165	0.898892	571	2	-0.58874	0.91147	0.91117	0.982035	4077	0	-0.58874
YLR239C	LIP2	LIPoyl ligase	2	0.088526	0.15165	0.898892	572	2	-0.58874	0.91147	0.91117	0.982035	4107	0	-0.58874
YBL038W	MRPL16	Mitochondrial Ribosomal Protein, Large subunit	2	0.088526	0.15165	0.898892	600	2	-0.58874	0.91147	0.91117	0.982035	4101	0	-0.58874
YHL027W	RIM101	Regulator of IME2	2	0.50654	0.54795	0.898892	1972	1	-0.58264	0.48549	0.48565	0.889644	2446	0	-0.58264
YAL032C	PRP45	Pre-mRNA Processing	2	0.35116	0.44404	0.898892	1810	1	-0.57982	0.48056	0.48066	0.886664	2438	0	-0.57982
YFR044C	DUG1	Deficient in Utilization of Glutathione	1	0.15805	0.15792	0.898892	865	1	-0.57118	0.84195	0.84231	0.977684	3748	0	-0.57118
YJR100C	AIM25	Altered Inheritance of Mitochondria	1	0.15805	0.15792	0.898892	866	1	-0.57118	0.84195	0.84231	0.977684	3749	0	-0.57118
YOR237W	HES1	Homologous to kES1	1	0.15805	0.15792	0.898892	867	1	-0.57118	0.84195	0.84231	0.977684	3750	0	-0.57118
YGR133W	PEX4	PEroXin	2	0.088526	0.15165	0.898892	602	2	-0.57069	0.91147	0.91117	0.982035	4049	0	-0.57069
YMR224C	MRE11	Meiotic REcombination	3	0.056121	0.13257	0.898892	358	2	-0.56908	0.85624	0.85691	0.977684	3897	0	-0.56908
YPL063W	TIM50	Translocase of the Inner Mitochondrial membrane	1	0.14385	0.14399	0.898892	820	1	-0.56908	0.85615	0.85657	0.977684	3782	0	-0.56908
YHL041W			1	0.14385	0.14399	0.898892	821	1	-0.56908	0.85615	0.85657	0.977684	3781	0	-0.56908
YDR525W	API2	APIcal	1	0.14385	0.14399	0.898892	822	1	-0.56908	0.85615	0.85657	0.977684	3779	0	-0.56908
YHR174W	ENO2	ENOlase	1	0.14385	0.14399	0.898892	823	1	-0.56908	0.85615	0.85657	0.977684	3778	0	-0.56908
YDL007C-A			1	0.14385	0.14399	0.898892	824	1	-0.56908	0.85615	0.85657	0.977684	3780	0	-0.56908
YLR360W	VPS38	Vacuolar Protein Sorting	3	0.2129	0.36223	0.898892	1234	2	-0.56908	0.27941	0.27985	0.881753	1231	0	-0.56908
YLR004C	THI73	THIamine regulon	5	0.25148	0.48036	0.898892	1295	2	-0.56908	0.076653	0.07686	0.85341	346	0	-0.56908
YOR073W-A			2	0.35116	0.44404	0.898892	1753	1	-0.56826	0.52818	0.52872	0.898372	2641	0	-0.56826
YMR144W	FDO1	Forkhead one interacting protein involved in DOnor preference	2	0.35116	0.44404	0.898892	1796	1	-0.56826	0.52818	0.52872	0.898372	2634	0	-0.56826
YKR089C	TGL4	TriacylGlycerol Lipase	4	0.077153	0.19935	0.898892	452	2	-0.56716	0.92469	0.92382	0.982497	4227	0	-0.56716
YMR070W	MOT3	Modifier of Transcription	4	0.34395	0.55575	0.901092	1699	2	-0.56716	0.77738	0.77712	0.969722	3573	0	-0.56716
YJL212C	OPT1	OligoPeptide Transporter	4	0.34395	0.55575	0.901092	1707	2	-0.56716	0.35398	0.35336	0.881753	1447	0	-0.56716
YLR351C	NIT3	NITrilase superfamily	4	0.34395	0.55575	0.901092	1713	2	-0.56716	0.62133	0.62085	0.918831	2672	0	-0.56716
YDR492W	IZH1	Implicated in Zinc Homeostasis	4	0.34395	0.55575	0.901092	1716	2	-0.56716	0.92469	0.92382	0.982497	4193	0	-0.56716
YAL007C	ERP2	Emp24p/Erv25p Related Protein	4	0.34395	0.55575	0.901092	1718	2	-0.56716	0.35398	0.35336	0.881753	1441	0	-0.56716
YML101C-A			2	0.35116	0.44404	0.898892	1727	1	-0.56716	0.72557	0.7251	0.918831	3357	0	-0.56716
YPL261C			2	0.35116	0.44404	0.898892	1735	1	-0.56716	0.72557	0.7251	0.918831	3354	0	-0.56716
YBR146W	MRPS9	Mitochondrial Ribosomal Protein, Small subunit	2	0.35116	0.44404	0.898892	1746	1	-0.56716	0.72557	0.7251	0.918831	3134	0	-0.56716
YNL004W	HRB1	Hypothetical RNA-Binding protein	2	0.35116	0.44404	0.898892	1747	1	-0.56716	0.72557	0.7251	0.918831	3094	0	-0.56716
YNL191W	DUG3	Deficient in Utilization of Glutathione	2	0.35116	0.44404	0.898892	1748	1	-0.56716	0.72557	0.7251	0.918831	3352	0	-0.56716
YCR100C	EMA35	Efficient Mitochondria targeting-Associated protein	2	0.35116	0.44404	0.898892	1750	1	-0.56716	0.72557	0.7251	0.918831	3220	0	-0.56716
YOR176W	HEM15	HEMe biosynthesis	2	0.35116	0.44404	0.898892	1752	1	-0.56716	0.72557	0.7251	0.918831	3217	0	-0.56716
YPL101W	ELP4	ELongator Protein	2	0.35116	0.44404	0.898892	1754	1	-0.56716	0.72557	0.7251	0.918831	3298	0	-0.56716
YCR014C	POL4	POLymerase	2	0.35116	0.44404	0.898892	1757	1	-0.56716	0.72557	0.7251	0.918831	3280	0	-0.56716
YMR298W	LIP1	Lag1p/Lac1p Interacting Protein	2	0.35116	0.44404	0.898892	1762	1	-0.56716	0.72557	0.7251	0.918831	3515	0	-0.56716
YNL184C			2	0.35116	0.44404	0.898892	1764	1	-0.56716	0.72557	0.7251	0.918831	3206	0	-0.56716
YIR016W			2	0.35116	0.44404	0.898892	1765	1	-0.56716	0.72557	0.7251	0.918831	3140	0	-0.56716
YLR273C	PIG1	Protein Interacting with Gsy2p	2	0.35116	0.44404	0.898892	1767	1	-0.56716	0.72557	0.7251	0.918831	3145	0	-0.56716
YPL160W	CDC60	Cell Division Cycle	2	0.35116	0.44404	0.898892	1771	1	-0.56716	0.72557	0.7251	0.918831	3160	0	-0.56716
YJL106W	IME2	Inducer of MEiosis	2	0.35116	0.44404	0.898892	1772	1	-0.56716	0.72557	0.7251	0.918831	3416	0	-0.56716
YDL190C	UFD2	Ubiquitin Fusion Degradation	2	0.35116	0.44404	0.898892	1778	1	-0.56716	0.72557	0.7251	0.918831	3490	0	-0.56716
YGL031C	RPL24A	Ribosomal Protein of the Large subunit	2	0.35116	0.44404	0.898892	1779	1	-0.56716	0.72557	0.7251	0.918831	3227	0	-0.56716
YDR166C	SEC5	SECretory	2	0.35116	0.44404	0.898892	1789	1	-0.56716	0.72557	0.7251	0.918831	3468	0	-0.56716
YKL082C	RRP14	Ribosomal RNA Processing	2	0.35116	0.44404	0.898892	1795	1	-0.56716	0.72557	0.7251	0.918831	3137	0	-0.56716
YML034C-A			2	0.35116	0.44404	0.898892	1809	1	-0.56716	0.72557	0.7251	0.918831	3146	0	-0.56716
YHR111W	UBA4	UBiquitin-Activating	2	0.35116	0.44404	0.898892	1817	1	-0.56716	0.72557	0.7251	0.918831	3508	0	-0.56716
YKL166C	TPK3	Takashi's Protein Kinase	2	0.35116	0.44404	0.898892	1819	1	-0.56716	0.72557	0.7251	0.918831	3393	0	-0.56716
YMR294W-A			2	0.35116	0.44404	0.898892	1826	1	-0.56716	0.72557	0.7251	0.918831	3467	0	-0.56716
YDR355C			2	0.35116	0.44404	0.898892	1828	1	-0.56716	0.72557	0.7251	0.918831	3195	0	-0.56716
YGR230W	BNS1	Bypasses Need for Spo12p	2	0.35116	0.44404	0.898892	1832	1	-0.56716	0.72557	0.7251	0.918831	3100	0	-0.56716
YHR079C	IRE1	Inositol REquiring	2	0.35116	0.44404	0.898892	1833	1	-0.56716	0.72557	0.7251	0.918831	3384	0	-0.56716
YOR161C-C			2	0.11064	0.18609	0.898892	665	1	-0.56312	0.72557	0.7251	0.918831	3486	0	-0.56312
YBR014C	GRX7	GlutaRedoXin	2	0.11064	0.18609	0.898892	668	1	-0.56312	0.72557	0.7251	0.918831	3512	0	-0.56312
YPL130W	SPO19	SPOrulation	2	0.088526	0.15165	0.898892	576	2	-0.56271	0.91147	0.91117	0.982035	4085	0	-0.56271
YFR010W	UBP6	UBiquitin-specific Protease	2	0.088526	0.15165	0.898892	586	2	-0.56271	0.91147	0.91117	0.982035	4153	0	-0.56271
YDR257C	RKM4	Ribosomal lysine (K) Methyltransferase	2	0.088526	0.15165	0.898892	595	2	-0.56271	0.91147	0.91117	0.982035	4099	0	-0.56271
YLR275W	SMD2		2	0.088526	0.15165	0.898892	597	2	-0.56271	0.91147	0.91117	0.982035	4092	0	-0.56271
YJL153C	INO1	INOsitol requiring	2	0.088526	0.15165	0.898892	598	2	-0.56271	0.91147	0.91117	0.982035	4088	0	-0.56271
YKL089W	MIF2	MItotic Fidelity of chromosome transmission	2	0.088526	0.15165	0.898892	603	2	-0.56271	0.91147	0.91117	0.982035	4090	0	-0.56271
YJL218W			2	0.77329	0.77266	0.943519	3427	0	-0.56106	0.48549	0.48565	0.889644	2444	0	-0.56106
YMR028W	TAP42	Two A phosphatase Associated Protein	4	0.34395	0.55575	0.901092	1705	2	-0.55379	0.62133	0.62085	0.918831	2660	0	-0.55379
YLR415C			5	0.023756	0.086908	0.898892	151	2	-0.55236	0.51171	0.51214	0.889644	2493	0	-0.55236
YCR007C	DFP3	DUP240 Family Protein	3	0.052358	0.12442	0.898892	339	2	-0.55236	0.85624	0.85691	0.977684	3875	0	-0.55236
YER107W-A			3	0.052358	0.12442	0.898892	342	2	-0.55236	0.51728	0.51786	0.889644	2521	0	-0.55236
YHR012W	VPS29	Vacuolar Protein Sorting	5	0.053778	0.16075	0.898892	353	3	-0.55236	0.28389	0.28402	0.881753	1324	0	-0.55236
YOR236W	DFR1	DihydroFolate Reductase	1	0.13867	0.13881	0.898892	802	1	-0.55236	0.86133	0.86167	0.980127	3949	0	-0.55236
YPR134W	MSS18	Mitochondrial Splicing System	1	0.13867	0.13881	0.898892	803	1	-0.55236	0.86133	0.86167	0.980127	3950	0	-0.55236
YMR125W	STO1	Suppressor of TOp1	1	0.13867	0.13881	0.898892	804	1	-0.55236	0.86133	0.86167	0.980127	3953	0	-0.55236
YPL234C	VMA11	Vacuolar Membrane Atpase	1	0.13867	0.13881	0.898892	805	1	-0.55236	0.86133	0.86167	0.980127	3956	0	-0.55236
YGR029W	ERV1	Essential for Respiration and Viability	1	0.13867	0.13881	0.898892	806	1	-0.55236	0.86133	0.86167	0.980127	3955	0	-0.55236
YDL075W	RPL31A	Ribosomal Protein of the Large subunit	1	0.13867	0.13881	0.898892	807	1	-0.55236	0.86133	0.86167	0.980127	3957	0	-0.55236
YJL047C	RTT101	Regulator of Ty1 Transposition	1	0.13867	0.13881	0.898892	808	1	-0.55236	0.86133	0.86167	0.980127	3951	0	-0.55236
YPL006W	NCR1	Niemann-pick type C Related	1	0.13867	0.13881	0.898892	809	1	-0.55236	0.86133	0.86167	0.980127	3954	0	-0.55236
YLR307W	CDA1	Chitin DeAcetylase	1	0.13867	0.13881	0.898892	810	1	-0.55236	0.86133	0.86167	0.980127	3952	0	-0.55236
YBR244W	GPX2	Glutathione PeroXidase	5	0.14431	0.33778	0.898892	825	2	-0.55236	0.96055	0.96039	0.992694	4326	0	-0.55236
YFR052W	RPN12	Regulatory Particle Non-ATPase	3	0.2129	0.36223	0.898892	1238	2	-0.55236	0.27941	0.27985	0.881753	1240	0	-0.55236
YBL093C	ROX3	Regulation by OXygen	3	0.2129	0.36223	0.898892	1239	2	-0.55236	0.51728	0.51786	0.889644	2554	0	-0.55236
YGL239C			3	0.361	0.51555	0.898892	1838	1	-0.55236	0.64854	0.64914	0.918831	2726	0	-0.55236
YCR011C	ADP1	ATP-Dependent Permease	3	0.361	0.51555	0.898892	1839	1	-0.55236	0.51728	0.51786	0.889644	2527	0	-0.55236
YHR024C	MAS2	Mitochondrial ASsembly	2	0.35116	0.44404	0.898892	1732	1	-0.54223	0.50198	0.50223	0.889644	2473	0	-0.54223
YDL005C	MED2	MEDiator complex	2	0.35116	0.44404	0.898892	1734	1	-0.54223	0.50198	0.50223	0.889644	2474	0	-0.54223
YGL263W	COS12	COnserved Sequence	2	0.35116	0.44404	0.898892	1761	1	-0.54223	0.50198	0.50223	0.889644	2477	0	-0.54223
YOL103W	ITR2	myo-Inositol TRansporter	2	0.35116	0.44404	0.898892	1782	1	-0.54223	0.50198	0.50223	0.889644	2468	0	-0.54223
YBR025C	OLA1	Obg-Like ATPase	2	0.35116	0.44404	0.898892	1816	1	-0.54223	0.50198	0.50223	0.889644	2479	0	-0.54223
YEL014C			2	0.50654	0.54795	0.898892	1983	1	-0.54223	0.52818	0.52872	0.898372	2623	0	-0.54223
YMR233W	TRI1		2	0.50654	0.54795	0.898892	1994	1	-0.54223	0.52818	0.52872	0.898372	2639	0	-0.54223
YCL025C	AGP1	high-Affinity Glutamine Permease	2	0.50654	0.54795	0.898892	2014	1	-0.54223	0.52818	0.52872	0.898372	2640	0	-0.54223
YIL005W	EPS1	ER-retained Pma1 Suppressing	2	0.50654	0.54795	0.898892	2040	1	-0.54223	0.52818	0.52872	0.898372	2644	0	-0.54223
YGR273C			2	0.50654	0.54795	0.898892	2052	1	-0.54223	0.52818	0.52872	0.898372	2627	0	-0.54223
YNL314W	DAL82	Degradation of Allantoin	2	0.50654	0.54795	0.898892	2083	1	-0.54223	0.52818	0.52872	0.898372	2628	0	-0.54223
YJL033W	HCA4	Helicase CA	1	0.73268	0.73293	0.943519	3102	0	-0.5421	0.26732	0.26706	0.881753	1182	0	-0.5421
YLL023C	POM33	POre Membrane, 33 kDa	2	0.037827	0.068736	0.898892	273	2	-0.54182	0.96217	0.96226	0.992694	4339	0	-0.54182
YOL100W	PKH2	Pkb-activating Kinase Homolog	4	0.21902	0.41082	0.898892	1250	2	-0.54113	0.62133	0.62085	0.918831	2685	0	-0.54113
YLR373C	VID22	Vacuolar Import and Degradation	6	0.25113	0.50228	0.898892	1291	3	-0.54113	0.87648	0.87646	0.982035	3975	0	-0.54113
YMR086C-A			4	0.30335	0.52185	0.898892	1690	2	-0.54113	0.62133	0.62085	0.918831	2693	0	-0.54113
YOR287C	RRP36	Ribosomal RNA Processing	4	0.34395	0.55575	0.901092	1702	2	-0.54113	0.35398	0.35336	0.881753	1451	0	-0.54113
YIL136W	OM45	Outer Membrane	4	0.34395	0.55575	0.901092	1703	2	-0.54113	0.62133	0.62085	0.918831	2683	0	-0.54113
YLR276C	DBP9	Dead Box Protein	4	0.34395	0.55575	0.901092	1719	2	-0.54113	0.040003	0.039763	0.85341	175	0	-0.54113
YOR117W	RPT5	Regulatory Particle Triple-A protein, or Regulatory Particle Triphosphatase	2	0.50654	0.54795	0.898892	1940	1	-0.54113	0.72557	0.7251	0.918831	3243	0	-0.54113
[truncated: 2,502 more rows]
