# Supplementary material for: Genome-wide CRISPRi screen and proteomic profiling identify key genes related to ferulic acid’s antifungal activity
Source: mBio. 2025 Aug 25;16(10):e01909-25. doi: 10.1128/mbio.01909-25 (PMC12505964; doi:10.1128/mbio.01909-25)
Supplement: Table S3 — GO enrichment analysis. [file mbio.01909-25-s0005.xlsx]

## Sheet: Description 
Supplementary Table 3
Gene Ontology (GO) Enrichment Analysis via GOrilla.
Column A: GO Term — Gene Ontology term identifier Column B: Description — Detailed description of the GO term. Column C: P-value — Statistical significance of the enrichment for the corresponding GO term. Column D: FDR q-value — False discovery rate (FDR) adjusted p-value to account for multiple comparisons. Column E: Enrichment (N, B, n, b) — Enrichment score with values representing: N (total g…

## Sheet: Down
GO term	Description	P-value	FDR q-value	Enrichment (N, B, n, b)	Category
GO:0000288	nuclear-transcribed mRNA catabolic process, deadenylation-dependent decay	4.26e-05	0.203	75.63 (3933,13,12,3)	BP
GO:0051254	positive regulation of RNA metabolic process	0.000177	0.423	2.20 (3933,280,198,31)
GO:0045935	positive regulation of nucleobase-containing compound metabolic process	0.000295	0.47	2.11 (3933,301,198,32)
GO:0050794	regulation of cellular process	0.000357	0.426	1.47 (3933,1135,198,84)
GO:1903508	positive regulation of nucleic acid-templated transcription	0.00036	0.343	2.19 (3933,263,198,29)
GO:0045893	positive regulation of transcription, DNA-templated	0.00036	0.286	2.19 (3933,263,198,29)
GO:1902680	positive regulation of RNA biosynthetic process	0.00036	0.245	2.19 (3933,263,198,29)
GO:1901642	nucleoside transmembrane transport	0.000509	0.304	1,966.50 (3933,1,2,1)
GO:0010628	positive regulation of gene expression	0.000818	0.434	2.03 (3933,303,198,31)
GO term	Description	P-value	FDR q-value	Enrichment (N, B, n, b)
GO:0030015	CCR4-NOT core complex	0.000812	0.82	93.64 (3933,7,12,2)	CC

## Sheet: Up
GO term	Description	P-value	FDR q-value	Enrichment (N, B, n, b)	Category
GO:0043628	ncRNA 3'-end processing	0.000191	0.912	6.43 (3933,30,163,8)	BP
GO:0042868	antisense RNA metabolic process	0.000337	0.804	23.79 (3933,4,124,3)
GO:0071041	antisense RNA transcript catabolic process	0.000337	0.536	23.79 (3933,4,124,3)
GO:0034660	ncRNA metabolic process	0.000407	0.487	2.33 (3933,324,130,25)
GO:0006314	intron homing	0.000509	0.486	1,966.50 (3933,1,2,1)
GO:0045338	farnesyl diphosphate metabolic process	0.000774	0.616	82.80 (3933,5,19,2)
GO:0034470	ncRNA processing	0.00078	0.532	2.30 (3933,252,163,24)
GO term	Description	P-value	FDR q-value	Enrichment (N, B, n, b)	MF
GO:0019904	protein domain specific binding	7.75e-07	0.00169	31.51 (3933,8,78,5)
GO:0004311	farnesyltranstransferase activity	0.000123	0.135	138.00 (3933,3,19,2)
GO:0004310	farnesyl-diphosphate farnesyltransferase activity	0.000254	0.185	3,933.00 (3933,1,1,1)
GO:0051996	squalene synthase activity	0.000254	0.139	3,933.00 (3933,1,1,1)
GO:0030295	protein kinase activator activity	0.00056	0.245	7.27 (3933,14,232,6)
GO:0019209	kinase activator activity	0.00056	0.204	7.27 (3933,14,232,6)
GO term	Description	P-value	FDR q-value	Enrichment (N, B, n, b)
GO:0035649	Nrd1 complex	0.000777	0.785	50.42 (3933,2,78,2)	CC
