# Supplementary material for: Genome-wide CRISPRi screen and proteomic profiling identify key genes related to ferulic acid’s antifungal activity
Source: mBio. 2025 Aug 25;16(10):e01909-25. doi: 10.1128/mbio.01909-25 (PMC12505964; doi:10.1128/mbio.01909-25)
Supplement: Table S4 — Proteomics. [file mbio.01909-25-s0006.xlsx]

## Sheet: Description 
Supplementary Table 4
Differential proteomic analysis of Ferulic Acid (FA)-resistant Cochliobolus heterostrophus strains.
This table summarizes protein abundance differences between resistant strains under baseline (DMSO) and FA treatment conditions. Data included in this table: Column A: UniProt protein identifier (Protein) Column B: Corresponding gene model (Gene) Column C: Protein functional annotation (Description) Column D: p-values for pairwise comparisons between resistant strains under 5 mM FA vs. DMSO. Colu…

## Sheet: Perseus
Protein	Gene	Description	p-value Res 5_Res DM	Difference Res 5_Res DM	p-value Res 10_Res DM	Difference Res 10_Res DM
N4WK34	COCC4DRAFT_152665	Carbohydrate esterase family 1 protein	7.60028e-08	13.5361	6.12011e-10	14.9569
N4X2F3	COCC4DRAFT_208278	Uncharacterized protein	NaN	0	1.10462e-08	14.0223
N4WV47	COCC4DRAFT_151485	Ammonium transporter	4.63799e-07	11.9422	1.22858e-12	13.9956
N4WVS9	COCC4DRAFT_40738	Pyr_redox_2 domain-containing protein	NaN	0	5.00284e-08	13.9843
N4XL10	COCC4DRAFT_159916	Uncharacterized protein	0.134016	5.04808	1.008e-07	13.5241
N4WJZ0	COCC4DRAFT_75682	MFS domain-containing protein	0.024145	8.99165	4.76318e-11	13.3
N4WWZ4	COCC4DRAFT_44166	Carbohydrate esterase family 5 protein	3.52546e-08	12.4892	1.47258e-07	13.1496
N4X4Y6	COCC4DRAFT_147417	Cupin type-1 domain-containing protein	8.4881e-07	12.9532	4.67877e-11	13.0861
N4WRY7	COCC4DRAFT_82543	MFS domain-containing protein	0.355918	2.68136	7.24354e-08	13.0362
N4XKD4	COCC4DRAFT_133662	Uncharacterized protein	2.46799e-08	11.2937	1.5055e-10	12.3759
N4XHX4	COCC4DRAFT_48337	Uncharacterized protein	0.0240573	8.52703	3.75626e-10	12.3545
N4X5V7	COCC4DRAFT_150043	Glutamate dehydrogenase	0.0103415	10.5199	0.00421693	12.3216
N4X8J3	COCC4DRAFT_64299	Cytochrome b561 domain-containing protein	0.133991	5.72853	4.4216e-11	12.2717
N4XT00	COCC4DRAFT_189951	Carbonic anhydrase	4.34924e-09	10.6197	1.04249e-11	12.2685
N4WJ33	COCC4DRAFT_34900	Nitrate reductase [NADPH]	0.355918	2.7237	1.33881e-09	12.2183
N4X710	COCC4DRAFT_30886	Glycoside hydrolase family 128 protein	0.355918	2.69848	1.69993e-10	12.1429
N4WWQ4	COCC4DRAFT_32140	Fatty acid hydroxylase domain-containing protein	0.0251853	8.49889	4.29566e-11	12.1291
N4WVQ6	COCC4DRAFT_142603	Kinesin-like protein	4.00904e-09	11.325	2.30115e-10	12.1169
N4XYP9	COCC4DRAFT_54986	Glycoside hydrolase family 71 protein	NaN	0	5.41936e-08	12.046
N4WXN3	COCC4DRAFT_195090	FAD-binding FR-type domain-containing protein	3.18175e-07	9.58344	4.29206e-13	11.8855
N4XHK6	COCC4DRAFT_31863	Uncharacterized protein	7.47424e-10	12.5341	7.18236e-09	11.8561
N4XJY3	COCC4DRAFT_137315	Uncharacterized protein	3.58982e-09	10.9076	2.76825e-08	11.7762
N4X1B7	COCC4DRAFT_42885	Acyl-CoA desaturase	3.86279e-09	9.61096	1.05421e-09	11.7138
N4WHJ4	COCC4DRAFT_182485	Carbohydrate esterase family 4 protein	0.355918	3.19392	1.37747e-09	11.6986
N4X7Y2	ADK2	GTP:AMP phosphotransferase, mitochondrial	1.03172e-08	10.8667	4.66946e-11	11.6804
N4X649	COCC4DRAFT_51295	Glyco_trans_2-like domain-containing protein	NaN	0	2.4056e-08	11.5077
N4XNH9	COCC4DRAFT_129745	AltA1 domain-containing protein	0.144841	5.54601	3.07979e-08	11.4189
N4XHF6	COCC4DRAFT_72386	Pyr_redox_2 domain-containing protein	0.134833	5.49018	8.18556e-12	11.3753
N4WWK6	COCC4DRAFT_195844	Uncharacterized protein	0.133977	5.00393	6.83698e-11	11.1948
N4WW42	RED3	Dehydrogenase RED3	0.355918	3.83163	1.3794e-06	11.0402
N4WQR2	COCC4DRAFT_176213	MFS domain-containing protein	2.01072e-09	10.7429	1.00562e-15	10.9583
N4XER6	COCC4DRAFT_51523	Carbohydrate-binding module family 63 protein	NaN	0	3.38985e-06	10.8601
N4WHW6	COCC4DRAFT_182322	MFS domain-containing protein	1.46663e-08	9.87971	6.57605e-09	10.7456
N4X4Q3	COCC4DRAFT_133903	Uncharacterized protein	0.13797	4.6111	1.00243e-07	10.6228
N4WYQ1	COCC4DRAFT_148022	MFS domain-containing protein	0.0241225	8.11613	8.21971e-10	10.6215
N4X0P5	COCC4DRAFT_151360	Vacuolar calcium ion transporter	0.0136	9.55524	0.00862916	10.586
N4XV75	COCC4DRAFT_182732	Peptidase A1 domain-containing protein	0.0205494	9.32452	0.0124411	10.5269
N4XL83	COCC4DRAFT_187114	Uncharacterized protein	0.0240137	7.34373	2.3416e-10	10.3293
N4XGQ9	COCC4DRAFT_41113	RmlD_sub_bind domain-containing protein	0.355918	2.197	2.18523e-07	10.3211
N4WM34	COCC4DRAFT_150825	DUF1338 domain-containing protein	NaN	0	1.94218e-10	10.235
N4WVZ4	COCC4DRAFT_150733	Uncharacterized protein	0.016838	9.54306	0.0131576	10.0929
N4WXS3	COCC4DRAFT_81843	Uncharacterized protein	0.355918	2.251	6.80122e-09	10.0615
N4WM03	COCC4DRAFT_177213	Uncharacterized protein	6.26639e-07	10.0183	3.50696e-12	10.0358
N4WWP7	COCC4DRAFT_34361	Glycoside hydrolase family 5 protein	0.0230026	7.62924	0.00738376	10.0148
N4X4Y3	COCC4DRAFT_203761	Uncharacterized protein	0.0243726	9.46471	0.0245433	9.9812
N4WJW3	COCC4DRAFT_54311	Uncharacterized protein	1.73297e-08	9.55902	4.13971e-11	9.94361
N4X9Q6	COCC4DRAFT_187675	Uncharacterized protein	0.134007	4.2807	8.86355e-11	9.93271
N4X8P9	COCC4DRAFT_42454	Uncharacterized protein	1.46264e-10	9.07717	1.14936e-10	9.83874
N4X4U4	COCC4DRAFT_74930	Peptidase A1 domain-containing protein	NaN	0	1.62983e-07	9.5369
N4X0K2	COCC4DRAFT_209292	Polysaccharide lyase family 1 protein	NaN	0	3.34675e-06	9.35728
N4XV51	COCC4DRAFT_19777	Zn(2)-C6 fungal-type domain-containing protein	0.0266506	6.46423	4.09187e-11	9.289
N4WRS2	COCC4DRAFT_154576	Uncharacterized protein	NaN	0	1.95069e-07	9.18502
N4XIP0	COCC4DRAFT_134892	Glycoside hydrolase family 61 protein	0.355918	-2.17848	0.00588365	9.17862
N4XM89	COCC4DRAFT_193481	Uncharacterized protein	4.56783e-07	8.86684	9.7463e-11	9.17044
N4X3I2	COCC4DRAFT_31547	Uncharacterized protein	1.58689e-10	9.00313	8.59223e-11	9.15449
N4WUR9	COCC4DRAFT_173652	CCHC-type domain-containing protein	0.00690692	8.27268	0.0043588	9.10806
N4XRA2	COCC4DRAFT_190865	Uncharacterized protein	0.135184	3.86306	9.24739e-08	9.09002
N4XUJ8	COCC4DRAFT_124843	BRCT domain-containing protein	0.201686	5.53037	0.015447	9.07513
N4XDM7	COCC4DRAFT_70855	Uncharacterized protein	2.36446e-07	7.51699	9.2967e-11	9.03939
N4WTK9	COCC4DRAFT_198480	Uncharacterized protein	0.0254182	6.71411	9.79474e-11	9.02796
N4XIW5	COCC4DRAFT_115804	Uncharacterized protein (Fragment)	0.0240887	6.48984	1.99497e-10	8.94666
N4WLV8	COCC4DRAFT_148034	Ubiquitin-like domain-containing protein	1.18223e-08	9.10984	3.97693e-08	8.9452
N4X7A8	COCC4DRAFT_74115	Uncharacterized protein	0.134031	4.64726	7.57241e-11	8.88276
N4WU10	COCC4DRAFT_171775	Uncharacterized protein	0.0173854	8.46509	0.0139182	8.87844
N4X8H9	COCC4DRAFT_79147	Uncharacterized protein	0.0250731	8.52074	0.0214626	8.86864
N4XP27	COCC4DRAFT_67404	Uncharacterized protein	0.018289	8.06121	0.0125325	8.82812
N4X2E5	COCC4DRAFT_167401	Sulfhydryl oxidase	0.187283	5.72425	0.0159909	8.7954
N4XQF8	COCC4DRAFT_20400	Ammonium transporter	0.456238	2.81145	0.00588111	8.76683
N4WY89	COCC4DRAFT_54470	Uncharacterized protein	0.133975	5.09696	0.024398	8.74353
N4WXY9	COCC4DRAFT_34955	Uncharacterized protein	0.0946102	7.17572	0.0524566	8.71794
N4XLU4	COCC4DRAFT_60343	Uncharacterized protein	0.016899	7.78729	0.0105067	8.7018
N4WG57	COCC4DRAFT_153622	Uncharacterized protein	NaN	0	2.12318e-06	8.69979
N4X707	COCC4DRAFT_41040	acidPPc domain-containing protein	0.172642	5.55005	0.0113076	8.67146
N4X6B7	COQ7	5-demethoxyubiquinone hydroxylase, mitochondrial	0.018368	7.9724	0.01358	8.57706
N4XKM8	COCC4DRAFT_126819	Uncharacterized protein (Fragment)	0.543654	2.16757	0.00838731	8.55672
N4X4V6	COCC4DRAFT_27736	Glycosyltransferase family 8 protein	0.0135982	8.00758	0.0102863	8.54445
N4WEI1	COCC4DRAFT_209423	Chitin synthase	0.0218149	7.30835	0.0115855	8.46295
N4WWP2	COCC4DRAFT_182291	U1 small nuclear ribonucleoprotein C	0.134195	5.69824	0.0241513	8.4467
N4X191	COCC4DRAFT_65520	Ribosomal RNA-processing protein 36	0.00752818	8.93205	0.00942186	8.42985
N4X8X8	COCC4DRAFT_168887	EF-hand domain-containing protein	0.135391	3.53114	1.66206e-11	8.4243
N4XP73	COCC4DRAFT_58743	Uncharacterized protein	0.0256756	7.7436	0.0185976	8.41213
N4X3B8	COCC4DRAFT_34158	Uncharacterized protein	1.44101e-09	8.71619	3.70569e-10	8.39593
N4WL31	COCC4DRAFT_179971	FAD-binding FR-type domain-containing protein	0.0330581	7.72123	0.0245904	8.37889
N4XS50	COCC4DRAFT_19893	DUF676 domain-containing protein	0.0130896	8.09812	0.0113582	8.34954
N4Y072	COCC4DRAFT_122780	NmrA domain-containing protein	0.355918	2.44609	0.0240884	8.33012
N4WS56	COCC4DRAFT_33542	Uncharacterized protein	0.177187	4.95305	0.00910085	8.30799
N4X234	COCC4DRAFT_153560	Uncharacterized protein	0.144208	6.29836	0.0246859	8.29823
N4XGM0	COCC4DRAFT_122803	Uncharacterized protein	0.113513	7.52221	0.0902673	8.19031
N4XLV9	COCC4DRAFT_59571	Chitin-binding type-4 domain-containing protein	0.355918	-2.27028	0.0124562	8.138
N4X8U3	COCC4DRAFT_195808	Uncharacterized protein	0.134087	5.2999	0.0243914	8.06771
N4X608	COCC4DRAFT_191659	Uncharacterized protein	0.0182533	8.02881	0.0163105	8.04794
N4WEA4	LAM1	3-hydroxyacyl-CoA dehydrogenase-like protein LAM1	0.355918	3.78687	0.0241194	8.04632
N4X8M3	COCC4DRAFT_176644	Uncharacterized protein	0.0253186	6.06104	1.0603e-10	7.87335
N4XHF0	COCC4DRAFT_196665	Arabinan endo-1,5-alpha-L-arabinosidase	0.355918	-1.9183	0.00699977	7.82034
N4XK53	COCC4DRAFT_81134	FAD-binding FR-type domain-containing protein	0.0758234	6.45346	0.0379915	7.81325
N4XWD7	COCC4DRAFT_47597	DNA-directed RNA polymerase subunit	1.0141e-06	8.02357	2.07317e-08	7.80108
N4X4W8	COCC4DRAFT_33121	Uncharacterized protein (Fragment)	0.689101	2.05795	0.0321741	7.79185
N4XAC7	COCC4DRAFT_173380	Uncharacterized protein	3.60134e-07	7.80392	8.58182e-10	7.74407
N4X8M1	COCC4DRAFT_201115	Uncharacterized protein	0.996203	0.0182357	0.0256064	7.72989
N4XE90	COCC4DRAFT_173321	MFS domain-containing protein	0.1344	3.69089	4.82681e-07	7.71178
N4XRU5	COCC4DRAFT_79096	MFS domain-containing protein	0.138737	5.69506	0.0240241	7.68921
N4XT86	COCC4DRAFT_163140	Amidase	0.0566303	5.32852	0.0145351	7.64635
N4X5G8	COCC4DRAFT_58133	Glucanase	0.355918	2.43366	0.0249985	7.63566
N4WNG5	COCC4DRAFT_33688	RING-type domain-containing protein	0.603266	1.83028	0.0170246	7.60638
N4X5D8	COCC4DRAFT_129832	acidPPc domain-containing protein	0.0278205	7.1705	0.0229445	7.53249
N4XTV7	COCC4DRAFT_161023	AA_permease domain-containing protein	0.157135	4.73203	0.00777502	7.49042
N4WWP8	COCC4DRAFT_137967	DNA-directed RNA polymerase III subunit	0.0259887	7.4654	0.0264269	7.46824
N4XFE7	COCC4DRAFT_40631	Uncharacterized protein	0.0199461	6.24465	0.00917911	7.45348
N4WX97	COCC4DRAFT_81492	Non-specific serine/threonine protein kinase	4.26565e-11	7.00318	3.94907e-12	7.41034
N4XB53	COCC4DRAFT_71465	Uncharacterized protein	0.135455	3.48551	1.33687e-10	7.35719
N4XDA2	COCC4DRAFT_184940	Bifunctional lycopene cyclase/phytoene synthase	1.65606e-10	6.58676	1.70491e-10	7.34426
N4XB22	COCC4DRAFT_49828	MFS domain-containing protein	0.139568	3.64176	3.66588e-07	7.30117
N4X1A3	COCC4DRAFT_192766	Uncharacterized protein	0.0140702	7.45764	0.0160401	7.23124
N4WPK7	COCC4DRAFT_174332	Glycosyltransferase family 32 protein	0.0240466	7.5659	0.0243345	7.22811
N4XKB6	COCC4DRAFT_21707	Uncharacterized protein	0.935611	0.437503	0.0882822	7.20753
N4XAY7	MDM10	Mitochondrial distribution and morphology protein 10	0.024829	7.06878	0.0238659	7.14267
N4WHJ2	COCC4DRAFT_66056	Uncharacterized protein	0.0117355	6.1505	0.00608213	7.04132
N4WQZ8	TOX9	Probable esterase TOX9	0.522967	3.47553	0.102169	7.00586
N4X3U8	COCC4DRAFT_152049	Glycoside hydrolase family 61 protein	0.0214707	9.70364	0.0705481	6.99773
N4XKQ5	COCC4DRAFT_186641	Uncharacterized protein	0.0112972	7.34821	0.0125598	6.99468
N4X0M1	COCC4DRAFT_169587	Uncharacterized protein	0.06093	6.28864	0.0427825	6.98488
N4XKL4	COCC4DRAFT_50379	Uncharacterized protein	0.221122	4.3203	0.0222235	6.98068
N4X377	COCC4DRAFT_74071	Uncharacterized protein	0.0172707	6.11209	0.00999043	6.94219
N4XB56	COCC4DRAFT_24862	WSC domain-containing protein	0.0253612	4.4213	4.84725e-15	6.9223
N4WZ85	COCC4DRAFT_81674	Glycoside hydrolase family 16 protein	0.0184533	6.61786	0.0146015	6.90508
N4WUR0	COCC4DRAFT_151757	Beta-xylanase	0.463104	-2.94807	0.0637648	6.86074
N4XPB4	COCC4DRAFT_133224	Uncharacterized protein	1.65534e-08	9.43003	0.0240753	6.84584
N4XEN9	COCC4DRAFT_125938	Uncharacterized protein	0.480601	2.46332	0.0151342	6.83844
N4XRJ9	COCC4DRAFT_38496	Uncharacterized protein	0.507675	3.26363	0.0969394	6.80413
N4XPD7	COCC4DRAFT_189732	Uncharacterized protein	0.0205877	6.41741	0.0172076	6.71474
N4X9L1	COCC4DRAFT_77831	3'-phosphoadenylylsulfate reductase	0.975748	0.10029	0.0228877	6.70455
N4XQW0	COCC4DRAFT_131443	FeS_assembly_P domain-containing protein	0.21376	4.53572	0.0282968	6.70082
N4XJW2	COCC4DRAFT_49455	Uncharacterized protein	0.112142	5.53156	0.065446	6.68924
N4X6X3	COCC4DRAFT_175357	Uncharacterized protein	0.489283	2.4286	0.0333184	6.68878
N4WZV3	COCC4DRAFT_166459	Uncharacterized protein	0.134148	4.17963	0.0240464	6.57995
N4XET3	COCC4DRAFT_159188	Uncharacterized protein	0.211348	4.14149	0.0207386	6.5661
N4XQL2	COCC4DRAFT_57315	Uncharacterized protein	0.963307	0.141337	0.0178525	6.55815
N4XYC5	COCC4DRAFT_186052	Uncharacterized protein	NaN	0	9.43827e-06	6.52927
N4X4C7	COCC4DRAFT_65778	Cupin type-1 domain-containing protein	0.0271155	7.36932	0.0246378	6.52713
N4X7G5	COCC4DRAFT_163655	Uncharacterized protein	0.0170651	5.23175	0.00650024	6.49468
N4WHP1	COCC4DRAFT_180370	Uncharacterized protein	NaN	0	0.0259704	6.47995
N4X5Z8	COCC4DRAFT_171449	Glycosyltransferase family 4 protein	0.355918	1.38772	6.54867e-07	6.43172
N4XMC9	COCC4DRAFT_71263	Uncharacterized protein	0.566937	2.73941	0.114908	6.39818
N4XG68	COCC4DRAFT_141056	Uncharacterized protein	0.205243	3.96393	0.0162188	6.38985
N4WPB7	COCC4DRAFT_145628	Uncharacterized protein	0.0144917	6.30333	0.0142303	6.34147
N4X837	COCC4DRAFT_63069	Uncharacterized protein	0.115179	5.70917	0.0863387	6.33793
N4XCA0	COCC4DRAFT_193308	C2 domain-containing protein	0.0252362	7.14533	0.0383322	6.28787
N4XBW0	COCC4DRAFT_127903	EamA domain-containing protein	0.136133	4.35579	0.0241077	6.28502
N4XAN9	COCC4DRAFT_82326	Uncharacterized protein	0.0240581	6.18118	0.0242352	6.26186
N4XRD0	COCC4DRAFT_131816	MFS domain-containing protein	0.118032	5.00566	0.063263	6.24465
N4X5P0	COCC4DRAFT_178545	U3 small nucleolar RNA-associated protein 25	0.0125858	5.86921	0.00975843	6.22835
N4WZ14	COCC4DRAFT_148243	Glycosyltransferase family 8 protein	0.0920015	5.55418	0.066913	6.19613
N4X8K3	COCC4DRAFT_139010	Nucleolar complex-associated protein 3	0.0225262	6.05569	0.0208847	6.17586
N4XN83	COCC4DRAFT_134175	Uncharacterized protein	0.0313033	6.15092	0.0313485	6.16474
N4XZC8	COCC4DRAFT_35448	Uncharacterized protein	0.430757	3.29077	0.0669987	6.14769
N4X3H0	COCC4DRAFT_200444	Uncharacterized protein	0.930244	0.440894	0.112181	6.13243
N4X596	COCC4DRAFT_34443	Uncharacterized protein	0.101948	5.47111	0.0719699	6.12497
N4X2A6	COCC4DRAFT_194287	R3H domain-containing protein	0.0181588	5.51717	0.011935	6.07641
N4WZA3	COCC4DRAFT_71685	Uncharacterized protein	0.133992	-5.34304	0.0968285	6.07103
N4X8Z5	COCC4DRAFT_42105	Uncharacterized protein	0.201253	5.98661	0.198464	6.05135
N4XTE3	COCC4DRAFT_127657	4-amino-5-hydroxymethyl-2-methylpyrimidine phosphate synthase	0.113407	5.28321	0.0834729	5.89926
N4XH77	COCC4DRAFT_171292	Uncharacterized protein	0.494718	2.1783	0.0203299	5.89005
N4XHR9	COCC4DRAFT_136497	Uncharacterized protein	NaN	0	1.31711e-06	5.88857
N4X5Q1	COCC4DRAFT_75613	Sphingolipid delta(4)-desaturase	0.0181462	4.7243	0.00733663	5.84639
N4XSJ6	COCC4DRAFT_127327	Probable lysosomal cobalamin transporter	0.0994267	5.92919	0.103891	5.82749
N4XXE1	COCC4DRAFT_123842	Uncharacterized protein	0.176253	4.42305	0.0272339	5.76081
N4XGH7	COCC4DRAFT_51028	Uncharacterized protein	0.355918	1.9577	0.0246694	5.75349
N4XS76	COCC4DRAFT_126740	Uncharacterized protein	0.235093	3.82325	0.0347725	5.74779
N4WZ72	COCC4DRAFT_34748	Uncharacterized protein	0.117482	4.96841	0.0812349	5.68421
N4XAU1	COCC4DRAFT_68446	SMP-LTD domain-containing protein	0.19357	3.57341	0.0152156	5.67925
N4X595	COCC4DRAFT_62243	Uncharacterized protein	0.965452	0.0974627	0.00907593	5.63832
N4X5D3	MMM1	Maintenance of mitochondrial morphology protein 1	0.115846	5.37633	0.104623	5.58482
N4X2D0	COCC4DRAFT_136014	GH16 domain-containing protein	0.475699	2.54281	0.0654188	5.52482
N4WR35	RED1	NADP-dependent oxidoreductase RED1	0.355918	3.6228	0.134115	5.50284
N4X1G3	COCC4DRAFT_202415	Carbohydrate-binding module family 50 protein	0.912445	0.688773	0.221827	5.47914
N4X4M1	COCC4DRAFT_48195	Uncharacterized protein	0.999663	-0.00162268	0.081272	5.45718
N4X8R0	COCC4DRAFT_56964	Protein-tyrosine-phosphatase	0.101662	4.87092	0.0760766	5.39158
N4XEM9	COCC4DRAFT_19660	Fumarylacetoacetase	0.45019	-3.65525	0.193228	5.38192
N4XG82	COCC4DRAFT_183831	Carbohydrate esterase family 1 protein	0.0243221	-7.43432	0.0747516	5.37076
N4XD46	COCC4DRAFT_55858	Uncharacterized protein	0.110314	4.22694	0.0544964	5.36279
N4XD82	COCC4DRAFT_124833	Uncharacterized protein	0.0871315	5.34981	0.0853872	5.3571
N4X0Q4	COCC4DRAFT_151358	MFS domain-containing protein	0.133987	3.28211	0.0243078	5.34764
N4XKK0	COCC4DRAFT_186477	Uncharacterized protein	0.117011	5.92097	0.138397	5.32007
N4X5P1	COCC4DRAFT_163107	MFS domain-containing protein	0.132415	4.76014	0.0983906	5.31148
N4X1N3	COCC4DRAFT_76776	Uncharacterized protein	0.596862	1.96375	0.096841	5.30294
N4XBF7	COCC4DRAFT_49939	Uncharacterized protein	0.149278	3.35426	0.00729782	5.27458
N4X6Z8	COCC4DRAFT_146195	Uncharacterized protein	0.532351	2.67056	0.134687	5.26893
N4X1U9	COCC4DRAFT_27376	Uncharacterized protein	0.0188598	5.49776	0.0221468	5.25907
N4X3B6	COCC4DRAFT_39353	Aldedh domain-containing protein	0.0155167	4.91916	0.0118404	5.25103
N4WZP4	COCC4DRAFT_135393	MFS domain-containing protein	0.923999	0.369926	0.0844972	5.22267
N4X4D3	COCC4DRAFT_204244	Calpain catalytic domain-containing protein	0.0492749	5.02944	0.0416926	5.21687
N4XYA6	COCC4DRAFT_186001	RING-type domain-containing protein	0.134456	5.06749	0.126491	5.19288
N4XHU3	COCC4DRAFT_189567	Uncharacterized protein	0.975318	0.106761	0.17617	5.18325
N4XC16	COCC4DRAFT_194849	Uncharacterized protein	0.236431	3.4247	0.102918	5.01175
N4XG56	COCC4DRAFT_183784	Chloride channel protein	0.940694	-0.241854	0.069828	4.98176
N4XD44	COCC4DRAFT_59927	Acid phosphatase	0.011222	4.45402	0.00543786	4.9602
N4WZP9	COCC4DRAFT_166348	MFS domain-containing protein	0.00374386	5.96416	0.00895579	4.95689
N4Y032	COCC4DRAFT_29453	Carbohydrate-binding module family 1 protein	0.240173	4.57182	0.20707	4.94758
N4WLU1	COCC4DRAFT_150738	Protein kinase domain-containing protein	0.152736	3.34408	0.010091	4.92726
N4XXS6	COCC4DRAFT_124864	Cation_ATPase_N domain-containing protein	0.115052	4.78846	0.104958	4.89685
N4WVE9	COCC4DRAFT_73662	Uncharacterized protein	0.134251	2.98866	0.0240747	4.8908
N4XAE5	COCC4DRAFT_161203	Uncharacterized protein	0.201924	3.14173	0.0196859	4.86123
N4X2Y4	COCC4DRAFT_38129	MFS domain-containing protein	0.993593	0.0296931	0.10244	4.84787
N4X955	COCC4DRAFT_126629	Carrier domain-containing protein	0.944769	-0.283238	0.139811	4.82877
N4XH00	COCC4DRAFT_198100	Kinesin motor domain-containing protein	0.482957	1.91973	0.119257	4.82101
N4XX07	COQ4	Ubiquinone biosynthesis protein COQ4, mitochondrial	0.101302	4.35926	0.0765257	4.82061
N4WTB2	COCC4DRAFT_201816	Uncharacterized protein	0.444456	2.1126	0.0416042	4.81903
N4XRX6	COCC4DRAFT_131156	Uncharacterized protein	0.355918	1.53603	0.0243365	4.76222
N4XYT6	COCC4DRAFT_182950	DNA_mis_repair domain-containing protein	0.516214	2.21756	0.0961105	4.74595
N4WK41	COCC4DRAFT_66246	HEME_HALOPEROXIDASE domain-containing protein	0.979183	0.0824614	0.0668931	4.74135
N4XAE0	COCC4DRAFT_42064	Glycoside hydrolase family 61 protein	0.718013	1.22639	0.0647331	4.73652
N4X0H8	COCC4DRAFT_71385	Uncharacterized protein	0.134062	-4.42879	0.116613	4.68733
N4X4D9	COCC4DRAFT_165309	MFS domain-containing protein	0.214706	3.53909	0.116758	4.66517
N4XBA9	COCC4DRAFT_182782	F-box domain-containing protein	0.136106	-5.70245	0.371854	4.65866
N4X4G4	COCC4DRAFT_65827	S4 RNA-binding domain-containing protein	0.0258658	6.59174	0.198249	4.63377
N4WXU3	COCC4DRAFT_195200	Uncharacterized protein	0.0173661	6.71473	0.17833	4.62443
N4WRF4	COCC4DRAFT_74591	Golgi apparatus membrane protein TVP38	0.0278763	4.54687	0.0273559	4.55776
N4WFE8	COCC4DRAFT_66833	LAGLIDADG_2 domain-containing protein	0.0184001	6.8948	0.193144	4.5302
N4XZF3	COCC4DRAFT_183341	MFS domain-containing protein	0.147791	4.60962	0.156982	4.46067
N4WVH8	COCC4DRAFT_65630	Uncharacterized protein	0.0733543	5.64056	0.139534	4.43916
N4WXC8	COCC4DRAFT_32774	UBC core domain-containing protein	0.251037	3.30531	0.139023	4.43691
N4XB63	COCC4DRAFT_90740	PKS_ER domain-containing protein (Fragment)	0.90719	-0.412722	0.131549	4.40136
N4WZ68	COCC4DRAFT_176529	Zn(2)-C6 fungal-type domain-containing protein	0.695765	-1.20184	0.0668983	4.37459
N4WQ68	COCC4DRAFT_201735	Uncharacterized protein	0.458916	2.49153	0.172558	4.36832
N4X3D6	COCC4DRAFT_84960	Aldo_ket_red domain-containing protein	0.13523	4.1536	0.120868	4.32886
N4X6N6	COCC4DRAFT_205085	Uncharacterized protein	0.0837747	3.50322	0.0376871	4.32764
N4WXM6	COCC4DRAFT_53481	1-alkyl-2-acetylglycerophosphocholine esterase	0.0242013	6.53497	0.1343	4.31516
N4X1S1	COCC4DRAFT_66702	Protein BFR2	0.143245	3.92282	0.113481	4.30881
N4XDQ8	COCC4DRAFT_72532	Uncharacterized protein	0.11706	4.26182	0.115275	4.28622
N4XHC2	COCC4DRAFT_131141	Uncharacterized protein	0.251025	4.25234	0.248238	4.28462
N4XVK8	COCC4DRAFT_183039	MFS domain-containing protein	0.0179391	6.78443	0.203568	4.25559
N4X9Z4	COCC4DRAFT_33042	Uncharacterized protein	0.172519	4.06328	0.157594	4.2221
N4XHS8	COCC4DRAFT_32373	Uncharacterized protein	0.101059	5.29397	0.162732	4.22189
N4WRT4	COCC4DRAFT_175962	Uncharacterized protein	0.0991378	4.09584	0.0944131	4.19922
N4XTV8	COCC4DRAFT_125795	Mediator complex subunit 12	0.0124861	4.05818	0.0110764	4.19569
N4WWU0	COCC4DRAFT_53511	Glycoside hydrolase family 61 protein	0.336015	2.78364	0.171213	4.1624
N4X2P6	COCC4DRAFT_42324	Uncharacterized protein	0.450159	2.37732	0.1059	4.15996
N4X3V6	COCC4DRAFT_204617	Hce2 domain-containing protein	0.31466	3.41792	0.198624	4.15305
N4XKT5	COCC4DRAFT_167163	DHQ_synthase domain-containing protein	0.00610808	1.71477	1.77878e-07	4.15089
N4XA63	COCC4DRAFT_50191	MFS domain-containing protein	0.168004	4.17878	0.177239	4.07141
N4X6X4	COCC4DRAFT_30486	Uncharacterized protein	0.278859	3.83722	0.253916	4.06716
N4XBZ7	COCC4DRAFT_50075	DAO domain-containing protein	0.360601	3.07546	0.201882	4.06713
N4XC04	COCC4DRAFT_41445	WD_REPEATS_REGION domain-containing protein	0.514854	2.09431	0.124587	4.05773
N4WPF0	COCC4DRAFT_176977	N-acetyltransferase domain-containing protein	0.266695	3.18448	0.168535	4.05688
N4X3M7	COCC4DRAFT_190746	Uncharacterized protein	0.102377	3.37248	0.0577342	4.05305
N4XY63	COCC4DRAFT_158803	Uncharacterized protein	0.323137	2.89081	0.182011	4.05268
N4X980	COCC4DRAFT_138630	Uncharacterized protein	0.0940989	4.5019	0.126649	4.02786
N4WHE3	PKS1	Reducing polyketide synthase PKS1	0.799767	1.23287	0.21998	3.96212
N4WMV3	COCC4DRAFT_176190	Endo-1,4-beta-xylanase	0.142154	-0.755696	9.10867e-05	3.90043
N4XUY2	COCC4DRAFT_127026	Methyltransf_2 domain-containing protein	0.402199	2.1155	0.147303	3.89804
N4Y126	COCC4DRAFT_55823	Nudix hydrolase domain-containing protein	0.29096	2.95963	0.17704	3.88737
N4WS74	COCC4DRAFT_175201	Pectinesterase	0.891075	0.536423	0.165065	3.8833
N4X0Y9	COCC4DRAFT_201938	alpha-1,2-Mannosidase	0.168101	3.9133	0.171261	3.87586
N4WV03	COCC4DRAFT_151861	Uncharacterized protein (Fragment)	0.857121	-0.679143	0.199298	3.84959
N4XKC5	COCC4DRAFT_116828	Uncharacterized protein (Fragment)	0.0848519	4.04695	0.0893366	3.83945
N4XDZ5	COCC4DRAFT_77748	Uncharacterized protein	0.971145	-0.131637	0.182948	3.83346
N4X907	COCC4DRAFT_137958	Uncharacterized protein	0.158247	2.88778	0.0791757	3.77301
N4WK38	COCC4DRAFT_103550	Uncharacterized protein (Fragment)	0.295339	2.98501	0.199377	3.7505
N4X3M3	COCC4DRAFT_193590	Uncharacterized protein	0.355918	-1.53752	0.163539	3.73887
N4WTD4	COCC4DRAFT_172696	Uncharacterized protein	0.0656384	4.23099	0.0942974	3.73802
N4X279	COCC4DRAFT_31158	EngB-type G domain-containing protein	0.17257	3.74717	0.171862	3.72586
N4XDS3	COCC4DRAFT_139225	Uncharacterized protein	0.252303	3.06131	0.172466	3.67075
N4WLD8	COCC4DRAFT_206408	Uncharacterized protein	0.187052	3.33885	0.164486	3.65844
N4XAD7	COCC4DRAFT_36337	Uncharacterized protein	0.28032	3.20068	0.223273	3.6395
N4WXI9	COCC4DRAFT_198929	BTB domain-containing protein	0.250607	3.14244	0.192145	3.62853
N4XDF3	COCC4DRAFT_165371	Protein MAK16	0.233297	3.50391	0.224367	3.57255
N4X8M7	COCC4DRAFT_33893	Uncharacterized protein	0.12838	4.25696	0.192665	3.56975
N4X958	COCC4DRAFT_189807	Uncharacterized protein	0.991744	0.0283685	0.103472	3.56662
N4X6B1	COCC4DRAFT_37272	Protein kinase domain-containing protein	0.186758	2.95269	0.119543	3.56611
N4X2F5	COCC4DRAFT_38721	Uncharacterized protein	0.264525	2.80188	0.17533	3.49642
N4X9I0	COCC4DRAFT_32212	UBC core domain-containing protein	0.911169	0.350534	0.144523	3.46993
N4XJ82	COCC4DRAFT_57363	Uncharacterized protein	0.185502	3.30508	0.173183	3.42045
N4X801	COCC4DRAFT_144226	Glycoside hydrolase family 115 protein	0.0899444	3.45578	0.0885282	3.40412
N4XCA9	COCC4DRAFT_36872	C2H2-type domain-containing protein	0.190087	2.74275	0.116768	3.3963
N4XDK1	COCC4DRAFT_192422	Uncharacterized protein	0.2435	3.54193	0.251535	3.38735
N4XP69	COCC4DRAFT_131200	2Fe-2S ferredoxin-type domain-containing protein	0.334785	3.39539	0.336629	3.3822
N4XJW7	COCC4DRAFT_48030	Uncharacterized protein	0.0469165	5.70316	0.351182	3.36478
N4XFB3	COCC4DRAFT_31235	Alkyl transferase	0.182979	3.35884	0.181907	3.36139
N4XBD7	COCC4DRAFT_69538	Gluconokinase	0.324689	3.25762	0.311323	3.35876
N4X9G2	COCC4DRAFT_163043	T5orf172 domain-containing protein	0.242597	2.88063	0.181686	3.31622
N4WTP1	COCC4DRAFT_141319	Glycoside hydrolase family 16 protein	0.00341	1.20946	4.9324e-06	3.30776
N4WH45	COCC4DRAFT_180894	Uncharacterized protein	0.107963	2.94107	0.0784743	3.30023
N4X2V0	COCC4DRAFT_153154	Carbohydrate-binding module family 1 protein	0.981559	0.0912976	0.265709	3.27741
N4X8D2	COCC4DRAFT_144130	Uncharacterized protein	0.440185	2.5784	0.333805	3.27314
N4XA56	COCC4DRAFT_202869	Uncharacterized protein	0.199396	3.1919	0.191346	3.25978
N4XFN4	COCC4DRAFT_32731	Uncharacterized protein	0.184228	3.3061	0.192137	3.24198
N4XGN3	COCC4DRAFT_122798	Pre-rRNA-processing protein IPI1	3.94045e-09	6.49441	0.134088	3.24145
N4XQC8	COCC4DRAFT_77535	Uncharacterized protein	0.334098	2.30415	0.189575	3.22913
N4X6Y6	COCC4DRAFT_37475	Sas10 domain-containing protein	0.270205	2.75556	0.205599	3.21735
N4XSF9	COCC4DRAFT_68838	Glycosyltransferase family 90 protein	0.181285	3.16627	0.175936	3.20619
N4WJJ2	COCC4DRAFT_75736	Zn(2)-C6 fungal-type domain-containing protein	0.227949	5.70839	0.525011	3.20453
N4X7D2	COCC4DRAFT_188861	Uncharacterized protein	0.940337	0.289834	0.262108	3.19086
N4XJN8	COCC4DRAFT_195006	Glycoside hydrolase family 16 protein	0.29134	2.5133	0.191881	3.1891
N4XDZ2	COCC4DRAFT_19443	Uncharacterized protein	0.962485	0.204075	0.452785	3.18378
N4XEU4	COCC4DRAFT_35226	Uncharacterized protein	0.302582	2.25827	0.167039	3.14976
N4WS36	COCC4DRAFT_143279	Urb2 domain-containing protein	0.235319	2.83065	0.192397	3.14553
N4WZV4	COCC4DRAFT_168876	Uncharacterized protein	0.308466	2.49378	0.211628	3.12684
N4XVC6	COCC4DRAFT_18411	Dicer-like protein 1	0.0816473	5.48383	0.422334	3.12512
N4XCE4	COCC4DRAFT_50978	Uncharacterized protein	0.132478	2.92436	0.113757	3.11169
N4XQ69	COCC4DRAFT_47730	Non-reducing end alpha-L-arabinofuranosidase	0.731294	-0.140843	0.000200292	3.08935
N4X5F6	COCC4DRAFT_203253	tRNA-dihydrouridine synthase 3	0.322589	2.66684	0.259407	3.08269
N4XHT6	COCC4DRAFT_94219	Uncharacterized protein (Fragment)	0.43713	2.03674	0.192343	3.06265
N4XH50	COCC4DRAFT_31762	Uncharacterized protein	0.296952	3.27835	0.327269	3.06179
N4X0Z6	COCC4DRAFT_49265	Uncharacterized protein	0.273059	2.94969	0.254178	3.05574
N4XUW6	COCC4DRAFT_185959	Cytochrome b5 heme-binding domain-containing protein	0.21738	3.06271	0.223035	3.01578
N4XMX4	COCC4DRAFT_193969	Uncharacterized protein	0.252995	3.32685	0.295564	3.01341
N4X203	COCC4DRAFT_70471	DUF1992 domain-containing protein	0.140464	3.08358	0.153302	2.98351
N4XQK5	COCC4DRAFT_163305	Alpha-1,3-glucosyltransferase	0.310463	2.59735	0.250733	2.96581
N4X362	COCC4DRAFT_177801	Uncharacterized protein	0.315346	2.77394	0.28947	2.94138
N4XFR7	PFA4	Palmitoyltransferase PFA4	0.311113	2.48096	0.237731	2.94001
N4WSU8	COCC4DRAFT_63396	Uncharacterized protein	0.204797	2.99712	0.213714	2.93677
N4XFV2	COCC4DRAFT_183452	Zn(2)-C6 fungal-type domain-containing protein	0.551953	-1.90811	0.194014	2.92263
N4WYI1	SIDA2	L-ornithine N(5)-monooxygenase	0.344886	2.14462	0.207258	2.9178
N4XRT8	COCC4DRAFT_48130	Uncharacterized protein	0.299174	2.25418	0.189592	2.91475
N4WT51	COCC4DRAFT_82412	Uncharacterized protein	0.0144689	1.29883	1.61986e-07	2.91129
N4X2B2	COCC4DRAFT_181242	Uncharacterized protein	0.376269	2.57446	0.319032	2.91087
N4WHY7	COCC4DRAFT_182244	Uncharacterized protein	0.383757	2.28492	0.269671	2.90018
N4WXJ2	COCC4DRAFT_198937	LRRNT_2 domain-containing protein	0.355918	3.38488	0.355918	2.9001
N4X470	COCC4DRAFT_148245	Uncharacterized protein	0.295633	2.81907	0.284734	2.88685
N4WW08	COCC4DRAFT_197118	Nitroreductase domain-containing protein	0.00143464	0.598073	0.000172498	2.88442
N4WZ92	COCC4DRAFT_34755	Uncharacterized protein	0.00117128	1.98699	0.000124389	2.87917
N4X659	COCC4DRAFT_58963	Na_H_Exchanger domain-containing protein	0.0730631	5.77736	0.460897	2.86562
N4X4E1	COCC4DRAFT_20815	Uncharacterized protein	0.136157	-2.95719	0.158606	2.86234
N4X297	COCC4DRAFT_33439	PKS_ER domain-containing protein	0.000171577	1.07754	2.59076e-05	2.85061
N4XZZ9	COCC4DRAFT_183879	Carbohydrate esterase family 5 protein	0.000221369	2.36397	1.44334e-05	2.8495
N4WQD3	COCC4DRAFT_147453	Uncharacterized protein	0.47017	-3.23677	0.359462	2.84499
N4X7Q6	COCC4DRAFT_190976	SWIRM domain-containing protein	0.349135	2.47882	0.291203	2.82292
N4X9F3	COCC4DRAFT_163026	Uncharacterized protein	0.220889	2.37356	0.158681	2.81237
N4X3S1	COCC4DRAFT_34694	GMC_OxRdtase_N domain-containing protein	0.125101	-5.23942	0.278086	2.80338
N4X239	COCC4DRAFT_48969	Methyltransf_25 domain-containing protein	0.134018	-5.62834	0.542683	2.76731
N4XNM8	COCC4DRAFT_125830	UDENN domain-containing protein	0.269919	2.83175	0.283243	2.74791
N4X1U4	COCC4DRAFT_133502	DBF4-type domain-containing protein	0.19994	2.5817	0.17352	2.74606
N4XS06	COCC4DRAFT_30612	Uncharacterized protein	0.914134	0.365669	0.26589	2.74207
N4WV11	COCC4DRAFT_82557	N-acetyltransferase domain-containing protein	0.210839	3.077	0.26137	2.74034
N4XL19	COCC4DRAFT_49924	Uncharacterized protein	0.212911	3.03337	0.259631	2.71733
N4X530	COCC4DRAFT_176919	Uncharacterized protein	0.237349	2.52851	0.2176	2.7039
N4XV29	COCC4DRAFT_127695	Uncharacterized protein	0.117695	5.69169	0.535756	2.70085
N4X5P3	COCC4DRAFT_74851	Protein SDA1	0.262658	2.39993	0.21225	2.69837
N4WW14	COCC4DRAFT_84582	Uncharacterized protein	0.269584	3.1231	0.333749	2.69062
N4WK60	COCC4DRAFT_205337	Uncharacterized protein	0.134257	2.90295	0.154064	2.66752
N4WV10	COCC4DRAFT_65775	rRNA adenine N(6)-methyltransferase	0.282842	2.58823	0.268974	2.66737
N4XMT9	COCC4DRAFT_70269	Uncharacterized protein	0.954977	0.209527	0.326081	2.66086
N4XKV5	COCC4DRAFT_127983	Uncharacterized protein	0.874354	-0.666709	0.405134	2.65694
N4XYP3	COCC4DRAFT_67349	Uncharacterized protein (Fragment)	0.321081	2.35262	0.265981	2.65437
N4XLQ8	COCC4DRAFT_39944	Uncharacterized protein	0.249058	1.4707	0.000975316	2.64114
N4XJI0	COCC4DRAFT_69368	Zn(2)-C6 fungal-type domain-containing protein	0.99229	0.0296202	0.251017	2.63596
N4XE66	COCC4DRAFT_49452	FA_desaturase domain-containing protein	0.0018801	1.46547	3.79825e-06	2.63512
N4WWG1	COCC4DRAFT_72685	Abhydrolase_3 domain-containing protein	0.284726	2.46752	0.256583	2.63274
N4XGU4	COCC4DRAFT_131573	Uncharacterized protein	0.0252396	3.84979	0.133975	2.61788
N4XLV3	COCC4DRAFT_39974	Uncharacterized protein	3.546e-07	2.06661	1.23216e-06	2.609
N4XA04	COCC4DRAFT_82610	Inositol-3-phosphate synthase	0.00334606	1.82327	8.55192e-06	2.59321
N4X3R2	COCC4DRAFT_82776	Uncharacterized protein	0.288832	2.70587	0.307396	2.59241
N4XAV3	COCC4DRAFT_158859	Uncharacterized protein	0.320715	2.58069	0.318927	2.58368
N4WGY7	COCC4DRAFT_54290	Uncharacterized protein	0.951156	0.219339	0.506459	2.583
N4WP22	COCC4DRAFT_175090	Uncharacterized protein	0.000200173	1.34278	2.09531e-07	2.58176
N4X286	COCC4DRAFT_52311	WAPL domain-containing protein	0.361136	2.33206	0.316086	2.58025
N4X1N4	COCC4DRAFT_134158	acidPPc domain-containing protein	0.307168	2.56867	0.303589	2.57718
N4XDY7	COCC4DRAFT_170236	Uncharacterized protein	0.0156828	1.16872	2.95347e-05	2.57462
N4X9T2	COCC4DRAFT_43025	FHA domain-containing protein	0.938792	-0.211164	0.229009	2.54115
N4WYN0	COCC4DRAFT_148385	L-ornithine N(5)-monooxygenase	0.362046	2.17096	0.292894	2.53564
N4X122	COCC4DRAFT_165516	SnoaL-like domain-containing protein	0.00124074	1.43234	1.93439e-05	2.50084
N4WLI5	COCC4DRAFT_151314	ACPS domain-containing protein	0.120662	4.76999	0.506327	2.49975
N4WXT1	COCC4DRAFT_195180	Uncharacterized protein	0.320879	1.90989	0.205966	2.4954
N4X223	COCC4DRAFT_150184	Protein kinase domain-containing protein	0.201057	2.31707	0.174291	2.48984
N4WPC3	COCC4DRAFT_175384	Uncharacterized protein	0.0432488	-0.763985	0.00730742	2.48917
N4XF20	COCC4DRAFT_32937	AMMECR1 domain-containing protein	0.000137528	1.95373	2.41486e-06	2.48761
N4XQP7	COCC4DRAFT_38207	TAP-C domain-containing protein	0.291053	2.8148	0.347735	2.48051
N4XN77	COCC4DRAFT_192378	Oxidored_FMN domain-containing protein	0.281043	0.28803	0.000136328	2.47537
N4WZX7	COCC4DRAFT_203217	ANK_REP_REGION domain-containing protein	0.442647	2.22639	0.396509	2.4684
N4X497	COCC4DRAFT_82570	Uncharacterized protein	0.0587941	1.11087	0.00156772	2.4593
N4WZC5	COCC4DRAFT_136336	Uncharacterized protein	0.430335	-2.89959	0.000747519	2.45534
N4X4H4	COCC4DRAFT_192361	Checkpoint protein	0.957978	0.172684	0.309255	2.44114
N4XTC7	EFM4	Protein-lysine N-methyltransferase EFM4	0.375059	2.00849	0.287746	2.44
N4XRG1	COCC4DRAFT_191068	Ditrans,polycis-polyprenyl diphosphate synthase ((2E,6E)-farnesyldiphosphate specific)	0.235448	2.36786	0.223754	2.43347
N4XQY2	COCC4DRAFT_188400	RNA helicase	0.357808	2.1809	0.309783	2.4252
N4XSB0	COCC4DRAFT_37803	Cation_ATPase_N domain-containing protein	0.273229	2.43367	0.275811	2.41711
N4XTE7	COCC4DRAFT_160718	Uncharacterized protein	0.314814	2.29456	0.291003	2.41623
N4XBA7	COCC4DRAFT_172651	Uncharacterized protein	0.285328	2.69564	0.336512	2.40638
N4WRG1	COCC4DRAFT_154890	Aldo_ket_red domain-containing protein	0.898585	0.396537	0.285235	2.39647
N4XQ54	COCC4DRAFT_133150	Uncharacterized protein	0.306563	2.24608	0.280169	2.38605
N4WLP6	COCC4DRAFT_206285	HEME_HALOPEROXIDASE domain-containing protein	0.790449	-1.13693	0.336156	2.37782
N4WF97	COCC4DRAFT_54723	Uncharacterized protein	0.945186	-0.223618	0.331831	2.36892
N4X0W8	COCC4DRAFT_168059	Carbohydrate-binding module family 18 protein	0.0642699	1.39693	0.00202541	2.36744
N4XHP4	COCC4DRAFT_169928	Uncharacterized protein (Fragment)	0.00658298	1.41549	0.000142336	2.35247
N4XZV4	COCC4DRAFT_124668	Uncharacterized protein	0.303255	2.24951	0.286452	2.33856
N4XDR5	COCC4DRAFT_185364	Isochorismatase domain-containing protein	0.0437557	1.53348	0.000198418	2.32002
N4X4T4	COCC4DRAFT_79192	DUF4048 domain-containing protein	0.307684	2.23485	0.291579	2.31825
N4WY45	COCC4DRAFT_66605	Uncharacterized protein	0.901755	-0.41711	0.372104	2.31491
N4X3L9	COCC4DRAFT_131384	Uncharacterized protein	0.777811	1.12027	0.506843	2.30836
N4WWN4	ALG13	UDP-N-acetylglucosamine transferase subunit ALG13	0.00300722	1.08987	1.65247e-06	2.30773
N4X1C4	COCC4DRAFT_27631	N-acetyltransferase domain-containing protein	0.909791	0.351088	0.303649	2.30052
N4X2A3	COCC4DRAFT_133397	Uncharacterized protein	0.0917978	5.60514	0.55078	2.29797
N4WXP5	COCC4DRAFT_136946	N2227 domain-containing protein	0.346869	2.76165	0.424478	2.2962
N4XJ44	COCC4DRAFT_161039	Uncharacterized protein	0.13399	5.01434	0.355918	2.28816
N4XIR8	COCC4DRAFT_160761	Uncharacterized protein	0.653513	0.0737262	0.000553432	2.27945
N4XFR3	COCC4DRAFT_190239	COX assembly mitochondrial protein	0.434183	2.23349	0.430898	2.25716
N4X0C5	COCC4DRAFT_138843	Uncharacterized protein	0.228566	2.55374	0.283076	2.24808
N4XM31	COCC4DRAFT_71174	WW domain-containing protein	0.0812261	5.5719	0.542783	2.23591
N4X535	COCC4DRAFT_162540	Uncharacterized protein	0.289411	2.62484	0.363883	2.21432
N4X950	COCC4DRAFT_43220	Anaphase-promoting complex subunit 4	0.327773	2.0649	0.297204	2.21353
N4WWJ1	COCC4DRAFT_155019	Uncharacterized protein	0.719871	-1.16488	0.000553398	2.21211
N4WQM3	COCC4DRAFT_203091	Uncharacterized protein	0.968203	-0.143906	0.405949	2.20969
N4X017	COCC4DRAFT_203337	Uncharacterized protein	0.348659	1.98198	0.306073	2.18676
N4XB50	COCC4DRAFT_172542	1,3-beta-D-glucan-UDP glucosyltransferase	0.00015837	0.956426	7.4039e-08	2.18027
N4XUS3	COCC4DRAFT_68429	Spc7 domain-containing protein	0.287069	2.00451	0.249212	2.1684
N4XKH5	COCC4DRAFT_133069	Uncharacterized protein	0.393934	1.84513	0.321208	2.16484
N4XTF6	COCC4DRAFT_128888	Uncharacterized protein	9.85878e-07	10.6368	0.355918	2.16268
N4XG13	COCC4DRAFT_137474	Uncharacterized protein	0.593888	-1.49762	0.248401	2.15977
N4XEK8	COCC4DRAFT_60832	Uncharacterized protein	0.295328	2.37354	0.340216	2.14774
N4X6S1	COCC4DRAFT_33557	Uncharacterized protein	0.972826	-0.0896363	0.277085	2.14596
N4WEQ3	COCC4DRAFT_76965	Carrier domain-containing protein	0.111835	1.44795	4.83177e-05	2.14323
N4XYN3	COCC4DRAFT_123228	Glucanase	0.0505531	2.38661	0.0020998	2.11176
N4XSG0	COCC4DRAFT_189450	BRCT domain-containing protein	0.371705	2.44202	0.437511	2.10586
Q5D6D3	NPS6	Nonribosomal peptide synthetase 6	0.612617	-1.4215	0.255806	2.10296
N4X666	COCC4DRAFT_191858	Uncharacterized protein	0.734905	0.0602288	5.98989e-06	2.08958
N4WSS6	COCC4DRAFT_54517	Uncharacterized protein	0.888955	-0.413064	0.358894	2.07271
N4XMR7	COCC4DRAFT_31655	Uncharacterized protein	0.00350877	1.18621	3.44366e-05	2.0655
N4WYJ5	COCC4DRAFT_32662	Copper transporter (Fragment)	0.000483398	1.7503	0.000116782	2.02229
N4XC03	COCC4DRAFT_144212	Uncharacterized protein	0.010447	1.38104	0.000194687	2.01156
N4WU23	COCC4DRAFT_52176	Ima1_N domain-containing protein	0.404816	1.95408	0.392183	2.0109
N4WUY3	COCC4DRAFT_51718	Uncharacterized protein	5.82843e-05	1.00095	1.04538e-06	2.0092
N4WWK3	COCC4DRAFT_209277	Uncharacterized protein	0.118613	2.04565	0.00374102	2.00416
N4X8F1	COCC4DRAFT_34048	tRNA (guanine(9)-N1)-methyltransferase	0.923089	0.282221	0.340498	2.00358
N4XGA8	COCC4DRAFT_168471	Uncharacterized protein	0.000175941	1.25128	1.93771e-06	1.9997
N4X654	COCC4DRAFT_32722	Meth_synt_2 domain-containing protein	6.13929e-05	1.24503	7.45208e-09	1.9988
N4X4K9	COCC4DRAFT_43372	Mannan endo-1,6-alpha-mannosidase	0.343909	2.34791	0.417236	1.9899
N4XCT4	COCC4DRAFT_35709	Uncharacterized protein	0.339847	2.96857	0.51225	1.98942
N4WRU4	COCC4DRAFT_143013	Uncharacterized protein	0.00418643	1.27927	1.0441e-06	1.98658
N4WJI0	COCC4DRAFT_150565	Uncharacterized protein	0.00900719	1.05707	6.76941e-05	1.97755
N4X2Y9	COCC4DRAFT_131391	Uncharacterized protein	0.000797246	1.24624	5.31529e-07	1.97623
N4X2E9	COCC4DRAFT_34290	Uncharacterized protein	0.121813	1.03599	0.00107319	1.97052
N4WY62	COCC4DRAFT_40190	Uncharacterized protein	0.354436	2.07486	0.379418	1.96592
N4XEV8	COCC4DRAFT_199358	Uncharacterized protein	0.451452	1.65691	0.377725	1.96232
N4XA79	COCC4DRAFT_37275	UDENN domain-containing protein	0.000339469	0.653849	2.08095e-06	1.95503
N4XTV2	COCC4DRAFT_68211	Uncharacterized protein	0.440701	1.78762	0.403013	1.95033
N4XCQ3	COCC4DRAFT_41107	Acyl_transf_3 domain-containing protein	0.0413739	1.76495	0.0246995	1.94398
N4XPF4	COCC4DRAFT_132810	Aminotran_1_2 domain-containing protein	0.00231647	1.03505	5.59872e-05	1.94036
N4XDL9	COCC4DRAFT_133818	Uncharacterized protein	0.00681988	1.35105	4.04828e-06	1.93824
N4XIQ6	COCC4DRAFT_80662	EAF domain-containing protein	0.0203054	1.54011	0.00533338	1.93266
N4X2N4	COCC4DRAFT_178032	NMO domain-containing protein	0.895224	0.410271	0.386301	1.91094
N4WV65	COCC4DRAFT_140479	FtsJ domain-containing protein	0.965058	-0.140234	0.537414	1.91027
N4X445	COCC4DRAFT_31650	Uncharacterized protein	0.00163459	1.22309	2.3295e-06	1.89485
N4XAR4	COCC4DRAFT_175348	DUF2415 domain-containing protein	0.328463	1.83734	0.318138	1.88227
N4WHW1	COCC4DRAFT_209248	Uncharacterized protein	0.0985837	0.708277	0.000286349	1.87168
N4WHR1	COCC4DRAFT_76131	AAA domain-containing protein	0.00810872	0.912848	1.84241e-05	1.86755
N4WM24	COCC4DRAFT_206179	Zn(2)-C6 fungal-type domain-containing protein	0.93322	0.219445	0.459263	1.85236
N4X9P3	COCC4DRAFT_169459	Carboxylic ester hydrolase	0.0234134	0.912079	0.00328325	1.84834
N4XGL2	COCC4DRAFT_137216	Uncharacterized protein	0.402497	0.536778	0.000382869	1.84623
N4X8V9	COCC4DRAFT_138763	Uncharacterized protein	0.00672232	0.719912	1.08297e-05	1.83789
N4WRK0	COCC4DRAFT_74625	MFS domain-containing protein	0.0290145	1.22128	0.00116935	1.83622
N4XL65	COCC4DRAFT_164732	Fe2OG dioxygenase domain-containing protein	0.538398	1.99735	0.567332	1.83106
N4X019	COCC4DRAFT_23528	HpcH_HpaI domain-containing protein	0.640022	0.118646	0.000838036	1.82893
N4WSW3	COCC4DRAFT_153628	Zn(2)-C6 fungal-type domain-containing protein	0.380159	1.72509	0.354861	1.82762
N4WG66	COCC4DRAFT_153655	Rieske domain-containing protein	0.00134054	1.11315	4.2909e-06	1.82242
N4XGD4	COCC4DRAFT_197613	DUF4149 domain-containing protein	0.332974	2.02151	0.379995	1.82052
N4WH76	COCC4DRAFT_207635	Aldolase_II domain-containing protein	0.00268567	1.30796	5.02269e-05	1.82013
N4X639	COCC4DRAFT_191766	Stress-response A/B barrel domain-containing protein	0.0182578	1.04353	3.15832e-06	1.818
N4XXG8	COCC4DRAFT_123791	Uncharacterized protein	0.0140787	1.78681	0.00184182	1.79943
N4X898	COCC4DRAFT_139117	Zn(2)-C6 fungal-type domain-containing protein	0.922015	0.265221	0.365804	1.76317
N4XEJ3	COCC4DRAFT_79857	Uncharacterized protein	0.00885993	0.582117	3.46225e-05	1.75908
N4XHQ6	COCC4DRAFT_50078	Methyltransf_25 domain-containing protein	0.288293	1.00561	0.000851358	1.75428
N4Y0X9	COCC4DRAFT_19072	Uncharacterized protein	0.0175477	1.76869	0.00581562	1.75212
N4Y0W3	COCC4DRAFT_184530	NmrA domain-containing protein	0.00344913	0.332135	0.000101974	1.74454
N4X321	COCC4DRAFT_177716	Uncharacterized protein	0.0170367	0.843512	2.25351e-05	1.74301
N4WZ02	COCC4DRAFT_207725	O-acyltransferase	0.00238089	0.845786	2.54167e-05	1.74277
N4X2G8	COCC4DRAFT_66419	Glycoside hydrolase family 3 protein	0.50018	0.122183	0.000596928	1.74193
N4X5K3	COCC4DRAFT_147235	Copper homeostasis protein cutC homolog	0.0298398	0.714149	9.75113e-05	1.72121
N4X241	COCC4DRAFT_194150	Uncharacterized protein	0.172767	0.362011	2.89253e-05	1.6942
N4XLR3	COCC4DRAFT_78633	Peroxidase	0.301211	1.34305	0.00150922	1.69298
N4X7W6	COCC4DRAFT_191131	MutS protein homolog 3	0.903564	0.246261	0.262222	1.68739
N4X8P5	COCC4DRAFT_129723	Protein kinase domain-containing protein	8.05941e-06	1.24943	6.79864e-07	1.68127
N4XJF7	COCC4DRAFT_169611	Uncharacterized protein	0.00102162	0.752667	3.11101e-05	1.6698
N4X937	COCC4DRAFT_40404	Uncharacterized protein	9.31958e-05	0.715957	5.67887e-07	1.66911
N4WEI4	COCC4DRAFT_209435	AltA1 domain-containing protein	0.293306	0.86862	0.0019276	1.66526
N4XVE4	COCC4DRAFT_123613	Uncharacterized protein	0.00037229	0.695765	2.77535e-06	1.66493
N4XWR7	COCC4DRAFT_30284	Hydrophobin	0.00609565	1.08738	4.44616e-05	1.66358
N4XER3	COCC4DRAFT_125725	Uncharacterized protein	0.264291	0.23408	0.000311641	1.66221
N4X4B7	COCC4DRAFT_151845	Uncharacterized protein	0.564557	0.160982	0.000551462	1.65382
N4XJ78	COCC4DRAFT_196411	Carbohydrate esterase family 4 protein	0.0634409	0.267935	0.000877808	1.65221
N4XHS9	COCC4DRAFT_50090	Mevalonate kinase	0.0225653	0.533349	0.00011941	1.64886
N4WWV5	COCC4DRAFT_205351	3-hydroxy-3-methylglutaryl coenzyme A reductase	0.00232646	1.17961	5.51278e-06	1.6308
N4WR05	COCC4DRAFT_147107	LigB domain-containing protein	0.928744	0.0143909	0.000913496	1.63005
N4X4U1	COCC4DRAFT_34462	Squalene epoxidase	0.02285	0.379406	5.07552e-07	1.62826
N4XV33	COCC4DRAFT_125545	Uncharacterized protein	0.9159	0.0285511	0.000142598	1.62663
N4X8W5	COCC4DRAFT_130485	Uncharacterized protein	0.0114834	0.885899	1.97988e-05	1.62659
N4WJJ9	COCC4DRAFT_76539	RRM domain-containing protein	5.56735e-06	1.10504	6.65546e-07	1.62628
N4XJ46	COCC4DRAFT_169314	Uncharacterized protein	0.376573	1.05796	0.00981279	1.62552
N4WSN4	COCC4DRAFT_24654	Uncharacterized protein	0.000156918	0.879992	6.10818e-06	1.62074
N4XC05	COCC4DRAFT_47372	1,3-beta-glucanosyltransferase	0.187643	0.704445	0.000254643	1.61952
N4XNP4	COCC4DRAFT_134169	Peroxidase	0.575933	0.233891	0.000333029	1.61593
N4XKU4	COCC4DRAFT_68786	Uncharacterized protein	0.000455189	0.442308	0.000188598	1.61511
N4X5Q7	COCC4DRAFT_191496	Uncharacterized protein	0.108692	0.709008	0.00278308	1.61423
N4WUI5	COCC4DRAFT_180068	Uncharacterized protein	0.00371327	0.610598	1.01265e-05	1.60853
N4WNU9	COCC4DRAFT_176033	Chitin synthase	0.000748203	0.822633	2.30704e-05	1.60803
N4X4L5	COCC4DRAFT_48192	Uncharacterized protein	0.781372	-0.234472	0.0146021	1.60157
N4XMY3	COCC4DRAFT_68347	Ribosomal protein L37	0.00280796	1.16139	0.000202449	1.6009
N4XE27	COCC4DRAFT_185575	Uncharacterized protein	0.335314	0.361883	1.26688e-07	1.5987
N4XU09	COCC4DRAFT_185303	FA_desaturase domain-containing protein	0.00148041	0.821677	2.15389e-08	1.59794
N4XDR6	COCC4DRAFT_122943	Uncharacterized protein	0.00348839	0.555543	2.79577e-07	1.59108
N4X6F4	COCC4DRAFT_64973	Uncharacterized protein	0.00687283	1.02849	0.000343613	1.58248
N4WU08	COCC4DRAFT_180458	Sterol 24-C-methyltransferase	0.0295137	0.948486	9.36619e-07	1.578
N4XHQ5	COCC4DRAFT_162450	Uncharacterized protein	0.205018	1.20507	0.050761	1.56128
N4X1L2	COCC4DRAFT_195500	FAD-binding FR-type domain-containing protein	0.00395429	1.43764	7.5192e-06	1.56018
N4XBN7	COCC4DRAFT_186327	Uncharacterized protein	0.117617	0.631669	1.9862e-05	1.55815
N4X0G1	COCC4DRAFT_71375	1,3-beta-glucanosyltransferase	0.00915368	0.725439	0.000110438	1.5533
N4WHS4	COCC4DRAFT_182350	Uncharacterized protein	1.16288e-05	1.03707	1.04807e-06	1.5523
N4XK54	COCC4DRAFT_58731	UBC core domain-containing protein	0.000109582	1.29053	7.71783e-05	1.53842
N4XQ08	COCC4DRAFT_124314	Glycosyltransferase family 31 protein	0.043785	0.681107	8.32352e-05	1.52624
N4X107	COCC4DRAFT_22122	Uncharacterized protein	0.342236	-0.234754	0.000818625	1.51805
N4X395	COCC4DRAFT_49549	Probable kinetochore protein NUF2	0.000486337	0.832066	1.06813e-05	1.51534
N4XR42	COCC4DRAFT_123697	Uncharacterized protein	0.0208109	1.69876	0.00448226	1.51371
N4XRJ3	COCC4DRAFT_132260	EF-hand domain-containing protein	0.42457	0.233387	0.000381882	1.5132
N4X8I1	COCC4DRAFT_47485	Uncharacterized protein	0.0133794	1.00758	2.89611e-05	1.51211
N4X4D1	COCC4DRAFT_134240	Uncharacterized protein	0.15772	0.801472	0.00564667	1.50771
N4WQF0	COCC4DRAFT_43493	Ceramide very long chain fatty acid hydroxylase	0.0280329	0.702831	4.86029e-05	1.50263
N4XC72	COCC4DRAFT_183436	Uncharacterized protein	0.0481074	1.00455	0.00277134	1.4898
N4WYE5	COCC4DRAFT_23388	PKS_ER domain-containing protein	0.973155	-0.00283146	0.003766	1.48505
N4XYE0	COCC4DRAFT_126046	Uncharacterized protein	0.716999	0.0611358	0.000756569	1.4818
N4WZ20	COCC4DRAFT_177314	Uncharacterized protein	0.00714985	1.00647	9.41101e-05	1.47894
N4XGP9	COCC4DRAFT_132051	MFS domain-containing protein	0.197221	0.939787	0.00474115	1.47868
N4XIH1	COCC4DRAFT_131055	5-aminolevulinate synthase	0.00251818	0.510986	0.000249703	1.47625
N4XCF0	COCC4DRAFT_135825	Uncharacterized protein	0.00268254	1.12283	0.000692334	1.47508
N4XHL8	COCC4DRAFT_169827	Glutaminase	0.00603314	0.735885	3.73662e-05	1.47457
N4XT45	COCC4DRAFT_38071	Uncharacterized protein	0.00014852	1.09116	8.66455e-06	1.47414
N4XCP2	COCC4DRAFT_82990	MFS domain-containing protein	4.42174e-05	1.30112	1.18812e-07	1.4722
N4XWN3	COCC4DRAFT_160501	Ribosome biogenesis protein RLP24	0.00145464	1.05361	8.3802e-05	1.47093
N4X316	COCC4DRAFT_180757	Uncharacterized protein	0.0832153	0.467805	0.000502216	1.46273
N4XCX9	COCC4DRAFT_30251	Biotin synthase	0.0094291	1.04422	6.29268e-06	1.4624
N4WV28	COCC4DRAFT_206615	JmjC domain-containing histone demethylation protein 1	0.398454	1.32434	0.355707	1.45816
N4XA82	COCC4DRAFT_175942	Uncharacterized protein	0.000259695	0.986104	4.50465e-06	1.4511
N4X7R2	COCC4DRAFT_127767	ATG16 domain-containing protein	0.0188022	1.12733	0.000716818	1.4469
N4XGP3	COCC4DRAFT_41102	Malic enzyme	0.0020728	0.608488	1.36182e-06	1.44178
N4WJT3	COCC4DRAFT_45125	PH domain-containing protein	0.00127576	0.796482	7.10994e-05	1.43902
N4X5K6	COCC4DRAFT_41720	Uncharacterized protein	0.188158	0.444284	0.000157248	1.43268
N4XCJ1	COCC4DRAFT_170721	Uncharacterized protein	0.00576394	1.11926	0.000628843	1.43157
N4XHR6	COCC4DRAFT_30688	Aminotran_1_2 domain-containing protein (Fragment)	0.024862	1.21942	2.99049e-05	1.41457
N4WUD9	COCC4DRAFT_140086	Uncharacterized protein	0.000354706	0.914301	1.32702e-06	1.3985
N4XDG6	COCC4DRAFT_139073	Carrier domain-containing protein	0.0207529	0.796213	0.000148427	1.39736
N4WIH3	COCC4DRAFT_179436	FAD_binding_3 domain-containing protein	0.220093	-3.46397	0.0105081	1.39515
N4X2I1	COCC4DRAFT_173703	FAD_binding_3 domain-containing protein	0.259298	0.331776	1.53417e-06	1.39382
N4XSH3	COCC4DRAFT_130341	LCCL domain-containing protein	0.0408066	1.06764	0.000879597	1.39027
N4WJK9	COCC4DRAFT_153122	ATP-grasp domain-containing protein	0.00169736	1.02949	0.000981221	1.38704
N4XX66	COCC4DRAFT_123170	Uncharacterized protein	0.22889	-0.889397	0.0202575	1.37704
N4WS87	COCC4DRAFT_74413	Uncharacterized protein	0.0294384	0.820835	0.00322801	1.37649
N4XDP1	COCC4DRAFT_185311	Uncharacterized protein	0.0463877	1.13145	0.0110317	1.37391
N4WXI1	COCC4DRAFT_41492	MFS domain-containing protein	0.286595	0.691576	0.0012836	1.36858
N4WW17	COCC4DRAFT_73305	Uncharacterized protein	0.000989703	0.485345	3.04342e-06	1.36846
N4X0C4	COCC4DRAFT_155187	PNPLA domain-containing protein	0.0262757	0.440773	1.57411e-05	1.36656
N4XL71	COCC4DRAFT_160064	Uncharacterized protein	0.0267634	1.07478	1.877e-05	1.36363
N4XGB4	COCC4DRAFT_190714	FAD-binding PCMH-type domain-containing protein	0.624729	-1.64474	0.650852	1.36055
N4X492	COCC4DRAFT_199925	CRAL-TRIO domain-containing protein	0.011128	1.12435	2.49615e-05	1.34614
N4XRV6	COCC4DRAFT_162035	Uncharacterized protein	0.671807	-0.123201	0.00483266	1.34569
N4XFA1	COCC4DRAFT_196500	3-hydroxy-3-methylglutaryl coenzyme A synthase	0.0282153	1.09215	0.000225329	1.34258
N4X2G7	COCC4DRAFT_31195	Nitric oxide dioxygenase	0.0457304	0.923055	0.00208169	1.34074
N4X6W2	COCC4DRAFT_33582	Uncharacterized protein (Fragment)	0.396539	0.155255	5.80012e-06	1.33531
N4X940	COCC4DRAFT_78621	DUF2235 domain-containing protein	0.0234	0.633359	9.91081e-06	1.33243
N4X891	COCC4DRAFT_43649	Uncharacterized protein	0.0036792	0.988487	5.02439e-06	1.32544
N4XE55	COCC4DRAFT_47035	Uncharacterized protein	0.000184973	0.833499	9.94822e-06	1.3181
N4WQL2	COCC4DRAFT_147275	Protein kinase domain-containing protein	0.00459371	0.891465	0.00012319	1.31519
N4X1W8	COCC4DRAFT_181516	Uncharacterized protein	9.4755e-05	0.693777	1.80772e-06	1.31392
N4XVY1	COCC4DRAFT_46259	Uncharacterized protein	0.00292574	1.19022	5.10562e-05	1.30674
N4XKI2	COCC4DRAFT_164542	GOLD domain-containing protein	6.54027e-05	1.36041	3.19454e-05	1.30093
N4X9W9	COCC4DRAFT_194928	Uncharacterized protein	0.603438	0.437067	0.0134297	1.29896
N4WRP0	COCC4DRAFT_45732	Nucleolar GTP-binding protein 2	0.00341121	0.800518	2.15144e-07	1.29479
N4XAK1	COCC4DRAFT_63696	Uncharacterized protein	0.00144804	0.826349	1.88776e-06	1.28637
N4WRP4	COCC4DRAFT_146559	Cupin_2 domain-containing protein	0.376948	-0.284468	0.00455694	1.28401
N4WXG5	COCC4DRAFT_141539	BHLH domain-containing protein	0.0394979	0.414601	3.83202e-05	1.28145
N4XMH3	COCC4DRAFT_190583	Peptidase_S8 domain-containing protein	0.0111209	0.929269	6.30434e-05	1.27964
N4WP42	COCC4DRAFT_25969	Uncharacterized protein	0.0424988	0.418641	0.000142741	1.27079
N4X8C2	COCC4DRAFT_64614	SMC_N domain-containing protein	0.00174368	0.706427	9.50106e-05	1.26621
N4WIK6	COCC4DRAFT_116448	RING-type domain-containing protein (Fragment)	0.00220974	0.762525	2.17328e-05	1.26227
N4X3J3	COCC4DRAFT_190627	Uncharacterized protein	0.00424853	0.954554	0.00127474	1.26027
N4XKL1	COCC4DRAFT_133644	SRP40_C domain-containing protein (Fragment)	0.188382	0.302747	4.85274e-05	1.25541
N4WGC9	COCC4DRAFT_208164	ABM domain-containing protein	0.528155	-2.00569	0.0312037	1.25351
N4XGE6	COCC4DRAFT_168512	Copper transporter	0.0160721	1.22605	0.000505881	1.25342
N4WZ89	COCC4DRAFT_194711	Uncharacterized protein	0.000113851	0.752699	8.96261e-08	1.25179
N4WYA9	COCC4DRAFT_60642	Uncharacterized protein	0.450526	0.453864	0.00138427	1.25082
N4XJ20	COCC4DRAFT_169245	Uncharacterized protein	0.0910962	0.355597	0.000542554	1.24607
N4XB30	COCC4DRAFT_199477	DNA polymerase epsilon catalytic subunit	0.0200685	0.551891	6.16951e-06	1.24182
N4WXC5	COCC4DRAFT_205026	Glycosyltransferase family 32 protein	0.00411323	0.707934	9.04427e-06	1.24107
N4XJD5	COCC4DRAFT_134558	FAD_binding_3 domain-containing protein	0.0776606	0.361482	0.00172702	1.23616
N4X7N8	COCC4DRAFT_61838	Uncharacterized protein	0.0104074	0.86897	0.000171115	1.23352
N4WTX5	COCC4DRAFT_25595	Branched-chain-amino-acid aminotransferase	0.167144	0.952368	0.00183988	1.23302
N4XC54	COCC4DRAFT_55226	Uncharacterized protein	1.68028e-05	0.801371	3.15636e-06	1.23193
N4WPT8	COCC4DRAFT_204252	Glycoside hydrolase family 12 protein	0.0699379	0.849146	0.00187841	1.23054
N4X9Q9	COCC4DRAFT_40595	Cytochrome c oxidase assembly protein COX16, mitochondrial	0.458435	0.292115	0.0161674	1.22537
N4WYQ8	COCC4DRAFT_153135	Carboxylic ester hydrolase	0.00306739	0.603731	3.94568e-05	1.22196
N4X537	COCC4DRAFT_150867	Uncharacterized protein	0.0362606	0.833884	7.27138e-06	1.21443
N4X052	COCC4DRAFT_65884	Isochorismatase domain-containing protein	0.582753	0.147629	0.00067779	1.21423
N4WVB4	COCC4DRAFT_143153	Arrestin_C domain-containing protein	0.722762	0.0714869	9.04197e-07	1.20319
N4WHS8	COCC4DRAFT_76975	Mannose-1-phosphate guanylyltransferase	0.0243512	0.484392	3.35714e-05	1.2022
N4XSX5	COCC4DRAFT_187255	TGc domain-containing protein	0.0163098	0.841777	0.000495756	1.19861
N4X4H1	COCC4DRAFT_143228	Uncharacterized protein	0.135873	0.258895	1.24667e-05	1.1977
N4XTR6	COCC4DRAFT_37265	Uncharacterized protein	9.22047e-05	0.986578	4.36502e-05	1.19634
N4WSI5	COCC4DRAFT_74503	Aminotran_1_2 domain-containing protein	0.000715861	0.554162	1.37869e-06	1.19534
N4X5J3	COCC4DRAFT_51584	Tr-type G domain-containing protein	0.456082	0.143353	0.00044663	1.19385
N4WPX1	COCC4DRAFT_201513	Non-specific serine/threonine protein kinase	3.59197e-06	0.912439	1.95213e-05	1.18775
N4WZ32	COCC4DRAFT_85102	alpha-1,2-Mannosidase	1.81501e-05	0.854008	6.29497e-06	1.18706
N4X161	COCC4DRAFT_175159	Nucleolar GTP-binding protein 1	1.30845e-05	0.704991	7.13704e-06	1.18164
N4XPE2	COCC4DRAFT_132538	Uncharacterized protein	0.427403	0.151517	3.77531e-05	1.18042
N4X540	COCC4DRAFT_134780	AB hydrolase-1 domain-containing protein	0.268818	0.774395	0.00861759	1.17757
N4X4V3	COCC4DRAFT_179377	Kinesin-like protein	0.00461785	0.632398	1.231e-05	1.1766
N4XWE0	COCC4DRAFT_18751	Uncharacterized protein	0.0372856	0.595114	0.000177117	1.17596
N4XHY9	COCC4DRAFT_166273	Uncharacterized protein	0.0013807	0.66273	5.58769e-06	1.17592
N4XID2	COCC4DRAFT_80567	Lipase_GDSL domain-containing protein	0.511171	0.2231	0.0127754	1.17481
N4X5G5	COCC4DRAFT_150412	Uncharacterized protein	0.01959	0.361464	3.20633e-05	1.17309
N4Y092	COCC4DRAFT_124259	Uncharacterized protein	0.493756	-1.90412	2.81755e-05	1.17262
N4WZF7	COCC4DRAFT_52972	Uncharacterized protein	0.15656	0.384414	0.00644299	1.16799
N4X876	COCC4DRAFT_34012	Uncharacterized protein	0.433406	0.863344	0.0146401	1.16132
N4XB35	COCC4DRAFT_142547	60S ribosomal protein L29 (Fragment)	0.000429528	2.838	0.114983	1.15641
N4X6M1	COCC4DRAFT_53434	Aa_trans domain-containing protein	0.00127277	1.0644	0.000990057	1.15236
N4XJ15	COCC4DRAFT_188002	Nuclear architecture-related protein 1	0.00453461	0.529091	7.23506e-05	1.14981
N4XBJ1	COCC4DRAFT_29967	UBC core domain-containing protein	0.0358028	0.749284	0.000914305	1.14746
N4WE99	COCC4DRAFT_155442	Uncharacterized protein	0.414301	0.167172	2.52171e-06	1.1473
N4X692	COQ5	2-methoxy-6-polyprenyl-1,4-benzoquinol methylase, mitochondrial	0.0187807	0.466962	0.000291885	1.14717
N4XGX5	COCC4DRAFT_32594	Uncharacterized protein	0.0857861	0.35029	0.00450913	1.14643
N4WE43	RED2	Dehydrogenase RED2	0.574121	-1.98949	0.007918	1.14424
N4WN61	COCC4DRAFT_33846	EthD domain-containing protein	0.191412	0.110229	0.00218728	1.14206
N4XFK9	COCC4DRAFT_192256	Uncharacterized protein	0.104707	0.262712	4.5546e-05	1.13942
N4WWZ0	COCC4DRAFT_60914	Uncharacterized protein	1.59046e-05	0.807472	2.84842e-08	1.13809
N4WVT7	COCC4DRAFT_46016	Uncharacterized protein	0.139019	1.64405	0.00528761	1.13585
N4WVX8	COCC4DRAFT_170045	RING-CH-type domain-containing protein	0.000286722	0.976058	2.44464e-05	1.13499
N4XJU8	COCC4DRAFT_39195	Uncharacterized protein	0.000889104	1.35042	0.000655142	1.13102
N4X9B6	COCC4DRAFT_176334	Ubiquinone biosynthesis protein	0.0481974	0.61932	0.00330285	1.12975
N4XFT4	COCC4DRAFT_195137	Uncharacterized protein	0.823815	0.0416183	0.000147165	1.12347
N4XBP0	COCC4DRAFT_145307	UBC core domain-containing protein	0.0560165	0.769102	0.0029839	1.12091
N4XE36	COCC4DRAFT_143142	Zn(2)-C6 fungal-type domain-containing protein	0.00242065	0.979236	0.00121041	1.114
N4XHU1	COCC4DRAFT_50101	Uncharacterized protein	5.53231e-05	0.823574	7.53963e-06	1.11279
N4WUT6	COCC4DRAFT_139986	Glycosyltransferase family 1 protein	0.568209	-0.191218	0.031949	1.11136
N4XDB7	COCC4DRAFT_124944	Uncharacterized protein	0.0102748	0.4105	2.35615e-05	1.11106
N4WH52	COCC4DRAFT_35202	Uncharacterized protein	0.00087407	0.964665	0.000436257	1.10768
N4WTD3	COCC4DRAFT_200634	Bifunctional cytochrome P450/NADPH--P450 reductase	0.0310359	0.744927	1.23447e-05	1.10679
N4XCK0	COCC4DRAFT_122335	Carboxypeptidase	0.0036151	0.623021	0.000197448	1.10625
N4WTU0	COCC4DRAFT_54351	Uncharacterized protein	0.0049202	0.479939	5.34508e-06	1.10334
N4WKL2	COCC4DRAFT_53432	SH3 domain-containing protein	0.00530967	0.473601	8.96498e-05	1.10042
N4XDI1	COCC4DRAFT_185180	Uncharacterized protein	0.237978	0.160693	0.000201124	1.09684
N4XIA9	COCC4DRAFT_31561	Dol-P-Man:Man(5)GlcNAc(2)-PP-Dol alpha-1,3-mannosyltransferase	0.00379178	1.09714	0.00040974	1.09392
N4XN58	COCC4DRAFT_134433	PUM-HD domain-containing protein	0.0101494	0.608942	3.08915e-06	1.09385
N4XA73	COCC4DRAFT_29785	Glycoside hydrolase family 105 protein	0.0431316	1.1696	0.0514526	1.09366
N4WRX7	COCC4DRAFT_73531	Protein kinase domain-containing protein	0.00235873	0.826334	7.01754e-05	1.09329
N4X2Q3	COCC4DRAFT_132599	Uncharacterized protein	0.17973	0.142914	0.00100433	1.0904
N4XCQ1	COCC4DRAFT_56976	Zn(2)-C6 fungal-type domain-containing protein	0.000159337	0.697932	1.71405e-06	1.08962
N4XET0	COCC4DRAFT_199270	Uncharacterized protein	0.432979	0.160524	0.00153383	1.08721
N4WZP6	COCC4DRAFT_76261	TPT domain-containing protein	9.43723e-06	0.834739	1.32231e-06	1.08362
N4Y0A3	COCC4DRAFT_123125	Uncharacterized protein	0.277343	-0.184455	0.000128379	1.07247
N4XGX6	COCC4DRAFT_157283	Protein BTN	0.00157512	0.720464	0.000116708	1.06785
N4WY80	COCC4DRAFT_177431	Uncharacterized protein	0.000245767	0.899261	5.54867e-05	1.06734
N4XMN9	COCC4DRAFT_131355	5'-deoxynucleotidase	0.00197087	0.555419	3.99337e-05	1.06624
N4X9C9	COCC4DRAFT_130661	Uncharacterized protein	0.00446425	0.912774	0.000894017	1.06368
N4X7K8	COCC4DRAFT_131337	Uncharacterized protein	0.00153355	0.943028	2.35257e-05	1.06341
N4WM23	COCC4DRAFT_43655	alpha-1,2-Mannosidase	6.58587e-05	0.727306	2.35169e-06	1.05978
N4WGW6	COCC4DRAFT_45228	Cytochrome b561 domain-containing protein	0.0227616	0.621915	1.09659e-06	1.05764
N4XNH2	COCC4DRAFT_48145	Uncharacterized protein	0.0531167	0.579224	0.00164034	1.05625
N4XBE8	COCC4DRAFT_31767	ULP_PROTEASE domain-containing protein	0.000361238	0.66118	2.63972e-05	1.05535
N4WP32	COCC4DRAFT_88557	Uncharacterized protein (Fragment)	0.290961	0.509078	0.014919	1.05058
N4X2Y6	COCC4DRAFT_153072	Carbohydrate esterase family 4 protein	0.0222629	1.21689	0.063244	1.04852
N4XN92	COCC4DRAFT_69558	Uncharacterized protein	0.586664	0.168946	4.66057e-06	1.04441
N4X473	COCC4DRAFT_206841	PKS_ER domain-containing protein	0.960099	-0.00722313	0.0014303	1.0412
N4XFM6	COCC4DRAFT_137086	GATA-type domain-containing protein	0.95583	-0.00601864	0.000488602	1.04057
N4XU12	COCC4DRAFT_47867	HTH La-type RNA-binding domain-containing protein	0.000235194	0.500521	7.00562e-06	1.03771
N4WKY8	COCC4DRAFT_204762	FAD_binding_3 domain-containing protein	0.0987752	0.569745	0.00200253	1.0374
N4WKQ0	COCC4DRAFT_84841	GLTP domain-containing protein	0.000356458	0.77546	7.44391e-06	1.03606
N4X8U8	COCC4DRAFT_168828	Brix domain-containing protein	0.00427582	0.674997	0.000510222	1.0358
N4XU01	COCC4DRAFT_128813	Ricin B-type lectin domain-containing protein	0.0599984	0.558567	0.00250748	1.03409
N4XBX3	COCC4DRAFT_80938	Uncharacterized protein	0.990028	-0.00632334	0.00197392	1.03345
N4WXH7	COCC4DRAFT_194971	NUC173 domain-containing protein	0.000137052	0.746155	6.91665e-08	1.03247
N4XAU7	COCC4DRAFT_88305	MYND-type zinc finger protein samB (Fragment)	0.417963	-2.27804	0.0445269	1.02999
N4WYM7	COCC4DRAFT_180932	Ferric oxidoreductase domain-containing protein	0.0323338	1.09034	7.9417e-05	1.02717
N4WWT2	COCC4DRAFT_32692	Alpha-galactosidase	0.00192897	0.749025	0.000130622	1.0268
N4XNT9	COCC4DRAFT_182739	Glycosyltransferase family 15 protein	0.00256112	0.663567	9.77567e-05	1.02566
N4XVU5	MED10	Mediator of RNA polymerase II transcription subunit 10	0.00134481	1.0309	9.34285e-05	1.02283
N4WRM8	COCC4DRAFT_76910	C2H2-type domain-containing protein	0.127903	0.577956	0.0123414	1.02212
N4XAU5	COCC4DRAFT_125224	Uncharacterized protein (Fragment)	0.000331006	0.679502	2.90287e-06	1.02186
N4XH44	COCC4DRAFT_55699	Uncharacterized protein	0.000950577	0.977878	0.000507817	1.02051
N4X8H1	COCC4DRAFT_101623	Uncharacterized protein (Fragment)	0.0915009	-0.499464	0.00726769	1.0205
N4X2Z6	COCC4DRAFT_190210	Uncharacterized protein	0.0240135	0.629792	0.000130847	1.01996
N4XG63	COCC4DRAFT_73197	Uncharacterized protein	0.0180873	0.377744	5.90515e-05	1.01945
N4XS24	COCC4DRAFT_162180	Zn(2)-C6 fungal-type domain-containing protein	0.122205	0.549164	0.0047469	1.0188
N4XBX9	COCC4DRAFT_51357	Glycosyltransferase family 2 protein	0.230574	0.336669	4.11591e-05	1.01743
N4WWF0	COCC4DRAFT_170484	AB hydrolase-1 domain-containing protein	0.0099107	0.509347	0.000260199	1.01658
N4XWX9	COCC4DRAFT_184888	Uncharacterized protein	0.0263338	0.462618	9.21671e-05	1.01545
N4X3N2	COCC4DRAFT_190755	FAD_binding_3 domain-containing protein	0.0203221	0.544771	0.000103165	1.01366
N4XF69	COCC4DRAFT_199617	Uncharacterized protein	0.0293067	0.835209	0.00597457	1.01238
N4X8G6	COCC4DRAFT_61401	Glycoside hydrolase family 43 protein	0.0175261	-0.489439	0.0142901	1.01098
N4XM21	COCC4DRAFT_131292	Uncharacterized protein	0.0800405	0.370482	6.19712e-05	1.01037
N4XTY2	COCC4DRAFT_125467	Carbohydrate-binding module family 18 protein	0.479501	0.539068	0.020004	1.0081
N4XVF9	COCC4DRAFT_47344	Glycosyltransferase family 15 protein	0.00971496	0.745159	7.04239e-05	1.00471
N4XA89	COCC4DRAFT_73702	SH3 domain-containing protein	0.286639	0.280948	0.0029392	1.00454
N4XGG0	COCC4DRAFT_60645	Uncharacterized protein	0.00520603	-0.885864	0.00584387	1.00251
N4XBT6	COCC4DRAFT_19817	Uncharacterized protein	0.0172171	0.441927	1.35001e-06	0.999844
N4XBJ2	COCC4DRAFT_201619	Uncharacterized protein	0.000137696	0.59554	1.32992e-05	0.999401
N4XLV1	COCC4DRAFT_132477	DUF1752 domain-containing protein	0.0219138	0.421458	6.3777e-05	0.999021
N4WXV4	COCC4DRAFT_137642	Uncharacterized protein	0.0965233	0.30124	5.73946e-05	0.995293
N4X836	COCC4DRAFT_139683	Isochorismatase domain-containing protein	0.0461907	0.572615	0.000764634	0.993814
N4X7X7	COCC4DRAFT_47329	Uncharacterized protein	0.00485048	0.481336	3.27685e-05	0.993171
N4XC35	COCC4DRAFT_166165	DNA-directed RNA polymerase	0.0416609	0.431298	0.00122252	0.989297
N4X747	COCC4DRAFT_34151	4-hydroxybenzoate polyprenyltransferase, mitochondrial	0.0813389	0.569937	0.0170862	0.986698
N4XIL2	COCC4DRAFT_166769	TRP_N domain-containing protein	0.00062322	0.702775	5.03967e-06	0.986145
N4WUU4	COCC4DRAFT_206828	Uncharacterized protein	0.000284503	1.15605	0.000483767	0.984669
N4WWC9	COCC4DRAFT_51607	TauD domain-containing protein	0.958431	-0.0172272	0.0168473	0.983089
N4X817	COCC4DRAFT_144410	Aldolase_II domain-containing protein	0.472816	-0.193043	0.00703107	0.981241
N4WZA9	COCC4DRAFT_197171	AA_permease domain-containing protein	0.0113241	1.20199	0.0048299	0.980326
N4XCY9	COCC4DRAFT_187484	Uncharacterized protein	0.000631953	1.07759	0.00155092	0.977357
N4XGH2	COCC4DRAFT_184036	DUF1996 domain-containing protein	0.021254	-7.21414	0.0275922	0.968867
N4XFY3	COCC4DRAFT_21340	BZIP domain-containing protein	0.0131092	0.741655	0.000151911	0.967001
N4XJI9	COCC4DRAFT_78911	CP-type G domain-containing protein	0.00284203	0.676238	0.000121262	0.965145
N4XD97	COCC4DRAFT_184913	zf-3CxxC domain-containing protein	0.764709	-0.112397	2.85081e-05	0.964024
N4X9K5	COCC4DRAFT_184969	Lipoyl synthase, mitochondrial	0.238088	0.19913	0.000898359	0.961665
N4XNN9	COCC4DRAFT_159148	Uncharacterized protein	0.000217484	1.09367	0.00137806	0.961018
N4X0W5	COCC4DRAFT_43165	Chitin synthase	5.22357e-05	0.468156	6.18143e-07	0.960348
N4XGW9	COCC4DRAFT_171035	Uncharacterized protein	0.00842343	0.622486	0.0017421	0.95835
N4WEV6	COCC4DRAFT_209247	N-acetyltransferase domain-containing protein	0.0647236	0.226581	8.16923e-05	0.957715
N4XXC0	COCC4DRAFT_29569	Sde2_N_Ubi domain-containing protein	0.0751931	0.324742	0.00197198	0.957648
N4XHJ3	COCC4DRAFT_169738	DAO domain-containing protein	0.00332912	0.885983	3.62624e-06	0.955816
N4XK02	COCC4DRAFT_168269	Glyco_hydro_63 domain-containing protein	0.0084979	0.281391	3.59105e-06	0.954642
N4XSW8	COCC4DRAFT_69891	Uncharacterized protein	0.000338021	0.816987	0.000219192	0.95266
N4X108	COCC4DRAFT_54743	Zn(2)-C6 fungal-type domain-containing protein	0.000359014	0.874019	4.56386e-05	0.952584
N4X172	COCC4DRAFT_34418	HD domain-containing protein	0.153133	0.147341	1.06083e-05	0.950713
N4XVA8	COCC4DRAFT_159413	BHLH domain-containing protein	0.00194975	0.621187	0.000264197	0.950051
N4X800	COCC4DRAFT_186615	Palmitoyltransferase	0.00114435	1.04215	0.000121842	0.949619
N4WM19	COCC4DRAFT_83935	VOC domain-containing protein	7.5172e-05	0.857863	7.12946e-05	0.948739
N4WRX6	COCC4DRAFT_174923	Palmitoyltransferase	5.6241e-05	0.67531	5.91038e-06	0.948736
N4XW10	COCC4DRAFT_160045	Uncharacterized protein	0.0701976	0.692304	2.31805e-06	0.947453
N4WZ63	COCC4DRAFT_50803	Peptidase_M14 domain-containing protein	0.0199665	-0.823912	0.0462939	0.944177
N4XD48	COCC4DRAFT_33169	FtsJ domain-containing protein	5.20052e-05	1.21481	5.34236e-05	0.943926
N4XCS6	COCC4DRAFT_47587	F-box domain-containing protein	0.0354076	0.997115	2.3513e-05	0.942389
N4WJY3	COCC4DRAFT_75675	Ribonucleoside-diphosphate reductase	0.0053418	0.735735	5.06253e-06	0.942376
N4X6N2	COCC4DRAFT_145472	CoA_binding domain-containing protein	0.0520548	0.501733	0.000696131	0.938985
N4XL85	COCC4DRAFT_133033	Uncharacterized protein	0.0149387	0.565655	0.000501736	0.936696
N4XZQ0	COCC4DRAFT_35567	Uncharacterized protein	0.000285232	0.630904	3.8504e-06	0.936243
N4X8K9	COCC4DRAFT_127970	Uncharacterized protein	0.0231001	0.763498	3.3593e-06	0.935718
N4WR19	COCC4DRAFT_203424	Uncharacterized protein	0.00194609	0.551528	3.94515e-05	0.933185
N4WRW4	COCC4DRAFT_172823	Uncharacterized protein	0.423664	-2.03932	0.000102543	0.931508
N4XDX0	COCC4DRAFT_62628	Uncharacterized protein	0.00104119	0.426561	1.17858e-06	0.93068
N4X6Q9	COCC4DRAFT_198935	Methyltransf_2 domain-containing protein	0.258658	0.155806	2.29653e-05	0.927822
N4XFM5	COCC4DRAFT_140986	Uncharacterized protein	0.0688351	0.962415	0.112695	0.92537
N4X0X0	COCC4DRAFT_26311	Chitin synthase	0.0564954	0.431712	0.000189338	0.92261
N4XDQ0	COCC4DRAFT_35909	Uncharacterized protein	0.0436118	0.418933	8.7956e-05	0.919362
N4XSP7	COCC4DRAFT_20078	Protein yippee-like	0.0271398	0.915901	6.64222e-05	0.917464
N4XN33	COCC4DRAFT_165299	Uncharacterized protein	0.107704	-0.467867	0.0198132	0.914307
N4WU83	COCC4DRAFT_73178	Uncharacterized protein	0.00656053	0.658621	0.000589547	0.913815
N4WQS1	COCC4DRAFT_173998	C2H2-type domain-containing protein	0.477358	0.159777	0.000113416	0.910925
N4XA03	COCC4DRAFT_195011	Uncharacterized protein	0.0324953	-0.604978	0.00650654	0.909977
N4X2B7	COCC4DRAFT_164644	AAA domain-containing protein	0.000334516	0.521407	1.11952e-07	0.907233
N4X412	COCC4DRAFT_54105	Uncharacterized protein	0.00257193	0.854748	0.0025805	0.906426
N4XD04	COCC4DRAFT_51182	Uncharacterized protein	0.000118557	0.773619	0.000343976	0.905533
N4X7N3	COCC4DRAFT_82046	Uncharacterized protein	0.162068	0.43924	0.004464	0.905525
N4XMD4	COCC4DRAFT_158157	Uncharacterized protein	0.368705	0.126544	0.000157411	0.900094
N4WFS2	COCC4DRAFT_35003	Uncharacterized protein	0.00378011	0.461071	0.00165193	0.899733
N4WL54	COCC4DRAFT_179645	AP_endonuc_2 domain-containing protein	0.0815385	0.365396	0.00051429	0.898922
N4X4P9	COCC4DRAFT_133722	Uncharacterized protein	0.00032936	0.546184	1.04071e-05	0.898365
N4WIE1	COCC4DRAFT_206697	Uncharacterized protein	0.0600717	0.330327	0.000243663	0.897368
N4XQA8	COCC4DRAFT_29465	Mannan endo-1,6-alpha-mannosidase	0.0783345	0.250245	0.00025384	0.895767
N4XR60	COCC4DRAFT_131303	HAUS6_N domain-containing protein	0.000321606	0.509295	2.04025e-05	0.894665
N4XBC2	COCC4DRAFT_199659	U3 small nucleolar RNA-associated protein 22	0.0125233	0.539222	0.000431884	0.892651
N4XHC0	COCC4DRAFT_136385	RING-type domain-containing protein	0.00459508	0.55262	0.000282395	0.892054
N4WHL7	COCC4DRAFT_45848	Linoleate 8R-lipoxygenase	0.101594	0.64647	0.0243499	0.891852
N4WJM0	COCC4DRAFT_65457	Protein kinase domain-containing protein	0.0208605	0.548172	0.000291562	0.891736
N4WLH9	COCC4DRAFT_34099	Uncharacterized protein	0.180604	0.223839	3.55829e-06	0.890681
N4WL04	COCC4DRAFT_206858	Uncharacterized protein	0.096582	0.504596	1.68789e-05	0.890361
N4XTA5	COCC4DRAFT_129537	Uncharacterized protein	1.63861e-05	0.855587	6.82593e-06	0.889679
N4WT67	COCC4DRAFT_142561	H/ACA ribonucleoprotein complex subunit	0.000710907	0.975676	0.00071769	0.887639
N4WXY7	COCC4DRAFT_71883	Uncharacterized protein	0.0453052	0.499835	2.1368e-05	0.887431
N4WV41	COCC4DRAFT_73576	Uncharacterized protein	0.00557601	0.641333	0.000994284	0.885678
N4XUE4	COCC4DRAFT_161529	Uncharacterized protein	0.00419241	0.625695	2.35726e-05	0.884408
N4WRG6	COCC4DRAFT_76946	Uncharacterized protein	1.84872e-06	1.00102	0.000274568	0.883163
N4X8S1	COCC4DRAFT_60750	Uncharacterized protein	0.000229022	0.540415	1.16937e-05	0.880704
N4WS01	COCC4DRAFT_33511	Protein ROT1	0.842684	0.0667872	0.00117849	0.880138
N4XQ75	COCC4DRAFT_30320	Uncharacterized protein	0.0133903	1.21252	0.0825397	0.880118
N4X519	COCC4DRAFT_24657	Ribosome assembly protein 3	0.452607	0.287836	0.00722077	0.876422
N4X3N0	COCC4DRAFT_34679	N-acetyltransferase domain-containing protein	0.771792	-0.0298696	0.000405792	0.875587
N4XMR6	COCC4DRAFT_79671	Peptidase S1 domain-containing protein	0.000186478	0.782581	0.0197201	0.875094
N4WRL2	COCC4DRAFT_76898	Uncharacterized protein	0.183795	1.08877	0.0046434	0.873318
N4XN81	COCC4DRAFT_185740	PAC domain-containing protein	0.00974078	0.663215	0.000301944	0.871222
N4X5P2	COCC4DRAFT_142101	1,3-beta-glucanosyltransferase	0.0360678	0.834264	1.23253e-05	0.870405
N4X0N8	COCC4DRAFT_32296	Uncharacterized protein	0.80558	0.0602646	0.0231849	0.868768
N4XP62	COCC4DRAFT_30695	Elongation of fatty acids protein	0.00381154	0.541301	9.51063e-06	0.867497
N4WJ24	COCC4DRAFT_34423	Glycoside hydrolase family 17 protein	0.863143	-0.110294	0.0257107	0.864633
N4XCU9	COCC4DRAFT_77507	TPR_REGION domain-containing protein	0.00842519	0.324324	0.000391111	0.863812
N4X7E0	COCC4DRAFT_148849	Glycosyltransferase family 34 protein	0.167679	-0.401952	0.000343461	0.861374
N4WQJ2	COCC4DRAFT_33236	Glutamine synthetase	0.11209	0.306621	1.75593e-05	0.859941
N4WVT4	COCC4DRAFT_172042	Glycoside hydrolase family 5 protein	0.00633978	0.761436	1.33181e-06	0.859577
N4X326	COCC4DRAFT_53317	CTP_transf_like domain-containing protein	0.00665155	0.286586	1.95069e-06	0.857597
N4XJ51	COCC4DRAFT_57321	Cyclin N-terminal domain-containing protein	0.000211469	0.44298	2.22737e-07	0.854269
N4XBC8	COCC4DRAFT_29210	Lipase_GDSL domain-containing protein	0.0012857	0.605551	9.16207e-05	0.854217
N4WY10	COCC4DRAFT_181384	Uncharacterized protein (Fragment)	0.0770063	-0.484625	0.051866	0.854217
N4X1J7	COCC4DRAFT_181892	Uncharacterized protein	0.000634423	0.821959	0.000424677	0.854091
N4XF68	COCC4DRAFT_35336	AAA domain-containing protein	0.000686317	0.736298	0.000789086	0.853579
N4XSL8	COCC4DRAFT_159994	Zn(2)-C6 fungal-type domain-containing protein	0.0841261	0.742668	0.0274485	0.853426
N4WN82	COCC4DRAFT_105617	AB hydrolase-1 domain-containing protein (Fragment)	0.0555429	0.46542	9.21062e-05	0.852934
N4X0J6	COCC4DRAFT_44696	TRP_N domain-containing protein	0.0416556	0.772659	3.17481e-05	0.851717
N4XQ84	COCC4DRAFT_46471	Nfu_N domain-containing protein	0.000266278	0.507314	5.12892e-07	0.85168
N4X072	COCC4DRAFT_182550	KRR1 small subunit processome component	0.00961065	0.62607	0.000975952	0.851514
N4WWM4	COCC4DRAFT_44286	Glycoside hydrolase family 63 protein	0.0299039	0.421869	2.17234e-06	0.849465
N4XQ39	COCC4DRAFT_165100	DNA topoisomerase 2	0.000924577	0.427975	3.43105e-05	0.846128
N4XNV5	COCC4DRAFT_67331	Uncharacterized protein	0.0201698	0.83741	0.0100668	0.845009
N4WHN2	COCC4DRAFT_35158	Uncharacterized protein	0.0181535	0.492654	4.59999e-05	0.844004
N4X3T2	COCC4DRAFT_71305	MFS domain-containing protein	0.0146048	0.527584	0.000408892	0.843099
N4WSQ3	COCC4DRAFT_42522	Uncharacterized protein	0.25843	0.231932	0.00120721	0.842808
N4WE73	OXI1	Dehydrogenase OXI1	0.783735	0.358091	0.0296952	0.840351
N4WWD3	COCC4DRAFT_27565	NUDE_C domain-containing protein	0.080613	0.352631	7.50432e-05	0.840293
N4XMW6	COCC4DRAFT_131296	Gamma-glutamylcyclotransferase	0.856014	0.0218854	6.98482e-06	0.839399
N4X881	COCC4DRAFT_173800	Uncharacterized protein	0.00395781	0.235876	7.66556e-06	0.839284
N4WK80	COCC4DRAFT_75568	Uncharacterized protein	0.000257874	0.45987	3.10559e-06	0.838993
N4XC00	COCC4DRAFT_32763	Carbohydrate esterase family 1 protein	0.25582	0.384048	0.0708009	0.838984
N4WL14	COCC4DRAFT_84129	Protein kinase domain-containing protein	0.307861	0.125484	2.55021e-05	0.838554
N4XGQ6	COCC4DRAFT_194035	WD_REPEATS_REGION domain-containing protein	0.285193	0.30211	0.0163784	0.837732
N4XTX2	COCC4DRAFT_188090	PHD-type domain-containing protein	0.000537437	0.530741	1.04837e-05	0.837423
N4XQE4	COCC4DRAFT_132511	PKS_ER domain-containing protein	0.0391058	0.399569	0.000157113	0.834702
N4WPT0	COCC4DRAFT_204240	Uncharacterized protein	0.00525254	0.696515	0.00629082	0.834169
N4WZB9	COCC4DRAFT_194789	Uncharacterized protein	0.347689	-0.139286	0.00177614	0.83374
N4WWB6	COCC4DRAFT_24826	Uncharacterized protein	0.329983	0.241537	0.000102121	0.832739
N4XA94	COCC4DRAFT_125510	Uncharacterized protein	0.00365272	0.577219	4.98797e-05	0.832355
N4WTX3	COCC4DRAFT_152700	Uncharacterized protein	0.0939426	-0.332732	0.000758717	0.831794
N4X5L0	COCC4DRAFT_48463	Uncharacterized protein	0.0134076	0.544389	2.27811e-05	0.83141
N4X149	COCC4DRAFT_23197	Uncharacterized protein	0.206849	0.34339	0.00211911	0.831062
N4X8U9	COCC4DRAFT_20960	Terpene cyclase/mutase family member	0.016572	0.439354	0.000297437	0.829324
N4WV13	COCC4DRAFT_140039	Uncharacterized protein	0.854707	0.0355387	0.000555965	0.829248
N4X4Y9	COCC4DRAFT_134123	Formate dehydrogenase	0.103012	0.235528	1.72408e-06	0.82823
N4XM91	COCC4DRAFT_185084	RRM domain-containing protein	0.0665255	0.465509	0.000483264	0.827152
N4XKM1	COCC4DRAFT_186522	FAD_binding_3 domain-containing protein	0.0723796	0.304965	0.000365749	0.826767
N4X4X3	COCC4DRAFT_43448	U3 small nucleolar RNA-associated protein 10	0.00312971	0.455922	5.3332e-05	0.82656
N4XNF9	COCC4DRAFT_68478	Uncharacterized protein	0.0105231	0.649126	1.27202e-05	0.826472
N4XJX3	COCC4DRAFT_40084	Nicotinamide-nucleotide adenylyltransferase	0.22278	0.255889	0.000555445	0.824933
N4X4J4	COCC4DRAFT_30608	Adenosylmethionine decarboxylase	0.0212098	0.579516	0.00104898	0.824881
N4X3M4	COCC4DRAFT_180289	S-adenosylmethionine synthase	0.0340029	0.348277	0.0002094	0.824329
N4XJC3	COCC4DRAFT_57416	Uncharacterized protein	0.092201	0.399293	0.00701693	0.824185
N4X6F8	COCC4DRAFT_80090	Cysteine proteinase 1, mitochondrial	0.00319793	0.871177	9.63636e-06	0.823801
N4X9W0	COCC4DRAFT_19331	Uncharacterized protein	0.00549486	0.628251	6.27395e-05	0.823551
N4XW64	COCC4DRAFT_123699	RNA helicase	0.0162524	0.529175	0.0132777	0.820321
N4WXR7	COCC4DRAFT_170652	Uncharacterized protein	0.117023	-0.369457	0.000333696	0.81973
N4X050	COCC4DRAFT_193685	Phospholipase D	0.0147332	0.739608	1.34771e-05	0.812885
N4X866	SPB1	AdoMet-dependent rRNA methyltransferase SPB1	0.381166	-3.03954	0.00128786	0.812781
N4XHK9	COCC4DRAFT_23811	Uncharacterized protein	0.0474977	0.584451	0.00877057	0.812288
N4X2K9	COCC4DRAFT_54422	Post-GPI attachment to proteins factor 3	0.0139158	0.294569	9.35191e-06	0.810488
N4XYE9	COCC4DRAFT_47192	Aldedh domain-containing protein	0.000112179	0.558424	2.40345e-07	0.809809
N4WL60	COCC4DRAFT_177921	BTB domain-containing protein	0.125539	0.5969	0.00456378	0.809668
N4X7N5	COCC4DRAFT_31000	Ribosome biogenesis protein NSA2	0.00583807	0.77863	0.00271106	0.809661
N4X728	COCC4DRAFT_131615	Uncharacterized protein	0.00442332	0.673407	0.000690621	0.807965
N4XYA2	COCC4DRAFT_158966	DNA primase large subunit	0.0114547	0.401048	5.70048e-06	0.807746
N4WR33	COCC4DRAFT_74855	ANK_REP_REGION domain-containing protein	0.00660918	0.480449	3.61906e-06	0.807263
N4X1Q9	COCC4DRAFT_179015	Biotin carboxylase	0.0181705	0.360111	1.86421e-05	0.80452
N4X005	COCC4DRAFT_193585	Chitinase	0.217444	-0.387659	0.0267681	0.803713
N4XTL3	COCC4DRAFT_29674	Uncharacterized protein	0.059822	0.325403	0.000617548	0.800612
N4XB01	COCC4DRAFT_202518	Uncharacterized protein	0.0109245	0.329422	9.12171e-05	0.799281
N4WT32	COCC4DRAFT_181322	Uncharacterized protein	0.00100593	0.550694	0.000163492	0.799013
N4XE63	COCC4DRAFT_50927	Uncharacterized protein	0.0123254	0.2748	3.42861e-05	0.797995
N4XCE2	COCC4DRAFT_67634	Uncharacterized protein	0.109453	0.349949	0.00190988	0.796398
N4WWR0	COCC4DRAFT_150182	Delta-aminolevulinic acid dehydratase	0.0347976	0.305835	4.56319e-05	0.795907
N4XAB2	COCC4DRAFT_69261	Brix domain-containing protein	0.0734781	0.468287	0.00495499	0.795142
N4XQ91	COCC4DRAFT_192214	INCENP_ARK-bind domain-containing protein	0.0569383	0.378156	0.00243378	0.793271
N4X2C5	COCC4DRAFT_194343	Uncharacterized protein	0.00103021	1.06064	0.0017577	0.788804
N4WWA3	COCC4DRAFT_172411	alpha-1,2-Mannosidase	2.0717e-05	0.587073	3.01229e-07	0.786905
N4X2E3	COCC4DRAFT_44171	Carrier domain-containing protein	0.19075	0.695828	0.00915858	0.786541
N4X2J2	COCC4DRAFT_200698	Thioesterase domain-containing protein	0.335243	0.423313	0.00227294	0.78498
N4WVY3	COCC4DRAFT_51488	RNA-dependent RNA polymerase	0.00954833	0.745011	0.00961301	0.784268
N4XLZ3	COCC4DRAFT_70031	Glycosyltransferase family 8 protein	0.000700928	0.978366	0.000667069	0.783491
N4WZN5	COCC4DRAFT_152306	Glycoside hydrolase family 17 protein	0.238223	0.399751	0.0141351	0.78196
N4XWP3	COCC4DRAFT_30265	MAGE domain-containing protein	0.371268	0.258327	0.0230865	0.78018
N4WSW7	COCC4DRAFT_153692	AB hydrolase-1 domain-containing protein	0.0481301	0.607677	0.000846794	0.780172
N4X7M3	COCC4DRAFT_171267	Uncharacterized protein	0.00373365	0.647481	9.86244e-05	0.779001
N4X892	COCC4DRAFT_47423	Uncharacterized protein	0.0591399	0.911709	0.000415086	0.777665
N4XHT1	COCC4DRAFT_131192	Uncharacterized protein	0.465734	0.138703	0.0036938	0.775879
N4XVU9	COCC4DRAFT_126547	HTH CENPB-type domain-containing protein	0.188415	0.263245	0.000982814	0.775806
N4X0B9	COCC4DRAFT_84801	Uncharacterized protein	0.00448069	0.552361	0.000120747	0.774983
N4WMK9	COCC4DRAFT_33929	Uncharacterized protein	0.487984	0.127485	8.22972e-06	0.774684
N4X2Q6	COCC4DRAFT_63128	Asparagine-linked glycosylation protein 10	0.00104835	0.63058	3.29412e-05	0.773865
N4WZL6	COCC4DRAFT_203789	Histone-glutamine methyltransferase	0.000151083	0.737647	3.47244e-06	0.773757
N4X3B4	COCC4DRAFT_190491	Uncharacterized protein	0.0221798	0.576032	0.014305	0.773686
N4XCI2	COCC4DRAFT_140550	Uncharacterized protein	0.0040845	0.674407	2.05699e-05	0.773511
N4X2L4	COCC4DRAFT_59018	Fungal_trans domain-containing protein	0.565378	-2.02582	0.81823	0.771186
N4XGF6	COCC4DRAFT_71970	Uncharacterized protein	0.0746775	0.293922	0.000141327	0.769295
N4XLT7	COCC4DRAFT_39956	WD_REPEATS_REGION domain-containing protein	0.14088	0.535035	0.0538437	0.76885
N4X7Y4	COCC4DRAFT_68709	Uncharacterized protein	0.262837	0.36498	0.0100778	0.76788
N4X8G1	COCC4DRAFT_61396	Uncharacterized protein	0.0887374	0.239381	0.0003527	0.767713
N4XXS1	COCC4DRAFT_68360	Uncharacterized protein	0.245909	0.336082	0.00106793	0.765983
N4XNW2	COCC4DRAFT_134557	Uncharacterized protein	0.0619127	0.638888	0.00230204	0.764486
N4XWA1	COCC4DRAFT_30211	Uncharacterized protein	0.637241	0.124257	3.19652e-05	0.764383
N4XYR4	COCC4DRAFT_67370	acidPPc domain-containing protein	0.0146056	0.692136	0.00368163	0.76428
N4XWY8	COCC4DRAFT_67833	Uncharacterized protein	0.00287573	0.696046	2.52153e-05	0.763945
N4WNH7	COCC4DRAFT_205189	Uncharacterized protein	0.713385	0.0836968	0.011471	0.763486
N4XFF9	COCC4DRAFT_59095	Uncharacterized protein	0.00123819	0.662998	0.000465317	0.759243
N4WWU1	COCC4DRAFT_73035	Uncharacterized protein	0.00251012	0.754968	0.0035365	0.758737
N4XU43	COCC4DRAFT_161281	MFS domain-containing protein	0.00970348	0.539892	9.43746e-05	0.758003
N4WYM4	COCC4DRAFT_148306	ThuA domain-containing protein	0.0109045	-0.736758	0.0125446	0.75747
N4XC80	COCC4DRAFT_36854	J domain-containing protein	0.0529317	0.431303	0.00304373	0.75667
N4WUJ6	COCC4DRAFT_140021	Uncharacterized protein	0.00257181	0.423628	0.00102113	0.754756
N4XPM2	COCC4DRAFT_130842	AB hydrolase-1 domain-containing protein	0.00980217	-0.849924	0.0175215	0.75418
N4WHA7	PKS2	Reducing polyketide synthase PKS2	0.624489	0.934036	0.265373	0.753973
N4XLE6	COCC4DRAFT_164996	Uncharacterized protein	0.000465076	0.544024	1.37305e-05	0.753842
N4X255	COCC4DRAFT_83100	ZT_dimer domain-containing protein	0.44275	0.119845	0.00151817	0.752334
N4WVC3	COCC4DRAFT_34516	Uncharacterized protein	0.190175	-4.21896	0.062908	0.75186
N4XH58	COCC4DRAFT_194392	zf-LYAR domain-containing protein	0.0970888	0.657495	0.0241132	0.75075
N4XFF4	COCC4DRAFT_192128	tRNA(His) guanylyltransferase	0.137252	0.203414	0.000683906	0.750236
N4XLI5	COCC4DRAFT_187380	WD_REPEATS_REGION domain-containing protein	0.0254487	0.614619	0.000102752	0.749885
N4XQZ0	COCC4DRAFT_69376	Homeobox domain-containing protein	0.00461388	0.802292	0.0454525	0.749324
N4X663	COCC4DRAFT_34276	AB hydrolase-1 domain-containing protein	0.592329	0.0915771	0.00249573	0.749247
N4XGW2	COCC4DRAFT_29530	Required for respiratory growth protein 9, mitochondrial	0.406961	0.211425	0.00997448	0.748822
N4XGJ5	COCC4DRAFT_121650	ABC transporter domain-containing protein (Fragment)	0.0124559	1.04806	0.0306428	0.748815
N4XRE2	COQ6	Ubiquinone biosynthesis monooxygenase COQ6, mitochondrial	0.163187	0.227297	0.000797565	0.745088
N4XI62	COCC4DRAFT_61440	PKS_ER domain-containing protein	0.387816	-0.13012	0.00337143	0.744935
N4X0S4	COCC4DRAFT_70787	C2H2-type domain-containing protein	0.000431734	0.288187	2.1473e-05	0.743586
N4XJ76	COCC4DRAFT_161142	Uncharacterized protein	0.902702	-0.0122256	0.00467757	0.74202
N4XVF5	COCC4DRAFT_127746	Uncharacterized protein	0.00383848	0.638679	0.000241003	0.740863
N4Y0Y2	COCC4DRAFT_157567	Uncharacterized protein	0.0368318	0.759934	0.0179379	0.740605
N4X3U0	COCC4DRAFT_148633	Uncharacterized protein	0.0304089	0.546961	0.00396014	0.740059
N4XTU1	COCC4DRAFT_158139	Kinesin motor domain-containing protein	0.00413205	0.527303	0.00123705	0.739875
N4XHW7	COCC4DRAFT_135694	Uncharacterized protein	0.0638372	0.286491	0.000581495	0.738849
N4X938	COCC4DRAFT_33775	Acylphosphatase	0.731375	-0.0889549	0.000959373	0.738238
N4XSC9	COCC4DRAFT_37817	DUF1996 domain-containing protein	0.94493	0.0545602	0.0718336	0.736633
N4XC49	COCC4DRAFT_123850	RNB domain-containing protein	0.091662	0.358891	0.00186331	0.733706
N4XGZ1	COCC4DRAFT_184342	Uncharacterized protein	0.0136212	0.878414	0.0289002	0.733391
N4X232	COCC4DRAFT_145188	Brix domain-containing protein	0.00406411	0.68316	0.00121023	0.731068
N4X9V2	COCC4DRAFT_143327	Uncharacterized protein	0.0033352	0.679815	0.00281947	0.73074
N4X5U6	COCC4DRAFT_191575	Aminotran_1_2 domain-containing protein	0.0026494	0.568827	4.1477e-05	0.730131
N4WZL5	COCC4DRAFT_135814	Homocitrate synthase	0.00147616	0.404093	1.74143e-05	0.729282
N4X3V8	COCC4DRAFT_193735	FHA domain-containing protein	0.00245532	0.471938	9.52621e-05	0.727738
N4X5G3	COCC4DRAFT_58730	Uncharacterized protein	0.786398	-0.192186	0.113964	0.727691
N4XE96	COCC4DRAFT_56278	Ubiquitinyl hydrolase 1	0.0134117	0.570078	0.00224077	0.727508
N4XPC0	COCC4DRAFT_29285	GOLD domain-containing protein	0.00395707	0.69879	0.00177524	0.726761
N4X9Q1	COCC4DRAFT_50623	MFS domain-containing protein	0.0428369	0.627137	0.0184867	0.726511
N4XQ31	COCC4DRAFT_156816	Utp12 domain-containing protein	0.00147926	0.31819	0.000205287	0.726426
N4XGN8	COCC4DRAFT_140586	Uncharacterized protein	0.00329231	0.70089	0.00162998	0.725398
N4XHQ3	COCC4DRAFT_139298	Uncharacterized protein	0.674055	-0.0390091	0.000549088	0.723652
N4XU86	COCC4DRAFT_46973	Uncharacterized protein	0.00281157	-0.936722	0.000233786	0.723193
N4X4C4	COCC4DRAFT_151614	WD_REPEATS_REGION domain-containing protein	0.987391	0.00444603	0.0127973	0.722888
N4WIV0	COCC4DRAFT_208659	Chitinase	0.000131121	0.438835	8.46802e-06	0.722726
N4X7M6	COCC4DRAFT_204605	Uncharacterized protein	0.36296	0.229393	0.000856582	0.72241
N4WWJ0	COCC4DRAFT_138540	tRNA (guanine(26)-N(2))-dimethyltransferase	0.0594693	0.300923	0.00124098	0.721799
N4X8N5	COCC4DRAFT_33319	Uncharacterized protein	0.0033995	0.483063	0.000243693	0.719984
N4WKM7	COCC4DRAFT_54063	STAS domain-containing protein	0.0062996	0.758982	0.00442936	0.718929
N4WPV1	COCC4DRAFT_204273	Histone chaperone	0.000311156	0.701582	0.00208769	0.718719
N4Y0F3	COCC4DRAFT_46568	Uncharacterized protein	0.0218593	0.512002	2.81495e-07	0.717845
N4XSU7	COCC4DRAFT_69875	WHIM1 domain-containing protein	0.00171743	0.238315	2.41675e-05	0.716854
N4X6I1	COCC4DRAFT_51379	E3 ubiquitin-protein ligase	0.446604	0.159196	0.0108981	0.716725
N4X624	COCC4DRAFT_74604	Protein kinase domain-containing protein	1.4699e-05	0.70705	0.000353341	0.71626
N4XP04	COCC4DRAFT_133765	Uncharacterized protein	0.0269815	0.471241	0.00233627	0.714463
N4WU90	COCC4DRAFT_34667	PKS_ER domain-containing protein	0.215316	0.330014	0.00121034	0.713155
N4XDW7	COCC4DRAFT_192775	Uncharacterized protein	0.0187614	0.700955	0.00112043	0.710701
N4XEQ7	COCC4DRAFT_48968	Uncharacterized protein	0.0316084	0.18527	1.31678e-05	0.710475
N4WTT5	COCC4DRAFT_207841	Uncharacterized protein	0.148335	0.396501	0.00120738	0.71015
N4XK05	COCC4DRAFT_37570	18S rRNA factor 2	0.00105207	0.628166	0.000471384	0.710028
N4WP41	COCC4DRAFT_177448	Uncharacterized protein	0.0101092	1.12387	0.000209494	0.709919
N4X8B4	COCC4DRAFT_19997	Uncharacterized protein	0.0488828	0.296415	9.24886e-07	0.709542
N4X7X0	COCC4DRAFT_127373	Serine/threonine-protein phosphatase 2A activator	0.254246	0.198301	0.000491306	0.708536
N4X014	COCC4DRAFT_169011	DNA polymerase	0.000185959	0.295799	1.44246e-05	0.707476
N4WXI6	COCC4DRAFT_137392	Uncharacterized protein	0.0448507	1.10443	0.2341	0.706779
N4X1K0	COCC4DRAFT_165997	WD_REPEATS_REGION domain-containing protein	0.0446299	0.433487	4.71955e-05	0.705377
N4X4Q2	COCC4DRAFT_162268	GGACT domain-containing protein	0.373837	0.109125	0.000435101	0.704766
N4X4K3	PAN3	PAN2-PAN3 deadenylation complex subunit PAN3	0.00221488	0.446295	9.41419e-05	0.704744
N4XIM2	COCC4DRAFT_57157	Uncharacterized protein	0.0208449	0.67023	0.0188826	0.70468
N4X8M2	COCC4DRAFT_189294	Glycosyltransferase family 15 protein	0.0619851	0.242542	0.000190337	0.701809
N4WXK9	COCC4DRAFT_141742	ADH_N domain-containing protein	0.00404191	-0.945807	0.000122726	0.701178
N4X811	COCC4DRAFT_204084	DUF2013 domain-containing protein	0.0030842	0.593131	0.000500119	0.699606
N4XEV9	COCC4DRAFT_138739	Uncharacterized protein	0.112889	0.193405	0.000344825	0.69931
N4X1Y6	COCC4DRAFT_53623	J domain-containing protein	0.00322239	0.557841	4.96174e-05	0.697597
N4XNF3	COCC4DRAFT_68469	Uncharacterized protein	0.000244037	0.756327	0.000882011	0.696832
N4X226	COCC4DRAFT_201548	GPI ethanolamine phosphate transferase 2	0.00120023	0.493709	4.78605e-05	0.696821
N4XGH6	COCC4DRAFT_157035	Copper transporter	0.000144998	0.845202	0.00458393	0.696591
N4X8X6	COCC4DRAFT_48302	Uncharacterized protein	0.000169986	0.648856	0.000417115	0.694022
N4X6I4	COCC4DRAFT_63629	Zn(2)-C6 fungal-type domain-containing protein	0.00303886	0.489661	0.000660068	0.693036
N4WX89	COCC4DRAFT_141259	Amidohydro-rel domain-containing protein	0.176744	-0.208648	0.00190409	0.692754
N4WM32	COCC4DRAFT_53176	DUF1767 domain-containing protein	0.387412	0.0814896	0.000422214	0.691625
N4X9T4	COCC4DRAFT_199883	Uncharacterized protein	0.000773317	0.455785	0.00111533	0.691358
N4WW81	COCC4DRAFT_199344	Protein SQS1	0.00898402	0.206415	0.000140492	0.691322
N4XIW0	COCC4DRAFT_47767	Protein kinase domain-containing protein	0.00559964	0.348071	2.89759e-07	0.691227
N4X8Z0	COCC4DRAFT_162595	Uncharacterized protein	0.000372207	0.419044	1.77464e-05	0.690847
N4WYF8	COCC4DRAFT_148720	Uncharacterized protein	0.0151453	-0.90542	0.0679767	0.689412
N4XB20	COCC4DRAFT_74085	Cation-transporting ATPase	0.0476064	0.555767	0.00639719	0.689411
N4XEN3	COCC4DRAFT_199132	Uncharacterized protein	0.58186	0.103913	0.000288442	0.689157
N4XCL2	COCC4DRAFT_160129	Uncharacterized protein	0.0010721	0.477103	1.42929e-05	0.686626
N4XAX7	COCC4DRAFT_73358	CP2 domain-containing protein	1.63282e-05	0.660261	5.16715e-07	0.684235
N4XEN7	COCC4DRAFT_70485	Uncharacterized protein	0.00237473	0.399427	2.54258e-05	0.682519
N4WRL7	COCC4DRAFT_202819	Uncharacterized protein	0.576308	0.0664325	0.0708015	0.682396
N4WXV6	COCC4DRAFT_140081	Uncharacterized protein	0.00045448	0.404339	2.60848e-05	0.680556
N4X145	COCC4DRAFT_134778	Kri1_C domain-containing protein	0.0111818	0.796344	0.00218836	0.680337
N4XIJ6	COCC4DRAFT_40353	Uncharacterized protein	0.490537	0.212581	0.00806267	0.680085
N4X4Q6	COCC4DRAFT_31350	Uncharacterized protein	0.245053	-0.468426	0.0502725	0.679423
N4XHU7	COCC4DRAFT_130252	Ceramide glucosyltransferase	0.16272	0.258201	0.000474661	0.679106
N4XMV0	COCC4DRAFT_166956	Spindle pole body component	0.00402019	0.745697	0.00399526	0.678281
N4XWQ7	COCC4DRAFT_184016	Uncharacterized protein	0.0912677	0.279683	0.000181848	0.677503
N4XID5	COCC4DRAFT_197491	Uncharacterized protein	0.059438	0.243534	0.000452629	0.676776
N4XEK7	COCC4DRAFT_70461	UBC core domain-containing protein	0.000483264	0.45354	4.34461e-06	0.676733
N4XVP1	COCC4DRAFT_126894	Aldolase_II domain-containing protein	0.00217	0.723118	3.32692e-05	0.676596
N4WU95	COCC4DRAFT_180267	DNA polymerase II subunit 2	0.121258	0.391954	0.00103138	0.674922
N4WEB3	COCC4DRAFT_45925	Uncharacterized protein	0.466914	0.219474	0.0378681	0.67371
N4X9T3	COCC4DRAFT_196578	3-hydroxyacyl-[acyl-carrier-protein] dehydratase	0.00291717	0.204946	7.56825e-06	0.67341
N4X5Z0	COCC4DRAFT_51257	Uncharacterized protein	0.361788	0.226375	0.000108919	0.673305
N4X355	COCC4DRAFT_201206	Uncharacterized protein	0.0204688	0.691078	0.00161388	0.672108
N4X3A4	COCC4DRAFT_131249	PWI domain-containing protein	0.0343441	0.375545	0.00325767	0.671711
N4WU96	COCC4DRAFT_32801	J domain-containing protein	0.000329433	0.596631	0.00015264	0.671516
N4WQF3	COCC4DRAFT_203849	Uncharacterized protein	0.00844218	0.37312	0.000696486	0.671404
N4X391	COCC4DRAFT_31490	Uncharacterized protein	0.00505549	1.06414	0.017196	0.67136
N4WMN7	COCC4DRAFT_150292	Uncharacterized protein	0.076732	0.291032	0.0044406	0.669998
N4XKC7	COCC4DRAFT_133396	Uncharacterized protein	0.00959478	0.493093	0.00709608	0.669543
N4WW43	COCC4DRAFT_27503	Uncharacterized protein	0.0212557	0.515831	0.00531801	0.668715
N4XIQ4	COCC4DRAFT_57193	Uncharacterized protein	0.77201	-0.081706	0.00659519	0.668393
N4WXD7	COCC4DRAFT_72367	Non-structural maintenance of chromosomes element 1 homolog	0.742688	0.0938001	0.0388254	0.665156
N4XZ46	COCC4DRAFT_77247	STAS domain-containing protein	0.690532	0.0798631	0.0179362	0.664649
N4XPG7	COCC4DRAFT_38625	Carboxylic ester hydrolase	0.00506742	0.353229	4.9838e-05	0.66342
N4X7J7	COCC4DRAFT_34097	Protein phosphatase methylesterase 1	0.44973	-2.02053	0.00680973	0.662541
N4X9C1	COCC4DRAFT_33819	Uncharacterized protein	0.0829185	0.283658	0.00362265	0.662319
N4XMI7	COCC4DRAFT_31610	Spliceosomal protein DIB1	0.00188689	0.702545	0.00334047	0.662276
N4XNI0	NOP7	Pescadillo homolog	0.0134192	0.383963	2.22986e-05	0.661842
N4WV45	COCC4DRAFT_171163	Uncharacterized protein	0.00968771	0.605918	0.00289167	0.661741
N4X7D1	COCC4DRAFT_201409	Uncharacterized protein	0.0105876	0.639612	0.00300455	0.661304
N4XKI8	COCC4DRAFT_38639	Uncharacterized protein	0.0292842	0.384569	0.0114236	0.660828
N4X3K0	COCC4DRAFT_180225	Dolichyl-phosphate beta-glucosyltransferase	0.0595264	0.26275	0.00272213	0.660648
N4WTA5	COCC4DRAFT_25847	Uncharacterized protein	0.0102464	0.509566	0.00153342	0.66048
N4X8N0	COCC4DRAFT_32462	CN hydrolase domain-containing protein	0.355608	0.102534	0.004138	0.659483
N4WVN7	COCC4DRAFT_50712	USP domain-containing protein	0.270542	0.247874	0.0021856	0.658771
N4WHG0	COCC4DRAFT_85006	Aminotran_5 domain-containing protein	0.0121755	0.669766	0.0010187	0.655964
N4XP91	COCC4DRAFT_191373	Uncharacterized protein	0.151416	0.366609	0.00567186	0.655602
N4XKH6	COCC4DRAFT_32072	Uncharacterized protein	0.0177298	0.429317	0.000795814	0.655507
N4X2A4	COCC4DRAFT_174743	SAM_MT_RSMB_NOP domain-containing protein	0.123077	0.365734	0.00107591	0.655327
N4XFX2	COCC4DRAFT_48584	Uncharacterized protein	0.0020367	0.437816	0.000103602	0.65524
N4WR86	COCC4DRAFT_202590	Bms1-type G domain-containing protein	0.0487817	0.507266	0.00331631	0.653332
N4XEC4	COCC4DRAFT_134479	PUM-HD domain-containing protein	0.00186473	0.473837	2.79943e-06	0.653331
N4WZL1	COCC4DRAFT_193245	Glycoside hydrolase family 79 protein	0.0657772	0.433881	0.000868602	0.653019
N4X0T5	COCC4DRAFT_75968	AAA domain-containing protein	0.000292953	0.469136	5.77031e-05	0.651711
N4XHY5	COCC4DRAFT_129776	Glycoside hydrolase family 61 protein	6.50644e-09	-13.1102	0.168513	0.651088
N4XIQ1	COCC4DRAFT_195952	DUF2235 domain-containing protein	9.7911e-06	0.570652	1.26746e-05	0.650517
N4XBB3	COCC4DRAFT_136148	FAD_binding_3 domain-containing protein	0.990827	0.00257206	0.00015164	0.649359
N4XCH5	COCC4DRAFT_61574	Uncharacterized protein	0.00808576	0.672665	0.0137337	0.649225
N4WX68	COCC4DRAFT_81453	WD_REPEATS_REGION domain-containing protein	0.245543	0.211442	0.000508764	0.648012
N4X7Q7	COCC4DRAFT_171346	Uncharacterized protein	0.012513	0.784686	0.00686179	0.646256
N4WNF8	COCC4DRAFT_149498	Isochorismatase domain-containing protein	0.0074343	0.605434	0.00167506	0.645941
N4X975	COCC4DRAFT_79360	Zn(2)-C6 fungal-type domain-containing protein	0.30133	0.203112	0.0138661	0.645846
N4XDJ7	COCC4DRAFT_70820	Uncharacterized protein	0.0026296	0.619912	0.000198532	0.645767
N4WTQ3	COCC4DRAFT_200960	Uncharacterized protein	0.000255784	0.573	2.00979e-05	0.644822
N4X8A4	COCC4DRAFT_139673	Uncharacterized protein	0.00402997	-0.622303	0.00317563	0.642647
N4XCQ9	COCC4DRAFT_55455	Uncharacterized protein	0.0010657	0.693251	0.00240701	0.641825
N4X272	COCC4DRAFT_21773	S5A_REDUCTASE domain-containing protein	0.00920796	0.808869	0.0244131	0.641806
N4WMZ1	COCC4DRAFT_205427	Uncharacterized protein	0.050323	0.400719	0.00133043	0.64155
N4XCA3	COCC4DRAFT_183515	Adaptin_N domain-containing protein	0.00155942	0.395262	7.8154e-05	0.641477
N4X6M2	COCC4DRAFT_128849	Uncharacterized protein	3.05888e-05	0.764559	3.14378e-05	0.641119
N4WKW2	COCC4DRAFT_151865	Uncharacterized protein	0.116771	-0.492019	0.000458135	0.640798
N4XGM8	COCC4DRAFT_55562	Acetylornithine transaminase	0.133722	0.158856	0.000464563	0.639651
N4WSH2	COCC4DRAFT_73708	Uncharacterized protein	0.0314431	0.382407	8.07825e-05	0.639552
N4XX04	COCC4DRAFT_29518	Uncharacterized protein	0.483048	0.129907	0.00557474	0.639544
N4XA81	COCC4DRAFT_60496	Uncharacterized protein	0.474143	0.162005	0.00150553	0.639424
N4X5T7	COCC4DRAFT_129098	PUM-HD domain-containing protein	0.00431299	0.358204	7.53127e-05	0.639267
N4X724	COCC4DRAFT_75330	Uncharacterized protein	0.0454242	0.180443	2.73304e-05	0.638747
N4WRI0	COCC4DRAFT_73810	Uncharacterized protein	2.81436e-05	0.807332	0.000175986	0.638116
N4WRB9	COCC4DRAFT_74565	Uncharacterized protein	0.000788675	0.418719	0.000379278	0.638111
N4XSQ9	COCC4DRAFT_30751	Beta-xylanase	0.0524356	-0.866758	0.153821	0.637775
N4XAH6	COCC4DRAFT_37379	Uncharacterized protein	0.0919172	-4.8518	0.211876	0.637755
N4WZY5	COCC4DRAFT_31563	RNA exonuclease 4	0.0923656	0.320737	0.000113952	0.637752
N4WV89	COCC4DRAFT_27762	AP complex subunit beta	2.29252e-05	0.45202	1.10522e-05	0.637648
N4XB09	COCC4DRAFT_71431	Uncharacterized protein	0.0031908	0.469831	0.000180118	0.636653
N4WRT9	COCC4DRAFT_35062	Glycoside hydrolase family 16 protein	0.00926257	0.687557	0.0376898	0.636507
N4XRF0	COCC4DRAFT_128704	Carrier domain-containing protein	0.0103869	0.222437	2.926e-05	0.636285
N4X3K9	COCC4DRAFT_190669	Uncharacterized protein	0.0877271	0.40605	0.000970612	0.635843
N4X5T4	COCC4DRAFT_199650	Uncharacterized protein	0.210916	0.171421	1.26857e-06	0.635013
N4WQG0	COQ3	Ubiquinone biosynthesis O-methyltransferase, mitochondrial	0.843069	0.0296845	0.00707749	0.634955
N4X9K4	COCC4DRAFT_196328	Probable kinetochore protein NDC80	0.272678	0.20453	0.00405567	0.63464
N4XR10	COCC4DRAFT_37454	Uncharacterized protein	0.000128694	0.53799	1.2694e-05	0.634487
N4WH47	COCC4DRAFT_54352	Glycosyltransferase family 57 protein	0.0099837	0.321015	0.000418297	0.634344
N4WU17	COCC4DRAFT_25630	Peroxidase	0.0868671	0.285371	0.00116302	0.634112
N4XH02	COCC4DRAFT_31736	Dipeptidase	0.00104545	0.470587	6.45906e-05	0.634015
N4X8T8	COCC4DRAFT_72069	Topoisomerase 1-associated factor 1	0.0593521	0.302519	0.00328635	0.633721
N4XDI4	COCC4DRAFT_19017	Phospholipid-transporting ATPase	0.00325071	0.493399	0.00139659	0.633226
N4X4L7	COCC4DRAFT_92805	C2H2-type domain-containing protein (Fragment)	0.0419839	0.458397	0.0089839	0.632426
N4X9M1	COCC4DRAFT_81448	Uncharacterized protein	0.0155244	0.318099	0.000709964	0.632344
N4WVZ2	COCC4DRAFT_197072	Uncharacterized protein	0.023572	0.394543	0.000483259	0.632165
N4X7R0	COCC4DRAFT_145353	Inosine triphosphate pyrophosphatase	0.0144281	0.277895	8.53454e-06	0.632041
N4XJX8	COCC4DRAFT_60485	F-box domain-containing protein	0.149148	0.321761	0.00950198	0.632033
N4WLA8	COCC4DRAFT_34057	Uncharacterized protein	0.0288837	0.674709	0.014361	0.631832
N4X9G4	COCC4DRAFT_50538	Guanine deaminase	0.0004645	0.458072	5.5926e-05	0.631618
N4X335	COCC4DRAFT_76413	Uncharacterized protein	0.0588059	0.336476	6.43288e-05	0.631516
N4WJU3	COCC4DRAFT_150260	Peptidase_S8 domain-containing protein	0.171653	0.315761	0.000428693	0.631147
N4WZT3	COCC4DRAFT_43190	Uncharacterized protein	0.0480963	0.204308	0.000148749	0.629737
N4WI52	COCC4DRAFT_84792	Uncharacterized protein	0.0575617	0.275651	0.000102622	0.628447
N4WNX2	COCC4DRAFT_63614	Methylenetetrahydrofolate reductase	0.00333167	0.461696	6.63739e-07	0.628375
N4WWE9	COCC4DRAFT_172538	Aminotran_1_2 domain-containing protein	0.0461092	0.166131	7.9344e-05	0.628141
N4WMC9	COCC4DRAFT_44402	WD_REPEATS_REGION domain-containing protein	0.0360367	0.400707	0.00183454	0.627631
N4X5H6	COCC4DRAFT_146874	Ras-GAP domain-containing protein	0.592619	0.0663309	0.0008674	0.627236
N4X424	COCC4DRAFT_66024	Uncharacterized protein	0.056002	0.349544	0.010811	0.626909
N4XR92	COCC4DRAFT_70235	PCI domain-containing protein	0.00594751	0.338536	0.00079968	0.626641
N4XLN9	COCC4DRAFT_80942	Calcium-transporting ATPase	0.00259362	0.495721	2.15218e-05	0.626064
N4XIV4	COCC4DRAFT_49785	Chitin synthase	5.38673e-05	0.727746	0.000265564	0.625463
N4XVD2	COCC4DRAFT_155840	Glycosyltransferase family 62 protein	0.00226501	0.374617	9.50787e-05	0.625292
N4X6Z3	COCC4DRAFT_140015	Uncharacterized protein	0.0275248	0.330842	3.46418e-05	0.624567
N4X0F7	COCC4DRAFT_196365	Uncharacterized protein	0.0172656	0.646584	0.0134394	0.623819
N4X0P8	COCC4DRAFT_27760	Hist_deacetyl domain-containing protein	0.0126548	0.35554	4.55658e-05	0.623532
N4WYM1	COCC4DRAFT_71462	WD_REPEATS_REGION domain-containing protein	0.096778	0.26919	0.00389645	0.623155
N4XBE4	COCC4DRAFT_29220	tRNA-intron lyase	0.000331017	0.330579	1.40141e-06	0.622973
N4WZP5	COCC4DRAFT_147469	Uncharacterized protein	0.871076	0.0277395	0.000707954	0.621724
N4WWH4	COCC4DRAFT_138962	Uncharacterized protein	0.113501	0.316443	0.00793919	0.621418
N4X5R5	COCC4DRAFT_172619	Uncharacterized protein	0.00268915	0.597699	0.00592415	0.620831
N4XFQ9	NAT10	RNA cytidine acetyltransferase	0.0133848	0.489601	0.000540099	0.619775
N4X1P3	COCC4DRAFT_60654	Uncharacterized protein	0.00226585	0.746067	0.00140704	0.618027
N4X2P0	COCC4DRAFT_149598	Uncharacterized protein	0.27713	-0.177651	2.87149e-05	0.61763
N4X4B4	COCC4DRAFT_148247	Ribonuclease T(2)	0.0663522	0.737005	6.87681e-05	0.617411
N4XNZ3	COCC4DRAFT_69709	Uncharacterized protein	0.00228267	0.62734	0.0193164	0.617326
N4X7A3	COCC4DRAFT_51102	Uncharacterized protein	2.28759e-06	0.500013	1.11781e-05	0.616516
N4WLR0	UNG1	Uracil-DNA glycosylase	0.00206586	0.285471	1.00103e-05	0.614717
N4X529	COCC4DRAFT_189521	Uncharacterized protein	0.000165851	0.425137	4.17122e-05	0.612956
N4X5R3	COCC4DRAFT_176524	Uncharacterized protein	0.000202907	0.632179	0.000251581	0.612077
N4XTD3	COCC4DRAFT_127501	Uncharacterized protein	0.0534012	0.674254	3.40766e-05	0.610889
N4WKL5	COCC4DRAFT_53436	Uncharacterized protein	0.105592	0.341343	0.0010654	0.610082
N4XQM9	COCC4DRAFT_163352	Uncharacterized protein	0.00136394	0.620745	8.95758e-05	0.608734
N4X7J5	COCC4DRAFT_21469	NDT80 domain-containing protein	0.121068	-0.41316	0.00392025	0.608584
N4XLE7	COCC4DRAFT_160265	V-type proton ATPase proteolipid subunit	0.0125483	0.901901	0.0644384	0.607751
N4XEJ5	COCC4DRAFT_158984	DNA mismatch repair protein	0.0289249	0.160953	2.55275e-05	0.606955
N4WRD2	COCC4DRAFT_202662	Uncharacterized protein	0.000679616	0.44776	0.000206758	0.606593
N4XW16	COCC4DRAFT_20079	Uncharacterized protein	0.0253928	0.535847	1.25445e-06	0.606588
N4X7V9	COCC4DRAFT_144755	H/ACA ribonucleoprotein complex subunit CBF5	0.00154061	0.512286	7.31926e-05	0.606342
N4X3K8	COCC4DRAFT_135016	Uncharacterized protein	0.000169161	1.27171	0.0104403	0.606045
N4WZV1	COCC4DRAFT_207043	Uncharacterized protein	0.30241	0.368086	0.000686079	0.604437
N4X521	COCC4DRAFT_131094	Uncharacterized protein	0.51119	0.150389	0.0173556	0.603693
N4XJS4	COCC4DRAFT_31422	ER lumen protein-retaining receptor	0.461599	0.233296	0.000798806	0.603222
N4X300	COCC4DRAFT_144328	4F5 domain-containing protein	0.0345381	0.426131	0.004911	0.60288
N4X5M9	COCC4DRAFT_164434	Chitin synthase	0.000691573	0.564033	7.15976e-05	0.602747
N4XBI4	COCC4DRAFT_80851	Rho-GAP domain-containing protein	9.5584e-05	0.349491	7.54181e-05	0.601091
N4XSP8	COCC4DRAFT_58035	CHY-type domain-containing protein	0.183991	0.298956	0.019586	0.600327
N4X8P1	COCC4DRAFT_56945	Uncharacterized protein	0.0449445	0.622734	7.78614e-07	0.6001
N4X875	COCC4DRAFT_139674	Peptidylprolyl isomerase	0.00835143	0.446001	2.20879e-05	0.599087
N4X8V2	COCC4DRAFT_68988	Protein kinase domain-containing protein	0.0823858	0.348347	4.06893e-06	0.598721
N4X4R2	TIF6	Eukaryotic translation initiation factor 6	0.0235855	0.463097	0.000786029	0.598227
N4X1H0	COCC4DRAFT_22296	Uncharacterized protein	0.00654103	0.839165	0.00186098	0.59777
N4XK62	COCC4DRAFT_70419	Uncharacterized protein	0.0394978	0.176042	8.68635e-05	0.597713
N4XAS5	COCC4DRAFT_161525	Uncharacterized protein	0.0136726	0.428613	0.00206887	0.597403
N4WZ80	COCC4DRAFT_147857	C2H2-type domain-containing protein	0.0262976	0.218399	0.00287896	0.596473
N4X7K9	COCC4DRAFT_171229	Cation_ATPase_N domain-containing protein	0.023768	0.232037	0.000141587	0.596413
N4X3X5	COCC4DRAFT_151892	Uncharacterized protein	0.219404	0.21805	0.00359656	0.595394
N4XWN2	COCC4DRAFT_156949	Rab-GAP TBC domain-containing protein	0.000550112	0.500441	5.17351e-07	0.594964
N4XCA5	COCC4DRAFT_59643	HORMA domain-containing protein	0.146512	0.1685	5.2214e-05	0.594792
N4Y122	COCC4DRAFT_19128	Uncharacterized protein	0.710195	-0.0604529	0.0761243	0.594638
N4WZE8	COCC4DRAFT_23060	Uncharacterized protein	0.000139399	0.973494	0.00105372	0.594553
N4XKV1	COCC4DRAFT_186787	TLC domain-containing protein	0.00113177	0.726848	0.00304716	0.594426
N4XL86	COCC4DRAFT_49975	PINc domain-containing protein	7.39994e-05	0.693595	0.000120096	0.594326
N4XB06	COCC4DRAFT_41710	Uncharacterized protein	0.84956	-0.0535145	0.00255706	0.594143
N4X6J7	COCC4DRAFT_149528	Uncharacterized protein	0.29455	0.353459	0.0321328	0.593985
N4XI54	COCC4DRAFT_39394	Uncharacterized protein	0.000269102	0.290663	0.000193737	0.593907
N4WYL1	COCC4DRAFT_208109	Polynucleotide adenylyltransferase	0.216529	0.299649	0.000631987	0.593576
N4WJ36	COCC4DRAFT_75805	Zn(2)-C6 fungal-type domain-containing protein	0.336586	0.265155	0.0255587	0.593252
N4XIF9	COCC4DRAFT_49682	Uncharacterized protein	0.0626041	0.184875	0.00510013	0.592668
N4WS27	COCC4DRAFT_41916	Uncharacterized protein	0.16426	0.332427	0.00753314	0.592485
N4XB37	COCC4DRAFT_159085	Uncharacterized protein	0.783501	0.0571837	0.0229441	0.59064
N4WZC6	COCC4DRAFT_170220	DNA_MISMATCH_REPAIR_2 domain-containing protein	0.00473154	0.280108	1.71158e-05	0.589404
N4WXU1	COCC4DRAFT_66729	Fe2OG dioxygenase domain-containing protein	0.0291533	0.494377	0.0120725	0.5893
N4XWZ2	COCC4DRAFT_125826	Amino_oxidase domain-containing protein	0.294877	-0.265091	0.0417952	0.588381
N4X760	COCC4DRAFT_174304	Abhydrolase_3 domain-containing protein	0.0471413	0.217583	0.000303822	0.588335
N4XEX9	COCC4DRAFT_67342	Uncharacterized protein (Fragment)	0.00335426	0.674405	0.0180291	0.58801
N4XBT1	COCC4DRAFT_186425	DNA polymerase	0.00296813	0.436906	1.23596e-05	0.587253
N4XLW7	COCC4DRAFT_125759	BZIP domain-containing protein	0.0321231	0.443069	0.00120645	0.585518
N4XFY1	COCC4DRAFT_198756	Uncharacterized protein	0.012778	0.746401	0.0407594	0.58485
N4WSA3	COCC4DRAFT_33076	Uncharacterized protein	0.526145	-0.304594	0.124397	0.583203
N4XTY5	COCC4DRAFT_129076	Uncharacterized protein	0.0586277	0.179234	0.000125931	0.582733
N4XM18	COCC4DRAFT_71160	Uncharacterized protein	0.030379	0.571148	0.00914501	0.58254
N4XBH4	COCC4DRAFT_29245	Mitotic-spindle organizing protein 1	0.0753587	0.223645	0.000338952	0.5816
N4X427	COCC4DRAFT_131351	Uncharacterized protein	0.0227716	-0.514699	0.0909321	0.580953
N4XQS5	COCC4DRAFT_188255	Uncharacterized protein	0.290395	0.225987	0.0382563	0.580901
N4X9A3	COCC4DRAFT_187611	C2 NT-type domain-containing protein	0.0175089	0.354176	0.000220091	0.580716
N4X7M2	COCC4DRAFT_29981	ABC transporter domain-containing protein	0.00206834	0.276932	6.10992e-05	0.580055
N4XH55	COCC4DRAFT_184466	PNPLA domain-containing protein	0.168211	0.241788	0.00656016	0.580013
N4XHE6	COCC4DRAFT_60233	Phosphoinositide 5-phosphatase	0.0271272	0.210344	0.000168645	0.579657
N4XBZ5	COCC4DRAFT_68733	Exonuclease domain-containing protein	0.971862	0.00921297	0.0210364	0.577491
N4XUY4	COCC4DRAFT_47162	Uncharacterized protein	0.000705084	1.54771	0.116363	0.576516
N4X349	COCC4DRAFT_135940	Stress-associated endoplasmic reticulum protein (Fragment)	0.00177346	0.689275	0.026262	0.576119
N4WHT0	COCC4DRAFT_180058	Uncharacterized protein	0.0561649	0.293659	0.00573356	0.575927
N4WS39	COCC4DRAFT_200000	Glutamine amidotransferase type-2 domain-containing protein	0.0737576	0.341556	0.00478686	0.575923
N4WM48	COCC4DRAFT_205821	Uncharacterized protein	0.00226693	0.486742	0.000189825	0.575542
N4X6X8	COCC4DRAFT_145658	CUE domain-containing protein	4.4191e-05	0.476258	0.000258437	0.574909
N4XJE0	COCC4DRAFT_169578	Uncharacterized protein	0.0101595	0.183126	3.99604e-05	0.57401
N4WQD2	COCC4DRAFT_33206	DUF2231 domain-containing protein	0.261244	0.303696	0.0255653	0.573821
N4X4P6	COCC4DRAFT_165538	t-SNARE coiled-coil homology domain-containing protein	0.000179979	0.464056	3.34318e-05	0.573644
N4X3R6	COCC4DRAFT_58544	PH domain-containing protein	0.00602346	0.658844	0.00373458	0.572886
N4XFM9	COCC4DRAFT_35456	Uncharacterized protein	0.0314359	0.374362	0.00127508	0.572636
N4WK66	COCC4DRAFT_84948	Ribonuclease H2 subunit B	0.920746	-0.0302553	0.0347807	0.572527
N4WZN6	COCC4DRAFT_197486	CID domain-containing protein	0.183382	0.394033	0.0649559	0.572486
N4WUY5	COCC4DRAFT_24266	Uncharacterized protein	0.124811	0.142169	0.000813229	0.571736
N4XCG5	COCC4DRAFT_55356	Uncharacterized protein	0.156391	0.236388	0.000448998	0.571625
N4WTM9	COCC4DRAFT_180736	Epimerase domain-containing protein	0.0243443	0.331925	0.00208337	0.570746
N4X3I6	COCC4DRAFT_135635	NUC153 domain-containing protein	0.288173	0.232094	0.000462164	0.570205
N4X3F9	COCC4DRAFT_190590	Uncharacterized protein	0.0221068	0.522259	0.00177062	0.570044
N4X7H0	COCC4DRAFT_53244	Uncharacterized protein	0.00416753	0.2464	5.76752e-05	0.569502
N4XMS7	COCC4DRAFT_124893	Uncharacterized protein	0.00600626	0.469698	0.00145836	0.568808
N4WXQ1	COCC4DRAFT_168129	Calpain catalytic domain-containing protein	0.977361	0.0122848	0.0808865	0.568442
N4XDJ3	COCC4DRAFT_196880	Uncharacterized protein	0.000647585	0.356419	2.83149e-05	0.566923
N4XX41	COCC4DRAFT_158053	Tyrosine--tRNA ligase	8.66903e-06	0.896493	0.00574234	0.566055
N4X4G6	COCC4DRAFT_148013	Autophagy-related protein	0.000787665	0.947972	0.0556577	0.565978
N4XXB5	COCC4DRAFT_122448	Uncharacterized protein	0.0316105	0.239916	0.000295882	0.565805
N4X7V0	COCC4DRAFT_196681	Uncharacterized protein	0.831974	-0.0226493	0.0714911	0.565436
N4WS63	COCC4DRAFT_52471	Arf-GAP domain-containing protein	0.00277629	0.303363	1.17812e-06	0.565362
N4XTP0	COCC4DRAFT_158024	Uncharacterized protein	0.000246893	0.533964	5.90161e-07	0.56527
N4X0I5	COCC4DRAFT_53947	DRIM domain-containing protein	0.0386392	0.317162	0.000123907	0.564472
N4X655	COCC4DRAFT_146254	Uncharacterized protein	0.254709	-0.149714	0.004018	0.563862
N4XBA2	COCC4DRAFT_155741	SUN domain-containing protein	0.00982122	0.415843	0.000277817	0.56303
N4XEP7	BNA5	Kynureninase	0.932994	-0.00415421	0.000297955	0.562947
N4XC11	COCC4DRAFT_171808	Uncharacterized protein	0.00423564	-0.38793	0.00367236	0.562537
N4WJ68	COCC4DRAFT_34434	Uncharacterized protein	0.0789225	0.570338	0.000173563	0.562058
N4X9J2	COCC4DRAFT_50560	Uncharacterized protein	0.973055	0.00529957	0.00649746	0.561988
N4XXI4	COCC4DRAFT_77969	tRNA_SAD domain-containing protein	0.150418	0.132072	0.000162404	0.561913
N4WQT7	COCC4DRAFT_90537	Uncharacterized protein (Fragment)	0.663017	0.101058	0.0117602	0.561637
N4WZ09	COCC4DRAFT_23845	Uncharacterized protein	0.272072	0.174934	0.000277381	0.560225
N4X7Z7	EFM7	Protein N-terminal and lysine N-methyltransferase EFM7	0.0113409	0.266006	0.00047411	0.559504
N4WX54	COCC4DRAFT_138646	Inositol hexakisphosphate and diphosphoinositol-pentakisphosphate kinase	0.000347954	0.303312	6.07086e-07	0.559278
N4X2G6	COCC4DRAFT_136724	Uncharacterized protein	0.0566776	0.282885	5.66326e-05	0.558651
N4X8F8	COCC4DRAFT_177374	Uncharacterized protein	0.0720585	-0.420092	0.0118462	0.558615
N4WWL1	COCC4DRAFT_178683	Protein kinase domain-containing protein	0.0537356	0.245239	0.000623095	0.558354
N4WYV3	COCC4DRAFT_22906	Zn(2)-C6 fungal-type domain-containing protein	0.0137186	0.274393	0.000115211	0.557255
N4X5X2	COCC4DRAFT_160721	Deacetylase sirtuin-type domain-containing protein	0.0231519	0.427656	0.000591848	0.557028
N4XI39	COCC4DRAFT_50879	Uncharacterized protein	0.726673	0.0425849	0.00361749	0.556684
N4XB88	COCC4DRAFT_77102	F-box domain-containing protein	0.00567457	0.417429	0.00269995	0.556198
N4XET4	COCC4DRAFT_142255	Uncharacterized protein	0.0166574	-0.344758	0.000750407	0.555668
N4XEM1	COCC4DRAFT_32146	Uncharacterized protein	0.340405	-2.57483	0.000626657	0.555591
N4XHU6	COCC4DRAFT_139611	54S ribosomal protein L31, mitochondrial	0.0782045	0.359864	0.0178898	0.555463
N4XD55	COCC4DRAFT_33182	Thiamine-triphosphatase	0.000866342	0.672913	0.000772254	0.555209
N4WLA9	COCC4DRAFT_151488	Uncharacterized protein	0.895202	0.011538	0.00250843	0.555155
N4X906	COCC4DRAFT_160409	Uncharacterized protein	0.0352131	0.414345	0.00362051	0.554573
N4WUJ5	COCC4DRAFT_152030	Uncharacterized protein	0.11269	0.481902	0.0363624	0.554221
N4X7M9	COCC4DRAFT_32658	Uncharacterized protein	0.00235214	0.622778	0.00430228	0.553584
N4XW26	COCC4DRAFT_36940	Uncharacterized protein	0.28357	0.155459	0.00579279	0.553264
N4X5W4	COCC4DRAFT_75673	Carboxypeptidase	0.00368243	0.496471	0.000115531	0.553156
N4XLX1	COCC4DRAFT_193195	Uncharacterized protein	0.476681	-0.0805554	0.0114021	0.552628
N4XH92	COCC4DRAFT_123644	Uncharacterized protein	0.0317606	-0.194845	8.66237e-05	0.552342
N4X426	COCC4DRAFT_166868	Nucleolar protein 58	0.00886022	0.388422	0.000228942	0.551494
N4XHH2	COCC4DRAFT_50022	DH domain-containing protein	0.0295542	0.157176	0.000201559	0.550731
N4X6I2	COCC4DRAFT_59105	Uncharacterized protein	0.0607633	0.437452	0.0163725	0.55029
N4X772	COCC4DRAFT_128314	Uncharacterized protein	0.0155878	0.27291	0.000665551	0.549932
N4WK64	COCC4DRAFT_149779	Uncharacterized protein	0.384017	0.199788	0.00360262	0.549433
N4X1P7	COCC4DRAFT_201339	Aspartokinase	0.319224	0.194827	0.0090301	0.549215
N4XJ36	COCC4DRAFT_188024	PNPLA domain-containing protein	0.0118039	0.204844	0.000188931	0.54898
N4X4Z6	COCC4DRAFT_42079	Serine/threonine-protein kinase Tel1	0.657632	0.121063	0.00264158	0.548545
N4WTW5	COCC4DRAFT_73117	Ysc84 domain-containing protein	0.0383836	0.304489	0.00498654	0.548449
N4XXW0	COCC4DRAFT_185668	FSH1 domain-containing protein	0.841369	0.0438704	0.0795968	0.54836
N4X8Y9	COCC4DRAFT_50436	AP-2 complex subunit alpha	0.000740135	0.434077	7.18082e-06	0.548348
N4XDA7	COCC4DRAFT_125381	Thioredoxin domain-containing protein	0.97402	-0.0109687	0.0168672	0.547465
N4WEQ8	COCC4DRAFT_182345	Uncharacterized protein	0.0275266	0.416701	0.00447901	0.547453
N4XMU8	COCC4DRAFT_58578	DNA topoisomerase I	0.000940189	0.27993	1.69321e-05	0.546999
N4XVD9	COCC4DRAFT_123234	PKS_ER domain-containing protein	0.550415	0.074996	0.000349407	0.545814
N4X2Z7	COCC4DRAFT_205193	ADF-H domain-containing protein	0.0157931	0.386324	0.000626057	0.544078
N4XRY1	COCC4DRAFT_68655	Uncharacterized protein	0.0229448	0.894955	0.115547	0.543731
N4X877	COCC4DRAFT_33234	GFA domain-containing protein	0.000385817	0.648427	0.00516345	0.543573
N4XHL7	COCC4DRAFT_117979	DUF2040 domain-containing protein (Fragment)	0.0880612	0.157563	0.00343415	0.542873
N4WN50	COCC4DRAFT_204957	Uncharacterized protein	0.535298	-0.262288	0.136797	0.542771
N4XHJ8	COCC4DRAFT_50709	Uncharacterized protein	0.0196726	1.1332	0.198967	0.542455
N4XII1	COCC4DRAFT_195819	Uncharacterized protein	0.00382867	0.453928	0.000673028	0.542362
N4WUC4	COCC4DRAFT_51443	Uncharacterized protein	0.00507336	0.349691	9.32849e-05	0.541842
N4X786	COCC4DRAFT_204884	Uncharacterized protein	0.41459	0.133303	0.00061308	0.541361
N4X2Q4	COCC4DRAFT_167609	RRM domain-containing protein	0.000620498	0.532429	0.000266637	0.541158
N4WYS1	COCC4DRAFT_196675	Uncharacterized protein	0.000357105	-1.52149	0.0626327	0.540644
N4XAP6	COCC4DRAFT_37449	Uncharacterized protein	0.000214923	0.313941	1.58899e-05	0.540356
N4X3U9	COCC4DRAFT_163951	Glycosyltransferase family 34 protein	0.00559048	0.165804	0.000241299	0.539006
N4X080	COCC4DRAFT_85626	Uncharacterized protein	0.018265	0.468866	0.00973349	0.538705
N4X1Y2	COCC4DRAFT_167042	N-acetyltransferase domain-containing protein	0.0121016	0.576583	0.0141112	0.53862
N4WSC0	COCC4DRAFT_26046	Fe-ADH domain-containing protein	0.13804	0.431729	0.133208	0.538383
N4X5Y1	COCC4DRAFT_150337	Uncharacterized protein	0.0107708	-0.546491	0.000171813	0.537954
N4X101	COCC4DRAFT_206290	Metallophos domain-containing protein	0.977429	0.00991726	0.181501	0.537735
N4WZA8	COCC4DRAFT_152405	Uncharacterized protein	0.781798	-0.0271974	0.000600469	0.537692
N4WY30	COCC4DRAFT_153552	ENDO3c domain-containing protein	0.655225	-0.126062	0.00697329	0.536726
N4X420	COCC4DRAFT_39566	Transaldolase	0.119028	0.132288	5.30976e-06	0.536411
N4WQQ9	COCC4DRAFT_144258	Uncharacterized protein	0.0967458	0.246251	0.0039663	0.53488
N4X7J8	COCC4DRAFT_140324	Uncharacterized protein	0.0136807	0.44759	0.00534326	0.53475
N4WW47	COCC4DRAFT_142144	RING-type domain-containing protein	0.0626896	0.281984	0.000122809	0.534423
N4X9S9	COCC4DRAFT_142746	Uncharacterized protein	0.0177713	0.441988	0.00200287	0.534225
N4X4F4	COCC4DRAFT_179714	Ribosomal_L18e/L15P domain-containing protein	4.90025e-05	0.641021	0.00057739	0.534083
N4XUV6	COCC4DRAFT_47131	S5 DRBM domain-containing protein	0.000241986	0.692462	0.00190107	0.534061
N4WFZ8	COCC4DRAFT_181524	Uncharacterized protein	0.001861	-0.624967	0.00248934	0.533183
N4XFQ8	COCC4DRAFT_137767	Uncharacterized protein	0.882955	-0.0189347	3.61374e-05	0.532996
N4WTS2	COCC4DRAFT_201005	Uncharacterized protein	0.121944	0.215032	0.0037876	0.532926
N4XU97	COCC4DRAFT_57473	ATP-dependent RNA helicase DBP10	0.0226538	0.416006	0.00718563	0.53231
N4WYX8	TAH18	NADPH-dependent diflavin oxidoreductase 1	0.601799	-0.0470715	0.00067199	0.532299
N4XWF5	COCC4DRAFT_123229	Dynein heavy chain, cytoplasmic	0.00132928	0.513172	2.08206e-07	0.531845
N4XZJ8	COCC4DRAFT_123712	Uncharacterized protein	0.334271	-0.260222	0.0516007	0.531434
N4WLQ4	COCC4DRAFT_177001	Peroxidase	0.023593	-0.283209	0.000810623	0.530533
N4XL24	COCC4DRAFT_194381	alpha-1,2-Mannosidase	0.171232	0.189598	0.000160246	0.529717
N4X1I9	COCC4DRAFT_202480	Ribosome assembly factor mrt4	0.00736059	0.536012	0.0124134	0.529417
N4X2B9	COCC4DRAFT_42697	Uncharacterized protein	0.0377596	0.524976	0.00034185	0.528353
N4X1K5	COCC4DRAFT_71039	Uncharacterized protein	0.00480259	0.349197	0.00012957	0.527985
N4XH46	COCC4DRAFT_32642	Glycoside hydrolase family 128 protein	0.0730467	-0.98147	0.088072	0.52777
N4X1B3	COCC4DRAFT_145505	RanBD1 domain-containing protein	0.00119165	0.335157	1.65815e-05	0.52726
N4X030	COCC4DRAFT_196046	Uncharacterized protein	0.00981122	0.442781	0.000111632	0.526961
N4XF44	COCC4DRAFT_172567	Ubiquitin carboxyl-terminal hydrolase	0.0573354	0.260045	0.00145499	0.526653
N4WPJ4	COCC4DRAFT_177072	Protein VTS1	0.00209427	0.264535	1.40392e-06	0.526433
N4XAQ4	COCC4DRAFT_172220	Uncharacterized protein	0.113137	0.767397	0.114875	0.526316
N4X5N7	COCC4DRAFT_41745	Jacalin-type lectin domain-containing protein	0.854628	0.032125	0.00385461	0.525819
N4WWP9	COCC4DRAFT_54796	Tyrosinase_Cu-bd domain-containing protein	0.821808	-0.14559	0.196736	0.524745
N4XM36	COCC4DRAFT_80489	OTU domain-containing protein	0.281873	0.094914	0.0013074	0.524486
N4X0L7	COCC4DRAFT_151482	Imidazole glycerol phosphate synthase hisHF	0.0902512	0.131932	8.94673e-06	0.523552
N4XHS4	COCC4DRAFT_139200	Uncharacterized protein	0.429735	0.0714364	0.000212522	0.522943
N4X9F8	COCC4DRAFT_203376	Uncharacterized protein	0.0156647	0.733613	0.0735641	0.522796
N4WTY6	COCC4DRAFT_174198	Uncharacterized protein	0.00328947	0.313662	0.000183673	0.522663
N4X1B8	COCC4DRAFT_208895	NADH-ubiquinone oxidoreductase chain 5	6.10546e-05	0.725266	0.000308137	0.522546
N4X8N8	COCC4DRAFT_147811	Uncharacterized protein	0.229887	0.16266	0.00151766	0.522243
N4WQM8	COCC4DRAFT_52783	Pyr_redox_2 domain-containing protein	0.0222512	0.392066	3.41735e-05	0.521034
N4XS91	COCC4DRAFT_130779	20S-pre-rRNA D-site endonuclease NOB1	0.0042901	0.556855	0.000967079	0.520423
N4X566	COCC4DRAFT_147214	Condensin complex subunit 1	0.000270735	0.511888	0.00030565	0.519835
N4XIG2	COCC4DRAFT_163074	Uncharacterized protein	0.373124	0.30543	0.00254863	0.519477
N4X604	COCC4DRAFT_24429	Zn(2)-C6 fungal-type domain-containing protein	0.678454	-0.0816264	0.000139852	0.5194
N4XXF4	COCC4DRAFT_77678	PAPA-1 domain-containing protein	0.0641223	0.30207	0.00189837	0.519351
N4X190	COCC4DRAFT_26007	Uncharacterized protein	0.000687612	0.2908	1.94383e-06	0.519178
N4XKM5	COCC4DRAFT_186536	Nucleolar protein 16	0.0295797	0.423471	0.00975276	0.519158
N4X5L6	COCC4DRAFT_141896	Flavin_Reduct domain-containing protein	0.00559206	0.57304	0.0330322	0.518448
N4XNE3	COCC4DRAFT_57740	ACT_7 domain-containing protein	0.668587	-0.106523	0.0189745	0.518135
N4XRA9	COCC4DRAFT_163882	Uncharacterized protein	0.00780557	0.531506	0.000497658	0.517942
N4X130	COCC4DRAFT_31970	mRNA cap guanine-N7 methyltransferase	0.00189793	0.341338	0.000114812	0.516914
N4XGZ4	COCC4DRAFT_86584	Uncharacterized protein (Fragment)	0.254288	0.437201	0.24713	0.516786
N4XKP1	COCC4DRAFT_186591	Glycosyltransferase family 62 protein	0.00246931	0.253447	8.20549e-05	0.516156
N4X2B8	COCC4DRAFT_208209	Amidase domain-containing protein	0.0040945	0.60362	0.00819384	0.515939
N4XQZ3	COCC4DRAFT_47942	alpha-1,2-Mannosidase	0.720213	0.0758352	0.012619	0.515909
N4XNA5	COCC4DRAFT_188958	WD_REPEATS_REGION domain-containing protein	0.297453	0.21363	0.0170168	0.515738
N4WKF9	COCC4DRAFT_76217	Chitobiosyldiphosphodolichol beta-mannosyltransferase	0.569765	0.163726	0.0478366	0.515453
N4X354	COCC4DRAFT_149054	Putative lipoate-protein ligase A	0.0127924	0.355658	0.00270942	0.515348
N4XH13	COCC4DRAFT_55668	Uncharacterized protein	0.534989	-0.156104	0.00565147	0.514936
N4XMT1	COCC4DRAFT_48748	Aminotran_1_2 domain-containing protein	0.400706	-0.24807	0.0605185	0.514575
N4XG35	COCC4DRAFT_163526	Exonuclease domain-containing protein	0.825308	-0.0357966	0.00878555	0.514459
N4WV43	COCC4DRAFT_179697	Glycoside hydrolase family 128 protein	0.680958	0.0776615	0.00309087	0.514422
N4XD72	COCC4DRAFT_124253	Uncharacterized protein	0.00237988	0.744533	0.02803	0.513754
N4WFR1	COCC4DRAFT_45550	DUF1691 domain-containing protein	0.0192375	0.572266	0.0145656	0.513684
N4XPV4	COCC4DRAFT_183636	Leucine carboxyl methyltransferase 2	0.0036365	0.652721	0.0129389	0.512509
N4WZ99	COCC4DRAFT_136685	Uncharacterized protein	0.720881	0.144836	0.0768486	0.512255
N4X829	COCC4DRAFT_126699	Uncharacterized protein	0.0131533	0.492731	0.00818649	0.511949
N4XKV2	COCC4DRAFT_31722	Pre-rRNA-processing protein PNO1	0.753354	-0.0367532	5.62087e-05	0.511417
N4X0E7	COCC4DRAFT_81440	Uncharacterized protein	0.0103656	0.347547	0.000106374	0.510715
N4XRR8	COCC4DRAFT_186287	PLD phosphodiesterase domain-containing protein	0.352546	0.287245	0.00765807	0.509665
N4WMH5	COCC4DRAFT_150304	UBC core domain-containing protein	0.0290921	0.226289	0.000130804	0.509156
N4X6Q3	COCC4DRAFT_161341	Origin recognition complex subunit 1	0.282983	0.273136	0.00843829	0.508751
N4XCX7	COCC4DRAFT_39549	Component of oligomeric Golgi complex 8	0.00474532	0.466987	0.00236692	0.508441
N4WYL6	COCC4DRAFT_136843	Methyltransf_12 domain-containing protein	0.0431608	0.32786	0.00177353	0.508394
N4WXR0	COCC4DRAFT_154119	FAD-binding FR-type domain-containing protein	0.0151011	0.588699	0.000263723	0.507464
N4XJT2	COCC4DRAFT_129069	Uncharacterized protein	0.00125197	0.325528	3.56885e-06	0.507277
N4X283	COCC4DRAFT_31735	Uncharacterized protein	0.0808483	0.334503	0.0148645	0.506099
N4XJ14	COCC4DRAFT_134246	INTRADIOL_DIOXYGENAS domain-containing protein	0.993988	0.00512838	0.215549	0.505455
N4WJN0	COCC4DRAFT_44406	HTH APSES-type domain-containing protein	0.928612	-0.0110579	0.0011534	0.505289
N4XZL1	COCC4DRAFT_183444	Sister chromatid cohesion protein	0.0244012	0.470711	0.0115534	0.505238
N4X887	COCC4DRAFT_81652	Trehalose-6-phosphate synthase	0.000789673	0.557285	0.00164018	0.504807
N4XB43	COCC4DRAFT_174349	Beta-lactamase domain-containing protein	0.240313	0.36213	0.000832434	0.504719
N4WX06	COCC4DRAFT_141145	Uncharacterized protein	0.00081078	0.645831	0.0582138	0.504544
N4XBJ9	COCC4DRAFT_201632	Uncharacterized protein	0.0114601	0.361578	1.37015e-05	0.504044
N4WTK5	COCC4DRAFT_76491	Uncharacterized protein	0.0242891	0.526497	0.050678	0.503842
N4X6M0	COCC4DRAFT_175095	MFS domain-containing protein	0.448494	0.206021	0.0619088	0.503239
N4X4K0	COCC4DRAFT_179484	FAD-binding PCMH-type domain-containing protein	0.0890948	0.235976	0.000721022	0.503134
N4XGZ2	COCC4DRAFT_31729	Sm domain-containing protein	0.00467034	0.391744	0.00215613	0.502351
N4WM41	COCC4DRAFT_64616	Anaphase-promoting complex subunit 2	0.0108832	0.499059	0.0256336	0.502189
N4X144	COCC4DRAFT_74372	Uncharacterized protein	0.0278651	0.253465	0.000357356	0.502101
N4WGB6	COCC4DRAFT_208137	Uncharacterized protein	0.0570774	0.337638	0.0596875	0.502037
N4XB65	COCC4DRAFT_188767	CBF domain-containing protein	0.00759285	0.471551	1.34344e-05	0.501819
N4WSY0	COCC4DRAFT_208150	Uncharacterized protein	0.171141	0.470678	0.037456	0.50113
N4X4U6	COCC4DRAFT_165720	Uncharacterized protein	0.000561103	0.700177	0.00456333	0.501019
N4X7K4	COCC4DRAFT_58521	Uncharacterized protein	0.0749823	0.217954	0.000933786	0.50074
N4X6S9	COCC4DRAFT_141350	Acyl_transf_3 domain-containing protein	0.0114059	0.879129	0.123476	0.500658
N4XH98	COCC4DRAFT_135853	Uncharacterized protein	0.00346249	0.470306	0.003407	0.500013
N4X9U1	COCC4DRAFT_72358	CFEM domain-containing protein	0.487234	-0.159053	0.0175631	0.499522
N4WU03	COCC4DRAFT_152420	Uncharacterized protein	0.00251941	0.364495	2.53051e-07	0.498798
N4XGF2	COCC4DRAFT_156971	Glutamate decarboxylase	0.0561975	-0.406053	0.0448877	0.497959
N4WSG3	COCC4DRAFT_76787	Protein RER1	3.85853e-05	0.239887	5.22639e-08	0.497507
N4WU13	COCC4DRAFT_144038	Uncharacterized protein	0.0602096	0.375216	0.00249279	0.496058
N4XWJ4	COCC4DRAFT_187474	Dethiobiotin synthase	0.0181063	0.387638	0.00210702	0.495563
N4XD86	COCC4DRAFT_157856	Uncharacterized protein	0.00207636	0.40946	0.00395834	0.495008
N4XDF7	COCC4DRAFT_139598	AB hydrolase-1 domain-containing protein	0.0847967	5.08217	0.896763	0.494236
N4X644	COCC4DRAFT_141337	Uncharacterized protein	0.031454	0.225663	5.37225e-06	0.494058
N4X422	COCC4DRAFT_199753	2OG-FeII_Oxy_2 domain-containing protein	0.0328616	0.246433	0.000608362	0.493961
N4WT14	COCC4DRAFT_199330	Uncharacterized protein	0.751231	0.0235882	0.00396127	0.493591
N4XE84	COCC4DRAFT_134598	HIG1 domain-containing protein	0.111865	0.150793	0.0023336	0.492884
N4WYS2	COCC4DRAFT_180978	AB hydrolase-1 domain-containing protein	0.599296	0.080111	0.00867558	0.492788
N4XF27	COCC4DRAFT_81429	Uncharacterized protein	0.0470776	-0.207506	0.00132714	0.49158
N4WHZ0	COCC4DRAFT_154828	Peptide-methionine (R)-S-oxide reductase	0.0739245	0.175814	2.33814e-05	0.491233
N4XPZ9	COCC4DRAFT_183766	Uncharacterized protein	0.00193864	-0.84583	0.0040018	0.491164
N4X4P4	COCC4DRAFT_30641	Alpha-acetolactate decarboxylase	0.350103	-0.145229	0.000217985	0.491045
N4XMP6	COCC4DRAFT_30972	Peptidyl-prolyl cis-trans isomerase	0.0995905	0.343355	0.0111944	0.490795
N4WS07	COCC4DRAFT_63637	F-box domain-containing protein	0.166894	0.226673	0.0125817	0.490717
N4XH24	COCC4DRAFT_167317	D-fructose-6-phosphate amidotransferase	0.011402	0.319798	0.00111539	0.490378
N4XPY2	COCC4DRAFT_163153	Histone domain-containing protein	0.000337836	0.654575	0.00236279	0.490285
N4XHA2	COCC4DRAFT_184557	Aldedh domain-containing protein	0.0196754	0.288047	0.00199216	0.490283
N4X723	COCC4DRAFT_30890	UBC core domain-containing protein	0.0002222	0.33161	6.13876e-05	0.489877
N4XH48	COCC4DRAFT_46636	S10_plectin domain-containing protein	0.0463899	0.394162	2.97594e-05	0.48926
N4WUI2	COCC4DRAFT_143868	Uncharacterized protein	0.00493952	0.481785	0.00176043	0.488568
N4XDX4	COCC4DRAFT_40865	Methyltransf_2 domain-containing protein	0.0276226	-0.448594	0.00960687	0.488385
N4X4X6	COCC4DRAFT_73736	Uncharacterized protein	0.0576058	0.364786	9.67527e-05	0.487709
N4WXF1	COCC4DRAFT_149339	WD_REPEATS_REGION domain-containing protein	0.0379158	0.205944	0.000706305	0.48745
N4XNZ1	COCC4DRAFT_39232	Uncharacterized protein	0.00799975	0.431395	0.000778898	0.487186
N4XBB6	COCC4DRAFT_29195	Complex I-ESSS	0.089959	0.572074	0.0687238	0.486478
N4X3A0	COCC4DRAFT_180695	Glutamate decarboxylase	0.222469	0.100908	1.5862e-05	0.486267
N4WR10	COCC4DRAFT_203402	Uncharacterized protein	0.00290555	0.56882	0.00553671	0.48626
N4X7N9	COCC4DRAFT_190912	Uncharacterized protein	0.00328958	0.288983	0.00109462	0.486259
N4X5Q9	COCC4DRAFT_203480	Glycoside hydrolase family 55 protein	0.034732	0.843092	0.000926784	0.485478
N4X4Z2	COCC4DRAFT_84522	Uncharacterized protein	0.00253116	-0.702635	0.0906673	0.485285
N4XA80	COCC4DRAFT_158456	Cytochrome b561 domain-containing protein	0.0685374	0.230811	0.00244223	0.48517
N4X3W7	COCC4DRAFT_180066	Uncharacterized protein	0.0387812	0.224225	0.00184339	0.484886
N4WT56	COCC4DRAFT_172484	Small nuclear ribonucleoprotein Sm D1	0.000202358	0.582597	0.000380428	0.48449
N4WL24	COCC4DRAFT_54040	Uncharacterized protein	0.126634	0.258161	0.000503574	0.484002
N4X3S6	COCC4DRAFT_180394	Amino_oxidase domain-containing protein	0.000458155	0.381507	1.48465e-05	0.483836
N4XNR5	COCC4DRAFT_162179	Uncharacterized protein	0.279368	0.622228	0.0823433	0.482179
N4XL32	COCC4DRAFT_187005	MFS domain-containing protein	0.0725058	0.933839	0.0132905	0.481836
N4WQG3	COCC4DRAFT_176894	CN hydrolase domain-containing protein	0.000633481	0.442188	0.00138876	0.481526
N4XYV2	COCC4DRAFT_182992	Uncharacterized protein	0.039126	0.465724	0.0014749	0.481313
N4XNF4	COCC4DRAFT_134711	Conserved oligomeric Golgi complex subunit 1	0.00247963	0.264755	0.000523325	0.48065
N4XUE7	COCC4DRAFT_188555	WSC domain-containing protein	0.0105048	0.637934	0.034664	0.480638
N4WYX9	COCC4DRAFT_60184	Geranylgeranyl transferase type-2 subunit beta	0.296264	0.156343	0.000289019	0.480463
N4X5A3	COCC4DRAFT_58062	Uncharacterized protein	0.854763	0.0382404	0.0119114	0.480357
N4XEX3	COCC4DRAFT_172404	HUN domain-containing protein	0.101299	0.198064	0.000374279	0.480322
N4X7U2	COCC4DRAFT_131548	Uncharacterized protein (Fragment)	0.160477	0.195202	0.00252458	0.47963
N4XBE2	COCC4DRAFT_30565	Nefa_Nip30_N domain-containing protein	0.416968	0.0897493	0.00599257	0.479444
N4X7E3	COCC4DRAFT_148497	Uncharacterized protein	0.00441927	0.383756	0.000241979	0.479171
N4WPM0	COCC4DRAFT_26740	Uncharacterized protein	0.149082	0.134952	0.000661006	0.479148
N4WJZ3	COCC4DRAFT_207838	Uncharacterized protein	0.0778851	-0.230614	0.00196821	0.478331
N4XBY2	COCC4DRAFT_36742	NET domain-containing protein	0.00820667	0.488869	0.0114502	0.478188
N4WP65	COCC4DRAFT_84016	Uncharacterized protein	0.0134518	0.218799	0.00202972	0.47797
N4X230	COCC4DRAFT_89396	Polyketide_cyc domain-containing protein (Fragment)	0.158578	0.242666	0.0002003	0.477562
N4XL67	COCC4DRAFT_194479	4-alpha-glucanotransferase	0.372659	0.0483899	0.000190535	0.4763
N4XE49	COCC4DRAFT_29825	Protein YAE1	0.017575	0.279044	0.0301591	0.476159
N4XBF1	COCC4DRAFT_198382	COX assembly mitochondrial protein	0.00468627	0.359132	0.00203514	0.47544
N4X483	COCC4DRAFT_130963	Protein kinase domain-containing protein (Fragment)	0.392934	0.19497	0.0374257	0.475244
N4WJB6	COCC4DRAFT_34880	FSH1 domain-containing protein	0.842612	-0.0341935	0.0121074	0.474476
N4WKY3	COCC4DRAFT_177780	Glycoside hydrolase family 94 protein	0.00542987	0.362654	0.000702739	0.474118
N4X8Z3	COCC4DRAFT_37887	Component of oligomeric Golgi complex 2	0.1357	0.272378	0.00742997	0.473577
N4WZB5	COCC4DRAFT_43387	Flavin_Reduct domain-containing protein	0.160904	0.11775	0.00310533	0.473549
N4XS85	COCC4DRAFT_189331	Vps54 domain-containing protein	0.00857532	0.390714	0.00409277	0.473452
N4XBR8	COCC4DRAFT_171636	Uncharacterized protein	0.00400669	0.365	0.00109405	0.473419
N4XP86	COCC4DRAFT_189573	RNase III domain-containing protein	0.415756	0.130851	0.0134735	0.472046
N4XJ10	COCC4DRAFT_196199	Uncharacterized protein	0.00321591	0.400643	0.00141377	0.471505
N4XVW0	COCC4DRAFT_183234	alpha-1,2-Mannosidase	0.250596	0.248587	0.0348591	0.471233
N4WTF3	COCC4DRAFT_25414	Uncharacterized protein	0.871268	-0.0665007	0.255597	0.470734
N4XEP0	COCC4DRAFT_82322	Polynucleotide adenylyltransferase	0.107339	0.146691	5.09963e-05	0.470695
N4WPK5	COCC4DRAFT_148288	40S ribosomal protein S26	0.000708803	0.518857	0.000884663	0.469625
N4WTZ8	COCC4DRAFT_171751	Uncharacterized protein	0.000135311	0.594543	0.000963553	0.469324
N4WY87	COCC4DRAFT_198080	Conserved oligomeric Golgi complex subunit 6	3.16207e-05	0.366916	1.01099e-05	0.469131
N4XAK8	COCC4DRAFT_52478	PUA domain-containing protein	0.983028	0.0050745	0.0378434	0.469129
N4X148	COCC4DRAFT_202097	Peptide hydrolase	3.56318e-05	0.683357	0.000633046	0.468855
N4XJN4	COCC4DRAFT_37467	C2H2-type domain-containing protein	0.00403667	0.331699	0.000713853	0.468482
N4WG12	COCC4DRAFT_28605	CAAX prenyl protease	0.0275414	0.532751	0.0275682	0.4684
N4WEY5	COCC4DRAFT_182241	BTB domain-containing protein	0.0132288	0.501451	0.00154829	0.468109
N4X4Z9	COCC4DRAFT_31415	WD_REPEATS_REGION domain-containing protein	0.510138	0.0843019	0.00280768	0.467852
N4WM81	COCC4DRAFT_147714	UBX domain-containing protein	0.000473285	0.174489	5.22376e-05	0.466912
N4WYZ4	COCC4DRAFT_22946	J domain-containing protein	0.088622	0.0985851	0.000851477	0.466603
Q8NJQ3	37226	Decarboxylase DEC1	0.705453	0.608423	0.264993	0.466335
N4XME8	COCC4DRAFT_193632	Ras-GAP domain-containing protein	0.000253549	0.278646	4.83876e-05	0.465792
N4XI32	COCC4DRAFT_170262	Peptidase_M14 domain-containing protein	0.00332852	0.836067	0.0100891	0.465703
N4X7F4	COCC4DRAFT_177454	Uncharacterized protein	0.22344	0.232711	0.00276516	0.465427
N4XL03	COCC4DRAFT_68844	OBG-type G domain-containing protein	0.00255574	0.350074	6.30759e-05	0.465349
N4WGF3	COCC4DRAFT_153439	Uncharacterized protein	0.0405746	0.402721	0.00272417	0.464823
N4WQK6	COCC4DRAFT_73909	BRO1 domain-containing protein	0.0255483	0.221195	9.67504e-05	0.464363
N4XBE7	COCC4DRAFT_145400	Mannosyltransferase	0.000224972	0.50782	0.0100474	0.463842
N4XQA1	COCC4DRAFT_165235	Uncharacterized protein	0.315757	0.122068	0.0113322	0.463645
N4XRB6	COCC4DRAFT_128626	Uncharacterized protein	0.038189	0.244585	0.000536345	0.463584
N4WRQ3	COCC4DRAFT_146335	Epimerase domain-containing protein	0.0722149	-0.269841	0.0186503	0.462811
N4X558	COCC4DRAFT_192982	Na_H_Exchanger domain-containing protein	0.361557	0.549928	0.129548	0.462793
N4WUW4	COCC4DRAFT_197959	AB hydrolase-1 domain-containing protein	0.00142374	0.253879	1.00416e-06	0.461982
N4X3C5	COCC4DRAFT_207394	Uncharacterized protein	0.165086	0.168972	5.60514e-05	0.461032
N4WMU9	COCC4DRAFT_203144	Coatomer subunit delta	0.000671802	0.345098	0.000121163	0.460526
N4XTM8	COCC4DRAFT_55966	Protein kinase domain-containing protein	0.000865872	0.393096	3.23633e-05	0.460371
N4XL15	COCC4DRAFT_31760	Gamma-glutamylcyclotransferase	0.0411818	0.655246	0.0569715	0.460365
N4XFX8	COCC4DRAFT_60494	Uncharacterized protein	0.04176	0.485683	0.070248	0.46004
N4X4L0	COCC4DRAFT_206490	Uncharacterized protein	0.0793344	0.280407	4.96634e-05	0.459899
N4WSU2	COCC4DRAFT_74129	PH domain-containing protein	0.11164	0.169222	0.00022323	0.459556
N4WL35	COCC4DRAFT_206932	Uncharacterized protein	0.0136692	0.328327	0.000446759	0.459405
N4X3T5	COCC4DRAFT_64763	Uncharacterized protein	0.00192186	0.409073	0.00282475	0.458987
N4X2V5	COCC4DRAFT_205115	Uncharacterized protein	0.0760941	-0.197589	3.44128e-05	0.458816
N4WP99	COCC4DRAFT_146005	Protein YIP	0.00127611	0.389988	2.69142e-05	0.458595
N4X4X2	COCC4DRAFT_205982	Amidase domain-containing protein	0.695317	0.0800476	0.00264258	0.458416
N4XE53	COCC4DRAFT_139371	WSC domain-containing protein	0.417249	0.236619	0.0885425	0.458286
N4WMS0	COCC4DRAFT_64093	Uncharacterized protein	0.0725657	0.265781	0.009266	0.458148
N4WXB3	COCC4DRAFT_32766	Uncharacterized protein	0.370011	0.0778165	8.9156e-06	0.458052
N4X4N8	COCC4DRAFT_162237	Uncharacterized protein	0.00686556	0.2137	4.86394e-05	0.457868
N4XGU2	COCC4DRAFT_55611	UBC core domain-containing protein	0.00106091	0.273173	6.45834e-05	0.456412
N4WNM8	COCC4DRAFT_175888	CULLIN_2 domain-containing protein	0.000376382	0.419947	0.000882608	0.455793
N4XQY9	COCC4DRAFT_184474	FAD-binding PCMH-type domain-containing protein	0.520579	0.595745	0.0481603	0.45526
N4WIP4	COCC4DRAFT_28686	Importin N-terminal domain-containing protein	0.000741115	0.349891	3.1698e-07	0.455094
N4XA84	COCC4DRAFT_125603	Protein kinase domain-containing protein	4.70092e-05	0.245158	5.15431e-07	0.454899
N4XLF3	COCC4DRAFT_165016	Plus3 domain-containing protein	0.046775	0.111605	5.7965e-06	0.453464
N4XPA3	COCC4DRAFT_164392	Uncharacterized protein	0.0223598	0.185699	0.000665914	0.453416
N4WPQ7	COCC4DRAFT_201395	Uncharacterized protein	0.00139896	-1.38379	0.0789218	0.453176
N4WNF4	COCC4DRAFT_26185	Uncharacterized protein	0.0503055	0.118839	0.000626718	0.452896
N4X317	COCC4DRAFT_144482	Uncharacterized protein	0.883522	-0.0179257	0.0161363	0.452668
N4XFW7	COCC4DRAFT_190377	Vps53_N domain-containing protein	0.0123779	0.258313	0.00110811	0.45247
N4XRK5	COCC4DRAFT_128957	Aldo_ket_red domain-containing protein	0.00953095	-0.426305	0.0155921	0.45236
N4XC26	COCC4DRAFT_186715	Dual-specificity kinase	0.131267	0.394381	6.19763e-05	0.452016
N4WN57	COCC4DRAFT_176451	3-phytase	0.014047	0.189669	0.000462621	0.451945
N4XPQ4	COCC4DRAFT_156450	Postreplication repair E3 ubiquitin-protein ligase RAD18	0.939669	-0.0106835	0.0130736	0.451773
N4WPZ8	COCC4DRAFT_74187	SMI1_KNR4 domain-containing protein	0.521076	0.0257378	0.000605005	0.451233
N4X8H7	COCC4DRAFT_144589	Uncharacterized protein	0.607989	-0.0592723	0.0170876	0.44996
N4X2L3	COCC4DRAFT_31807	PRA1 family protein	0.000300453	0.252853	5.88053e-07	0.449713
N4WP97	COCC4DRAFT_148609	tRNA wybutosine-synthesizing protein 4	0.011352	0.60181	0.0335643	0.449236
N4XEZ4	COCC4DRAFT_155831	Uncharacterized protein	0.00193863	0.246494	0.000569598	0.448055
N4X0D1	COCC4DRAFT_138170	Uncharacterized protein	0.206904	0.308736	0.0413432	0.447863
N4XS00	COCC4DRAFT_162115	Uncharacterized protein	0.0184617	0.284386	0.000523139	0.447651
N4X9V0	COCC4DRAFT_126093	Uncharacterized protein	0.000551579	0.476909	0.000597088	0.44742
N4X064	COCC4DRAFT_26495	Uncharacterized protein	0.0557859	0.406898	0.000105137	0.44732
N4XR73	COCC4DRAFT_115281	NAD_binding_2 domain-containing protein (Fragment)	0.0455001	0.401871	0.141019	0.447277
N4WUU0	COCC4DRAFT_199744	Uncharacterized protein	1.88424e-05	0.566465	0.00301836	0.447197
N4X6G0	COCC4DRAFT_201901	Uncharacterized protein	0.011189	0.371384	0.000358042	0.446818
N4WWG0	COCC4DRAFT_155096	Uncharacterized protein (Fragment)	0.654003	0.0508523	0.00165006	0.445943
N4X0H5	COCC4DRAFT_169439	Uncharacterized protein	0.187388	0.221968	0.0047225	0.445596
N4WML2	COCC4DRAFT_178675	Cytochrome c heme lyase	0.0401016	-0.288373	0.0147518	0.444583
N4XF53	COCC4DRAFT_32237	Uricase	0.177012	0.215653	0.000387638	0.444269
N4XN50	COCC4DRAFT_49234	Dolichyl-phosphate-mannose--protein mannosyltransferase	0.00649553	0.447075	0.00293486	0.444122
N4WT81	NIP1	Eukaryotic translation initiation factor 3 subunit C	2.04574e-06	0.383172	2.98662e-07	0.444073
N4XVN3	COCC4DRAFT_159730	Uncharacterized protein	0.0399452	0.273064	2.70175e-05	0.44355
N4XKL6	COCC4DRAFT_126872	Uncharacterized protein	0.504841	0.24187	0.222411	0.443299
N4XPM6	COCC4DRAFT_131102	Glycosyltransferase family 8 protein	0.199224	-0.299433	0.000412298	0.442804
N4WPJ5	COCC4DRAFT_174315	Uncharacterized protein	0.0110911	0.151994	2.56501e-05	0.442119
N4X2M0	COCC4DRAFT_173767	Rab-GAP TBC domain-containing protein	0.197593	-0.248724	0.0450219	0.441941
N4XI68	COCC4DRAFT_135752	60S ribosomal export protein NMD3	0.00168589	0.410688	0.000444014	0.44181
N4X7G4	COCC4DRAFT_53240	Serine/threonine-protein kinase	0.000515379	0.262386	5.9245e-05	0.441658
N4XFY5	COCC4DRAFT_124628	PKS_ER domain-containing protein	0.28154	0.116354	0.000266537	0.441517
N4X038	COCC4DRAFT_176435	Uncharacterized protein	0.000225016	-1.92883	0.0748147	0.441291
N4XTI9	COCC4DRAFT_57225	CBFD_NFYB_HMF domain-containing protein	0.619353	0.072753	0.0133583	0.441089
N4WIR9	COCC4DRAFT_66778	Uncharacterized protein	0.177988	0.551894	0.177893	0.440558
N4XI72	COCC4DRAFT_170357	Uncharacterized protein	0.332867	-0.164304	0.00190167	0.440433
N4XGB2	COCC4DRAFT_140682	RRM domain-containing protein	0.477586	0.063911	0.006588	0.438673
N4XGU1	COCC4DRAFT_72847	Uncharacterized protein	0.0464374	0.230728	0.0093206	0.438558
N4WLH2	COCC4DRAFT_151350	Csm1 domain-containing protein	0.0032922	0.439444	0.00327218	0.438403
N4XMM1	COCC4DRAFT_135830	UBC core domain-containing protein	6.92975e-05	0.384199	0.000260525	0.437536
N4XNK6	COCC4DRAFT_39113	1,4-alpha-glucan-branching enzyme	0.298832	0.0632272	0.000735802	0.4371
N4WIX6	COCC4DRAFT_65668	SGNH_hydro domain-containing protein	0.714799	-0.0489421	0.012073	0.436344
N4WS13	COCC4DRAFT_73563	DNA polymerase alpha subunit B	0.707208	0.0279241	0.00039082	0.435827
N4XHX5	COCC4DRAFT_139830	Uncharacterized protein	0.0123041	0.27742	0.00297895	0.435764
N4WP70	COCC4DRAFT_148578	Uncharacterized protein	0.0480038	0.163578	0.000590991	0.435744
N4XKN7	COCC4DRAFT_159557	Uncharacterized protein	0.139519	0.235912	0.000177289	0.435275
N4X0A2	COCC4DRAFT_193769	Multiprotein-bridging factor 1	0.496547	0.0826359	0.00194939	0.435253
N4XMY2	COCC4DRAFT_70317	WD_REPEATS_REGION domain-containing protein	0.787493	0.045887	0.0221023	0.434649
N4WKA9	COCC4DRAFT_28181	Dolichol-phosphate mannosyltransferase subunit 1	0.0705367	0.209155	0.00243711	0.433385
N4XMP8	COCC4DRAFT_190759	NmrA domain-containing protein	0.394087	-0.19594	0.010744	0.433142
N4X4V1	COCC4DRAFT_162379	CID domain-containing protein	0.0869704	0.165939	0.000872176	0.432716
N4XGR8	COCC4DRAFT_131705	Uncharacterized protein	0.0010678	0.386879	7.75198e-06	0.432437
N4WVY4	COCC4DRAFT_61319	Uncharacterized protein	0.0251722	0.296296	0.0107951	0.432133
N4XRM8	COCC4DRAFT_164256	C2H2-type domain-containing protein	0.0109886	0.731876	0.18188	0.431786
N4X8D4	COCC4DRAFT_75158	Asparaginyl-tRNA synthetase	0.00209895	0.361809	0.00045791	0.43146
N4WRH2	COCC4DRAFT_143738	SET domain-containing protein	0.00080926	0.622899	0.00719751	0.431343
N4X4T1	COCC4DRAFT_173331	PKS_ER domain-containing protein	0.727077	0.0801167	0.0060717	0.430556
N4WER4	COCC4DRAFT_35132	Uncharacterized protein	0.0044193	0.392208	0.00219557	0.429855
N4X6N3	COCC4DRAFT_86760	Uncharacterized protein (Fragment)	0.114271	-0.230422	0.0047134	0.429545
N4WW97	COCC4DRAFT_50904	60S ribosome subunit biogenesis protein NIP7	0.00104537	0.510529	0.00331937	0.429309
N4X2W6	COCC4DRAFT_80920	Peptidyl-prolyl cis-trans isomerase	0.000107683	0.338423	1.84947e-06	0.42846
N4X4C2	COCC4DRAFT_130331	H/ACA ribonucleoprotein complex subunit NOP10	0.0153464	0.365818	0.00231819	0.428247
N4X0K5	COCC4DRAFT_202811	1-phosphatidylinositol 4-kinase	0.275892	0.103414	0.0013601	0.428227
N4WIH6	COCC4DRAFT_179449	Uncharacterized protein	0.0279416	0.127348	0.0005475	0.428136
N4XZM1	COCC4DRAFT_67579	Glycoside hydrolase family 61 protein	0.00101691	-1.28586	0.130966	0.428063
N4XKA5	COCC4DRAFT_32030	BUD22 domain-containing protein	0.325804	0.144219	0.000360667	0.427822
N4XJ83	COCC4DRAFT_138719	Uncharacterized protein	0.0210136	0.522883	0.0218912	0.427229
N4Y119	COCC4DRAFT_184690	WD_REPEATS_REGION domain-containing protein	0.0572844	0.200987	0.00352366	0.427052
N4X4P8	COCC4DRAFT_62721	N-acetylglucosaminylphosphatidylinositol deacetylase	0.0453528	0.41049	0.017766	0.426466
N4XN55	COCC4DRAFT_38517	t-SNARE coiled-coil homology domain-containing protein	0.0872778	0.087081	2.19792e-05	0.425934
N4X126	COCC4DRAFT_75900	Pre-mRNA-splicing factor 38	0.0175455	-0.274547	0.00620156	0.425599
N4XZK0	COCC4DRAFT_183405	Kinesin-like protein	8.03575e-05	0.198287	0.000255448	0.425409
N4X823	COCC4DRAFT_23829	ACPS domain-containing protein	0.0715249	0.147182	0.000475609	0.424783
N4X022	COCC4DRAFT_176377	Pro-apoptotic serine protease NMA111	0.000763624	0.318136	8.00539e-05	0.424731
N4XHZ9	COCC4DRAFT_59631	Uncharacterized protein	0.0300052	0.216969	0.000126644	0.42464
N4XTD5	COCC4DRAFT_129354	Uncharacterized protein	0.0107444	0.30719	0.00112931	0.422379
N4XPC7	COCC4DRAFT_189705	IPPc domain-containing protein	0.909246	-0.0153575	0.0119251	0.422287
N4XFQ1	COCC4DRAFT_58274	Telomere_reg-2 domain-containing protein	0.113193	0.275487	0.0119629	0.422063
N4X104	COCC4DRAFT_134361	Velvet domain-containing protein	0.342412	0.126576	0.00632638	0.421867
N4X085	COCC4DRAFT_196161	Uncharacterized protein	0.710715	0.0560088	0.00391834	0.421669
N4WXZ5	COCC4DRAFT_153851	Protein kinase domain-containing protein	0.00052013	0.2514	3.04093e-05	0.421537
N4XNY9	COCC4DRAFT_57890	3-phytase	0.00416377	-0.761395	0.129648	0.421531
N4XAP0	COCC4DRAFT_68414	t-SNARE coiled-coil homology domain-containing protein	0.00566171	0.328295	0.00290855	0.421435
N4XUR5	COCC4DRAFT_37569	Pre-mRNA-splicing factor SYF2	0.81599	0.0232315	2.71875e-05	0.420666
N4XAR8	COCC4DRAFT_202330	Ribosomal RNA-processing protein 8	0.00629917	0.404903	0.000247967	0.42062
N4XDL5	COCC4DRAFT_196952	Uncharacterized protein	0.129579	-0.0690727	0.000188762	0.419968
N4WTL1	COCC4DRAFT_42326	Uncharacterized protein	0.0766982	0.260398	0.0375926	0.419737
N4XM09	COCC4DRAFT_79491	Nbl1_Borealin_N domain-containing protein	0.0166336	0.267512	0.0058297	0.419364
N4WK11	COCC4DRAFT_205792	CTP_transf_like domain-containing protein	0.0309626	0.197751	7.51078e-05	0.419141
N4XSH7	COCC4DRAFT_130395	Uncharacterized protein	0.036769	0.285696	0.00419616	0.418768
N4XQR0	COCC4DRAFT_161192	Uncharacterized protein	1.55259e-05	0.376258	8.7273e-06	0.418346
N4XAG0	COCC4DRAFT_47890	Uncharacterized protein	0.0100066	0.260636	0.00165228	0.417706
N4WRC5	COCC4DRAFT_175675	Eukaryotic translation initiation factor 5A	0.244723	0.313114	0.0525145	0.417615
N4XV59	COCC4DRAFT_29991	Ribosomal_L18e/L15P domain-containing protein	0.014969	0.166368	0.000565038	0.417065
N4XSC0	COCC4DRAFT_126504	Uncharacterized protein	0.622009	0.573146	0.00911309	0.41683
N4XAT1	COCC4DRAFT_63789	Uncharacterized protein	0.00718698	0.364375	0.00128393	0.416623
N4X3R3	COCC4DRAFT_204526	Uncharacterized protein	0.00119488	0.512403	0.00839138	0.416026
N4WZU1	COCC4DRAFT_31537	ATPase synthesis protein 25	0.424582	-1.9453	0.128292	0.415429
N4X672	COCC4DRAFT_202828	Protein YIP	0.113582	0.283297	0.0236496	0.415117
N4WPH6	COCC4DRAFT_83865	Tyrosinase	0.511459	0.365875	0.113006	0.415047
N4XHZ7	COCC4DRAFT_197187	Uncharacterized protein	0.000889148	0.492514	0.0054423	0.414675
N4WY99	COCC4DRAFT_148729	Uncharacterized protein	0.0020516	0.45475	0.0107172	0.414546
N4X0I7	COCC4DRAFT_35143	GGACT domain-containing protein	0.281317	0.141503	0.00153033	0.413649
N4WLP2	COCC4DRAFT_179315	Uncharacterized protein	0.0129127	0.322773	0.00143438	0.413453
N4XIV6	COCC4DRAFT_69176	Tubulin beta chain	0.000258563	0.724029	0.025405	0.412942
N4WTG0	COCC4DRAFT_99867	Uncharacterized protein (Fragment)	0.0317562	0.208208	0.00182146	0.412171
N4XAS0	COCC4DRAFT_172246	PP28 domain-containing protein	0.239141	0.0951591	0.000404263	0.411959
N4WKT4	COCC4DRAFT_207119	Uncharacterized protein	0.558381	0.125317	0.0120448	0.411882
N4X967	COCC4DRAFT_130743	Uncharacterized protein	0.0297135	-0.800899	0.0102634	0.411429
N4XD15	COCC4DRAFT_55561	Uncharacterized protein	0.903046	0.120787	0.60923	0.411121
N4X434	COCC4DRAFT_53093	Protein kinase domain-containing protein	0.242241	0.197572	0.00257233	0.408323
N4X8X9	COCC4DRAFT_20186	Uncharacterized protein	0.0138136	0.159533	0.000170523	0.407773
N4X4M6	COCC4DRAFT_192467	Transcription elongation factor SPT4	0.0129526	0.339325	0.0074341	0.407772
N4XQP8	COCC4DRAFT_47860	Uncharacterized protein	0.0011234	0.482311	0.0011474	0.407462
N4X9E4	COCC4DRAFT_60927	Homoserine dehydrogenase	0.135374	-0.198349	0.0035559	0.407059
N4XCR3	COCC4DRAFT_122804	Glycosyltransferase family 34 protein	0.0462971	0.213078	0.00152335	0.407043
N4WMD5	COCC4DRAFT_205954	Uncharacterized protein	0.00127685	0.222258	1.75718e-05	0.40702
N4WZG6	COCC4DRAFT_197321	Uncharacterized protein	0.992005	-0.00147057	0.000815628	0.406474
N4X2Y7	COCC4DRAFT_52113	Asparagine synthase (glutamine-hydrolyzing)	0.0916891	0.152424	0.000134201	0.40434
N4XF75	COCC4DRAFT_32255	Uncharacterized protein	0.0711575	0.183416	1.90394e-05	0.403752
N4XJI7	COCC4DRAFT_133834	Uncharacterized protein	0.00109315	0.372779	0.00193503	0.403077
N4XT10	COCC4DRAFT_69926	Protein kinase domain-containing protein	0.0194585	0.624717	0.110468	0.402927
N4XAK0	COCC4DRAFT_20549	DDHD domain-containing protein	0.0706144	0.367667	0.00123772	0.402777
N4X115	COCC4DRAFT_192489	Importin N-terminal domain-containing protein	0.0172758	0.346143	0.00122796	0.402368
N4XI81	COCC4DRAFT_49616	Uncharacterized protein	0.130503	0.238181	0.00249552	0.402256
N4X731	COCC4DRAFT_188652	Adenosylhomocysteinase	0.000129424	0.407825	0.000263585	0.402005
N4WZ39	COCC4DRAFT_32363	V-type proton ATPase proteolipid subunit	0.0576974	0.523041	0.181365	0.401893
N4X8S3	COCC4DRAFT_37820	Uncharacterized protein	0.961427	-0.0186858	0.313588	0.401323
N4XPW7	COCC4DRAFT_190115	E3 ubiquitin protein ligase	0.669014	-0.0279284	0.000736328	0.401081
N4XHH7	COCC4DRAFT_167702	Uncharacterized protein	0.023033	0.181355	0.000581188	0.401075
N4X1C2	COCC4DRAFT_83316	Ribosomal_S17_N domain-containing protein	0.0033159	0.463334	0.00361715	0.401068
N4XHT7	COCC4DRAFT_39970	Uncharacterized protein	0.0475686	0.344049	0.0206766	0.401014
N4X3C2	COCC4DRAFT_28132	Uncharacterized protein	0.00364334	0.32262	0.000303983	0.400963
N4XAX9	COCC4DRAFT_68483	t-SNARE coiled-coil homology domain-containing protein	0.019101	0.536196	7.40239e-05	0.40094
N4XTJ3	COCC4DRAFT_184886	Palmitoyltransferase	0.0121118	0.518427	0.0208074	0.400826
N4WK68	COCC4DRAFT_34269	Metallophos domain-containing protein	0.290387	0.127341	0.0012846	0.400204
N4WVU9	COCC4DRAFT_139357	Uncharacterized protein	0.00317383	0.196492	2.86383e-05	0.399805
N4XP50	COCC4DRAFT_20961	Uncharacterized protein	0.515375	-0.0605941	0.00341111	0.399734
N4XP52	COCC4DRAFT_48276	Glycoside hydrolase family 35 protein	0.0154824	0.303028	0.000976861	0.398898
N4XEU5	COCC4DRAFT_72170	Uncharacterized protein	0.144515	0.194081	0.0138499	0.398416
N4X3Q2	COCC4DRAFT_207309	Uncharacterized protein	0.699724	-0.0774341	0.000320512	0.398236
N4XP55	COCC4DRAFT_30686	Aldo_ket_red domain-containing protein	0.0888011	-0.296344	0.123802	0.398099
N4X5S3	COCC4DRAFT_202548	Uncharacterized protein	0.00643537	0.737012	0.234348	0.398011
N4XZT5	COCC4DRAFT_183733	Hemerythrin domain-containing protein	0.034754	0.246951	0.00136011	0.397971
N4WY93	COCC4DRAFT_140838	UBR-type domain-containing protein	0.121487	0.261719	0.0070017	0.397081
N4WSA6	COCC4DRAFT_202256	Galactose-1-phosphate uridylyltransferase	0.070367	0.506106	0.0129742	0.39666
N4XQH8	COCC4DRAFT_57290	Peptidyl-prolyl cis-trans isomerase	0.458606	0.121702	0.0318846	0.39663
N4WFQ7	COCC4DRAFT_181773	Uncharacterized protein	2.87914e-05	0.652815	0.00353619	0.396447
N4XWV1	COCC4DRAFT_184816	Uncharacterized protein	0.033018	0.26641	0.00435467	0.396377
N4XNC1	COCC4DRAFT_192518	Nudix hydrolase domain-containing protein	0.00388557	0.445335	0.000732744	0.396277
N4XHN8	COCC4DRAFT_81612	Polynucleotide adenylyltransferase	0.196418	-0.172228	0.0125231	0.396257
N4XM45	MET3	Sulfate adenylyltransferase	0.286346	-0.17328	0.0299006	0.39592
N4XHA3	COCC4DRAFT_140650	DNL-type domain-containing protein	0.00935386	0.35796	0.000180883	0.3955
N4XA16	COCC4DRAFT_74626	Associated with spindles and kinetochores protein 1	0.130654	0.131617	0.00037709	0.39487
N4WM70	COCC4DRAFT_177382	Uncharacterized protein	0.173064	0.187279	0.0073332	0.394814
N4XR70	COCC4DRAFT_38348	Uncharacterized protein	0.389631	0.198864	0.00754904	0.394392
N4WUW2	COCC4DRAFT_179912	Dynein light chain	0.00837874	0.384084	0.00311051	0.39422
N4X8I8	COCC4DRAFT_147424	Uncharacterized protein	0.260367	0.343052	0.0680469	0.393991
N4X464	COCC4DRAFT_193933	Amidohydro-rel domain-containing protein	0.976061	0.0031724	6.30832e-05	0.393088
N4XL76	COCC4DRAFT_133171	Uncharacterized protein	0.0900458	0.387517	0.0431611	0.392882
N4X6L9	COCC4DRAFT_37369	Uncharacterized protein	0.0640234	0.205122	0.00402269	0.392469
N4XJ94	COCC4DRAFT_31321	Uncharacterized protein	0.0225111	0.328253	3.65764e-05	0.392108
N4XKY8	COCC4DRAFT_135959	UBX domain-containing protein	0.0455622	0.186611	0.000206552	0.391869
N4XTQ7	COCC4DRAFT_187972	Uncharacterized protein (Fragment)	0.00308222	0.357707	0.00183455	0.391686
N4XQ04	COCC4DRAFT_55395	Protein BCP1	0.00495403	0.4645	0.017672	0.391665
N4WPZ7	COCC4DRAFT_43363	Protein SSH4	0.199054	0.148699	0.00748954	0.391379
N4X074	COCC4DRAFT_138747	DNA repair protein rad9	0.596299	0.133934	0.034711	0.390754
N4X8C3	COCC4DRAFT_197126	RRM domain-containing protein	0.846616	0.0234518	2.23725e-05	0.390658
N4WVX1	COCC4DRAFT_199069	Nucleolar protein 9	0.113457	0.161199	0.00124025	0.390641
N4X8U2	COCC4DRAFT_176818	Ribonuclease Z	0.00529043	-0.536429	0.00954843	0.390158
N4XAU6	COCC4DRAFT_142056	Epimerase domain-containing protein	0.0211499	-0.390006	0.000397194	0.38944
N4X587	COCC4DRAFT_142567	Uncharacterized protein	0.917196	-0.0116262	0.00881647	0.389252
N4XN38	COCC4DRAFT_80152	Glycoside hydrolase family 43 protein	0.954014	-0.0132322	0.0123094	0.389079
N4XTU0	COCC4DRAFT_129155	Kinesin motor domain-containing protein	0.616911	0.0879788	0.0270426	0.388855
N4X8N1	COCC4DRAFT_52139	ABC1 domain-containing protein	0.0274535	0.487514	0.0160526	0.388496
N4WUJ0	COCC4DRAFT_180081	Mitochondrial inner membrane protease subunit	0.468467	2.47043	0.914465	0.388276
N4XF15	COCC4DRAFT_58925	Cupin_2 domain-containing protein	0.766177	0.078793	0.0365531	0.387747
N4XDR1	COCC4DRAFT_184531	Uncharacterized protein	0.243519	0.15562	0.0037704	0.387661
N4XI73	COCC4DRAFT_130190	Uncharacterized protein	0.000160879	0.372117	0.000529255	0.387599
N4XD13	COCC4DRAFT_30261	Uncharacterized protein	0.0013297	0.466753	0.0106944	0.387536
N4XJU7	COCC4DRAFT_161662	Uncharacterized protein	0.623315	-0.0382686	0.000286455	0.387081
N4XNZ8	COCC4DRAFT_35297	Assimilatory sulfite reductase (NADPH)	0.896605	-0.0165591	0.0266839	0.386842
N4X681	COCC4DRAFT_24485	DUF1929 domain-containing protein	0.497101	0.199918	0.133789	0.38684
N4X2C1	COCC4DRAFT_60119	Uncharacterized protein	0.114281	0.0833068	6.71519e-05	0.38675
N4XEE8	COCC4DRAFT_158799	acidPPc domain-containing protein	0.01074	0.193732	4.67648e-05	0.386187
N4XRM4	COCC4DRAFT_131966	Protein OS-9 homolog	0.190136	0.139418	7.25266e-05	0.386159
N4XEP2	COCC4DRAFT_32155	4a-hydroxytetrahydrobiopterin dehydratase	0.349591	0.455179	0.262776	0.386013
N4WU53	COCC4DRAFT_152569	Protein kinase domain-containing protein	0.0369302	0.2256	0.00031501	0.385857
N4XJL1	COCC4DRAFT_129268	Uncharacterized protein	0.000233812	0.441683	0.00223222	0.38547
N4WL03	COCC4DRAFT_204805	Glycosyltransferase family 62 protein	0.933893	-0.00861883	0.00545093	0.384679
N4XSX3	COCC4DRAFT_189886	Uncharacterized protein	0.177494	0.1438	0.000609187	0.38435
N4XR37	COCC4DRAFT_67982	BZIP domain-containing protein	0.116766	0.413028	0.132356	0.383801
N4XCN1	COCC4DRAFT_72802	Response regulatory domain-containing protein	0.00438244	0.37536	0.00353848	0.383731
N4XDT8	COCC4DRAFT_81684	Uncharacterized protein	0.00217764	0.406131	5.53339e-05	0.383689
N4XKJ1	COCC4DRAFT_186453	Uncharacterized protein	0.00672846	0.330762	0.00150753	0.383547
N4X9Y0	COCC4DRAFT_175771	Uncharacterized protein	0.00227075	0.322611	0.00101349	0.383456
N4XGP0	COCC4DRAFT_55572	Ubiquitin carboxyl-terminal hydrolase	0.00219649	0.221893	0.000272297	0.383423
N4X7H9	COCC4DRAFT_82007	Transmembrane 9 superfamily member	0.62585	-0.0388474	4.3264e-05	0.382865
N4XCD3	COCC4DRAFT_67625	Uncharacterized protein	0.314419	0.162382	0.028951	0.382715
N4WIP9	COCC4DRAFT_66752	C2H2-type domain-containing protein	0.925678	0.00656843	0.000304728	0.382701
N4XQ03	COCC4DRAFT_30289	IU_nuc_hydro domain-containing protein	0.13941	-0.155201	0.00294278	0.3824
N4XXH9	COCC4DRAFT_29778	Uncharacterized protein	0.168723	-0.348321	0.00576814	0.382054
N4XUN9	COCC4DRAFT_185738	S4 RNA-binding domain-containing protein	0.0813387	0.451267	0.0638205	0.382009
N4XC70	COCC4DRAFT_200956	Uncharacterized protein	0.0997409	0.244923	0.00581105	0.38155
N4XA11	MEF1	Elongation factor G, mitochondrial	0.535276	0.0460243	0.00180284	0.381522
N4X4H9	COCC4DRAFT_177361	TLDc domain-containing protein	0.267466	0.138119	0.000694701	0.381414
N4XB90	COCC4DRAFT_33384	Derlin	0.0226974	0.157536	5.03445e-05	0.381325
N4XXZ2	COCC4DRAFT_125185	Uncharacterized protein	0.0108856	0.355543	0.000384319	0.380956
N4XZ96	COCC4DRAFT_183252	Aldedh domain-containing protein	0.0041749	-0.573602	0.0598246	0.380709
N4WY19	COCC4DRAFT_81926	2-dehydropantoate 2-reductase	0.49711	-0.165152	0.150618	0.380682
N4WWC8	COCC4DRAFT_34404	Uncharacterized protein	0.00960314	0.924887	0.138384	0.380415
N4XWQ5	COCC4DRAFT_127371	Uncharacterized protein	0.719598	0.0518084	0.000611112	0.380241
N4X602	COCC4DRAFT_202707	Uncharacterized protein	0.000152268	0.300544	0.000561375	0.38002
N4WJY9	COCC4DRAFT_152902	Uncharacterized protein	0.173386	0.100748	0.00314547	0.379905
N4XEW3	COCC4DRAFT_32173	Protein HGH1 homolog	0.0921723	0.320369	0.00154173	0.379797
N4WWB2	COCC4DRAFT_72644	Arf-GAP domain-containing protein	0.147717	0.0967464	0.000254105	0.379393
N4X7F0	COCC4DRAFT_53224	Inorganic diphosphatase	0.620621	-0.0485229	5.4491e-05	0.379241
N4XTM5	COCC4DRAFT_57252	Uncharacterized protein	0.000262326	0.433642	0.00266347	0.379152
N4WTB6	COCC4DRAFT_174849	Sec8_exocyst domain-containing protein	0.0054184	0.282602	0.00110129	0.378914
N4WYZ8	COCC4DRAFT_66289	Uncharacterized protein	0.19037	0.15824	0.0123734	0.378697
N4WJG1	COCC4DRAFT_208038	Uncharacterized protein	0.238778	0.127274	0.00422724	0.377382
N4X9A5	COCC4DRAFT_62909	Uncharacterized protein	0.0138966	0.524986	0.0601277	0.376958
N4X5I2	COCC4DRAFT_176329	Uncharacterized protein	0.0778582	0.168889	0.00389147	0.376699
N4WFS8	COCC4DRAFT_66769	MIF4G domain-containing protein	0.000734406	0.309228	0.000195599	0.376689
N4WTX8	COCC4DRAFT_201167	Uncharacterized protein	0.058631	0.150776	0.00131702	0.376478
N4X1E6	COCC4DRAFT_202367	GPI ethanolamine phosphate transferase 1	0.436505	0.100107	5.04763e-05	0.376261
N4XTW3	COCC4DRAFT_185207	Anaphase-promoting complex subunit 5	0.0632776	0.187729	0.000169244	0.376151
N4XVX4	COCC4DRAFT_126810	Protein kinase domain-containing protein	0.016952	0.532873	0.000235247	0.375812
N4XAZ7	COCC4DRAFT_175532	Uncharacterized protein	0.00061536	0.209418	3.82829e-05	0.374985
N4X4Z5	COCC4DRAFT_79220	Uncharacterized protein	0.168192	-0.124769	1.55398e-05	0.374674
N4XWI4	COCC4DRAFT_183845	Succinate dehydrogenase assembly factor 4, mitochondrial	0.0250965	0.5689	0.094942	0.374599
N4X813	PAN2	PAN2-PAN3 deadenylation complex catalytic subunit PAN2	0.0390825	0.0963345	8.4571e-06	0.373233
N4XYN1	COCC4DRAFT_182788	Uncharacterized protein	0.0598081	0.164477	0.000282883	0.373202
N4XAG2	COCC4DRAFT_52427	Uncharacterized protein	0.0428858	0.48278	0.0757189	0.372709
N4XD69	COCC4DRAFT_140004	Uncharacterized protein	0.0305465	0.129644	0.00066062	0.372656
N4WTE3	COCC4DRAFT_153029	Uncharacterized protein	0.0347529	5.86587	0.910644	0.372466
N4XFV0	LIA1	Deoxyhypusine hydroxylase	0.030557	0.147151	0.000133189	0.372364
N4XR49	COCC4DRAFT_46689	Uncharacterized protein	0.000200766	0.329326	2.74923e-05	0.372238
N4XDH1	COCC4DRAFT_55682	DUF2470 domain-containing protein	0.72757	-0.0903144	0.0116178	0.371806
N4WHJ0	COCC4DRAFT_54853	Uncharacterized protein	0.121168	-0.147779	0.00922527	0.371627
N4WZ33	COCC4DRAFT_80883	Protein kinase domain-containing protein	0.00100996	0.216216	0.0100105	0.371187
N4XLQ9	COCC4DRAFT_133098	Protein kinase domain-containing protein	0.021339	0.206139	0.000586197	0.370943
N4XQR6	COCC4DRAFT_184335	Fe-S_biosyn domain-containing protein	0.131619	0.183105	0.0239217	0.370374
N4XK87	COCC4DRAFT_168440	Citrulline--aspartate ligase	0.151134	0.184368	0.00862381	0.370163
N4XNA6	COCC4DRAFT_133905	Uncharacterized protein	0.0492875	0.445436	0.00512632	0.369779
N4WTJ1	COCC4DRAFT_34813	Uncharacterized protein	0.246642	0.213443	0.0421791	0.369299
N4WKL9	COCC4DRAFT_34213	Septin-type G domain-containing protein	0.00783741	0.302331	2.15906e-06	0.369266
N4XF02	COCC4DRAFT_199452	Component of oligomeric Golgi complex 3	0.000563102	0.243708	0.000244437	0.368684
N4WJ63	COCC4DRAFT_208411	SEC7 domain-containing protein	0.00242748	0.27132	0.000199914	0.36861
N4XE40	COCC4DRAFT_59459	Carbohydrate esterase family 4 protein	0.622323	0.366968	0.23195	0.368595
N4X9E6	COCC4DRAFT_184822	RING-type domain-containing protein	0.301262	0.150285	0.00662664	0.368188
N4WK87	COCC4DRAFT_149701	Uncharacterized protein	0.00501556	0.639728	0.0119066	0.368112
N4WTB7	COCC4DRAFT_73463	Tr-type G domain-containing protein	0.0361631	0.174955	5.0237e-05	0.36788
N4XPM5	COCC4DRAFT_133194	Uncharacterized protein	0.0462213	0.279739	0.000156174	0.367836
N4XAT7	ERB1	Ribosome biogenesis protein ERB1	0.0633332	0.419779	0.0217666	0.367765
N4WV07	COCC4DRAFT_172899	WD_REPEATS_REGION domain-containing protein	0.645906	0.0779915	0.00176971	0.36771
N4WVC7	COCC4DRAFT_173159	Uncharacterized protein	0.0246763	0.17164	0.000227042	0.367638
N4X5U0	COCC4DRAFT_199667	Uncharacterized protein	0.915907	0.0105505	0.00121022	0.367638
N4WW78	COCC4DRAFT_54873	Uncharacterized protein	0.116106	0.103148	0.00304362	0.367546
N4XQZ1	COCC4DRAFT_163578	Carboxypeptidase Y receptor	0.00300928	0.350024	0.000100147	0.367525
N4WQX2	COCC4DRAFT_174137	Uncharacterized protein	0.17043	0.113371	0.000145915	0.367339
N4XKJ3	COCC4DRAFT_191566	C3H1-type domain-containing protein	0.415557	0.0940285	0.00574725	0.366941
N4X632	COCC4DRAFT_178349	Uncharacterized protein	0.713583	-0.122514	0.169218	0.366837
N4XR57	COCC4DRAFT_46694	N-acetyltransferase domain-containing protein	0.390215	0.181731	0.00626099	0.366439
N4WSG8	COCC4DRAFT_42945	zf-Tim10_DDP domain-containing protein	0.0123104	0.526619	0.0530741	0.366422
N4XLX7	cprA	NADPH--cytochrome P450 reductase	0.0837545	0.243073	1.98159e-06	0.366291
N4XLD3	LSM3	U6 snRNA-associated Sm-like protein LSm3	0.396895	0.247354	0.0784081	0.36582
N4WTA2	COCC4DRAFT_174801	Non-specific serine/threonine protein kinase	0.0363688	0.162461	6.86913e-06	0.364626
N4WP84	COCC4DRAFT_148559	Uncharacterized protein	0.104345	0.1555	0.000854697	0.364363
N4X8A7	COCC4DRAFT_63126	Uncharacterized protein	0.00221623	0.289403	3.48286e-05	0.36435
N4WSG7	COCC4DRAFT_73705	Uncharacterized protein	0.779208	0.0514126	0.0269106	0.364019
N4WMF9	COCC4DRAFT_52978	Protein kinase domain-containing protein	0.703618	0.0167594	0.00248495	0.363998
N4XTH8	COCC4DRAFT_184838	Uncharacterized protein	0.00224736	0.431157	0.000850587	0.363663
N4XH19	COCC4DRAFT_71521	RNA_pol_L_2 domain-containing protein	0.51083	0.179427	0.043021	0.363606
N4XD52	COCC4DRAFT_198298	Sulfhydryl oxidase	0.641287	-0.054821	0.0190571	0.363545
N4XR52	COCC4DRAFT_132344	Uncharacterized protein	0.0303226	-0.230115	0.000287592	0.362617
N4WW76	COCC4DRAFT_141885	CLP1_P domain-containing protein	0.0132735	-6.81949	0.0525502	0.362271
N4XE00	COCC4DRAFT_49403	Uncharacterized protein	0.0232657	0.3972	0.00107583	0.362188
N4XFA8	COCC4DRAFT_192004	PH domain-containing protein	0.00040118	0.176565	7.71182e-05	0.362131
N4X0Z3	COCC4DRAFT_133787	Uncharacterized protein	0.0862271	0.192124	0.000979654	0.361944
N4X897	COCC4DRAFT_75129	FHA domain-containing protein	0.676012	0.0299802	0.00181417	0.361605
N4WMS4	COCC4DRAFT_205237	ENTH domain-containing protein	0.17355	0.109424	0.000564324	0.361595
N4XBD2	COCC4DRAFT_57675	Uncharacterized protein	0.00193125	0.358458	0.0053706	0.361355
N4XMT6	COCC4DRAFT_31003	Uncharacterized protein	0.100479	0.19205	0.00649251	0.360752
N4X4R0	COCC4DRAFT_69683	Spindle pole body component	0.0158051	0.23097	0.0225739	0.360646
N4XF22	COCC4DRAFT_132959	Uncharacterized protein	0.490892	0.0462418	0.000195148	0.360297
N4XL06	COCC4DRAFT_159908	Uncharacterized protein	0.0227987	0.27924	0.000726166	0.360181
N4WN75	COCC4DRAFT_52913	Sidoreflexin	0.727164	0.0193629	0.00107945	0.360181
N4X3P4	COCC4DRAFT_131627	Rhodanese domain-containing protein	0.89548	0.00874805	0.0012159	0.359653
N4XNW7	COCC4DRAFT_134344	DUF2012 domain-containing protein	0.00963394	0.203821	2.68659e-05	0.359547
N4XUC7	COCC4DRAFT_129138	Ribosomal protein	0.000258968	0.528673	0.00909853	0.359406
N4XCX4	COCC4DRAFT_46500	AMP-binding domain-containing protein	0.79937	-0.0327315	0.168957	0.359203
N4X6M4	COCC4DRAFT_202080	Uncharacterized protein	0.00480138	0.314311	0.000375167	0.358896
N4XDV7	COCC4DRAFT_185427	Carboxylic ester hydrolase	0.301946	-0.409129	0.108461	0.358729
N4WU80	COCC4DRAFT_152293	Uncharacterized protein	0.0205527	-0.758699	0.0266621	0.358198
N4X1I2	COCC4DRAFT_133788	Uncharacterized protein	0.186629	0.232832	0.0034538	0.358019
N4WK88	COCC4DRAFT_180493	Uncharacterized protein	0.501888	0.110478	0.00166564	0.356837
N4XAG6	COCC4DRAFT_33526	KRE9 domain-containing protein	0.0692465	0.32681	0.0591054	0.356155
N4X6L7	COCC4DRAFT_80129	Uncharacterized protein	0.00235911	0.334517	0.000843726	0.354899
N4XCV3	COCC4DRAFT_127442	Protein kinase domain-containing protein	0.0275927	0.300131	0.000290575	0.354877
N4XJF0	COCC4DRAFT_88480	Uncharacterized protein (Fragment)	0.0181475	0.304724	0.00092178	0.353523
N4XP33	COCC4DRAFT_155979	TRP_N domain-containing protein	0.213345	0.158895	0.00296703	0.353458
N4WI64	COCC4DRAFT_206900	PCI domain-containing protein	0.0241429	0.427093	0.00703168	0.353214
N4WT30	COCC4DRAFT_142328	Carbon catabolite repressor protein 4	0.00992333	0.23737	0.00894924	0.353156
N4X6P1	COCC4DRAFT_42831	Thymidylate synthase	0.434863	-0.021575	4.07761e-05	0.352971
N4WW94	COCC4DRAFT_142346	CRAL-TRIO domain-containing protein	0.00710831	0.345434	9.94693e-06	0.352682
N4X5J0	COCC4DRAFT_51581	Nucleolar protein 58	0.070222	0.238734	0.00225773	0.352585
N4XPH6	COCC4DRAFT_58099	Uncharacterized protein	0.16652	0.381897	0.119545	0.352227
N4WQ80	COCC4DRAFT_42694	Uncharacterized protein	0.113321	0.128789	0.000155936	0.351687
N4WJ05	COCC4DRAFT_150687	TSPc domain-containing protein	0.0316009	0.489461	0.00555063	0.351654
N4XJM6	COCC4DRAFT_60391	Protein transport protein SEC31	0.00275695	0.231947	0.000107768	0.351101
N4WIN6	COCC4DRAFT_75986	Protein kinase domain-containing protein	0.00139278	0.369298	0.00618286	0.350492
N4XA99	COCC4DRAFT_78798	ATP citrate synthase	0.0558583	0.159451	0.000788534	0.35002
N4XAQ2	COCC4DRAFT_188484	Non-specific serine/threonine protein kinase	0.0290967	0.27511	0.00968404	0.349816
N4XC25	COCC4DRAFT_50097	TPR_REGION domain-containing protein	0.0186702	0.266879	0.000469734	0.349613
N4WYR5	COCC4DRAFT_153165	Uncharacterized protein	0.0167045	0.242941	0.0066008	0.3495
N4XS32	COCC4DRAFT_159551	DUF4604 domain-containing protein	0.417763	-1.90056	0.10766	0.348979
N4WKG4	COCC4DRAFT_54142	SPX domain-containing protein	0.0606015	0.392356	0.0418049	0.34876
N4XET7	COCC4DRAFT_155661	Asparagine-linked glycosylation protein 2	0.146315	0.111209	0.00125307	0.348657
N4XE67	COCC4DRAFT_33096	Uncharacterized protein	0.00942529	0.212674	0.000503672	0.348561
N4XDI2	COCC4DRAFT_169849	Coatomer subunit zeta	0.000758421	0.331651	0.000243147	0.34815
N4X971	COCC4DRAFT_130392	Poly(A)-specific ribonuclease	0.0011695	0.317282	0.00132215	0.347893
N4X1B2	COCC4DRAFT_208883	Proton_antipo_M domain-containing protein	0.00750169	0.426226	0.0170508	0.347618
N4X5G9	COCC4DRAFT_176306	Uncharacterized protein	0.0122484	0.166473	0.000174117	0.347428
N4WXX9	COCC4DRAFT_75345	Mannosyltransferase	0.0901873	0.475615	0.0864298	0.347062
N4XWM1	COCC4DRAFT_29441	Uncharacterized protein	0.0454522	0.2355	0.00208503	0.346879
N4WZL4	COCC4DRAFT_44942	L-type lectin-like domain-containing protein	0.00790532	0.207704	8.0459e-05	0.346493
N4XDY2	COCC4DRAFT_46985	Zn(2)-C6 fungal-type domain-containing protein	0.486678	-1.58614	0.0798701	0.346292
N4WM51	COCC4DRAFT_148123	AAA domain-containing protein	0.871577	0.0396385	0.156085	0.346058
N4XRC3	COCC4DRAFT_131758	Complex1_49kDa domain-containing protein	0.000410139	0.449582	0.00339805	0.345703
N4WYF9	COCC4DRAFT_60725	NUC153 domain-containing protein	0.866284	0.0184255	0.0227378	0.345693
N4WV21	COCC4DRAFT_199917	Uncharacterized protein	0.0479096	0.311661	0.000788767	0.34484
N4XVA7	COCC4DRAFT_155793	GPN-loop GTPase 2	0.913908	0.312406	0.905226	0.34473
N4WN49	COCC4DRAFT_147310	Uncharacterized protein	0.406727	0.0526056	0.00261955	0.344541
N4X7N6	COCC4DRAFT_144899	Uncharacterized protein	0.0027377	0.304704	0.00347426	0.344333
N4X1Y4	COCC4DRAFT_153866	Uncharacterized protein	0.590808	0.132024	0.347191	0.343235
N4XI82	COCC4DRAFT_131176	Uncharacterized protein	0.125214	-0.483175	0.194527	0.343225
N4WR00	COCC4DRAFT_146826	Uncharacterized protein	0.800935	0.0434475	0.0895702	0.342877
N4X859	COCC4DRAFT_129925	Uncharacterized protein	0.0501775	0.186294	0.000127351	0.342592
N4XHZ6	COCC4DRAFT_129875	Uncharacterized protein	0.000452746	0.322511	0.000350009	0.342544
N4WNP2	COCC4DRAFT_148896	GRIP domain-containing protein	0.577727	0.07021	0.0067683	0.342452
N4XKT3	COCC4DRAFT_136316	Kinesin-like protein	0.331103	-2.21822	0.0172523	0.342237
N4XPQ1	COCC4DRAFT_130652	Imidazoleglycerol-phosphate dehydratase	0.371558	0.107262	0.000144705	0.342131
N4XCR9	COCC4DRAFT_30219	Uncharacterized protein	0.957733	-0.00825071	0.00392515	0.342064
N4WRV0	COCC4DRAFT_146496	GATA-type domain-containing protein	0.074108	-0.288897	0.0226534	0.34166
N4X8P3	COCC4DRAFT_203663	Protein CASP	0.0899455	0.0949521	0.000950459	0.341432
N4XWN7	CLU1	Clustered mitochondria protein homolog	0.31266	0.0703745	0.000681014	0.341238
N4WS35	AIM41	Altered inheritance of mitochondria protein 41	0.137124	0.130888	0.0108487	0.340792
N4XNK9	COCC4DRAFT_36526	SGL domain-containing protein	0.00657813	-0.359312	0.0177336	0.340322
N4XL47	COCC4DRAFT_167467	Autophagy protein 5	0.361052	0.355672	0.0958442	0.340041
N4XIV5	COCC4DRAFT_50486	Protein kinase domain-containing protein	0.00156349	0.43892	0.00295406	0.339914
N4X6P0	COCC4DRAFT_192271	Uncharacterized protein	0.0153733	0.3167	0.00127082	0.339857
N4WV04	COCC4DRAFT_172887	Uncharacterized protein	0.0497359	0.192336	0.0031375	0.339854
N4WX77	COCC4DRAFT_40567	Uncharacterized protein	0.0263472	0.355376	0.0071052	0.339687
N4X879	COCC4DRAFT_61297	MR_MLE domain-containing protein	0.742742	0.0267835	0.0002887	0.339334
N4XEF5	COCC4DRAFT_29875	6-phosphogluconolactonase	0.906679	0.0080471	0.00551604	0.339016
N4WTS7	COCC4DRAFT_201013	Uncharacterized protein	0.00958548	0.268494	0.0457323	0.338542
N4X002	COCC4DRAFT_28040	MYND-type zinc finger protein samB	0.477168	-0.084806	0.000223804	0.338367
N4WFP4	COCC4DRAFT_208843	Uncharacterized protein	0.119432	-0.294354	0.0165998	0.338192
N4X0G0	COCC4DRAFT_32240	Uncharacterized protein	0.980024	0.00309753	0.00860627	0.337658
N4WV66	COCC4DRAFT_151531	IU_nuc_hydro domain-containing protein	0.0591502	-0.473745	0.201215	0.337425
N4WX37	COCC4DRAFT_40515	Eukaryotic translation initiation factor 3 subunit L	0.000865508	0.412813	0.0029828	0.337201
N4WY36	COCC4DRAFT_41135	TPR_REGION domain-containing protein	0.00120908	0.216583	4.30586e-05	0.337156
N4XN29	COCC4DRAFT_158628	Uncharacterized protein	0.773127	0.0345821	0.0488747	0.336777
N4XQJ3	COCC4DRAFT_46559	40S ribosomal protein S6	0.000192368	0.648619	0.0163462	0.336403
N4X6Q4	COCC4DRAFT_70415	Kinesin-like protein	0.0813026	0.191536	0.000626411	0.335741
N4WW70	COCC4DRAFT_155313	SET domain-containing protein	0.721353	-0.128811	0.207297	0.335653
N4XN35	COCC4DRAFT_131487	Letm1 RBD domain-containing protein	0.401987	0.120651	0.03633	0.335427
N4X320	COCC4DRAFT_52141	Importin N-terminal domain-containing protein	1.36314e-05	0.31994	1.88259e-05	0.335314
N4XCH2	COCC4DRAFT_126902	Uncharacterized protein	0.817922	-0.0298748	0.0033887	0.334725
N4X6C8	COCC4DRAFT_146322	Rab-GAP TBC domain-containing protein	0.79593	-0.0680509	0.0860789	0.334693
N4XZ67	LSM8	U6 snRNA-associated Sm-like protein LSm8	0.741593	0.149441	0.263218	0.334398
N4XAY3	COCC4DRAFT_29907	mRNA-capping enzyme subunit beta	0.659784	0.0709305	0.0257346	0.334201
N4X6T6	COCC4DRAFT_145795	Uncharacterized protein	0.209693	-0.10566	0.00072268	0.333552
N4WYQ6	COCC4DRAFT_64520	Uncharacterized protein	1.19447e-05	0.283377	9.64729e-06	0.333426
N4XUS0	COCC4DRAFT_19552	MI domain-containing protein	0.0114013	0.216323	0.00394337	0.333235
N4XBU3	COCC4DRAFT_156204	Uncharacterized protein	0.000102341	0.350088	0.00077005	0.333127
N4XKQ3	COCC4DRAFT_136435	Isochorismatase domain-containing protein	0.840291	-0.0438671	0.209166	0.333035
N4XRE7	COCC4DRAFT_58610	Nucleolar protein 12	0.0498946	0.237772	0.002185	0.332826
N4X5D9	COCC4DRAFT_22380	Uncharacterized protein	0.498748	0.170999	0.00481366	0.332769
N4XBN3	COCC4DRAFT_46198	Uncharacterized protein	0.614117	-0.0627937	0.0303287	0.332576
N4X051	COCC4DRAFT_147213	Orotidine 5'-phosphate decarboxylase	0.479463	0.067471	0.00239063	0.332052
N4WMU6	COCC4DRAFT_33778	DWNN domain-containing protein (Fragment)	0.000860817	0.17833	0.0078689	0.331959
N4XCQ5	COCC4DRAFT_39486	D-aminoacyl-tRNA deacylase	0.00130595	-0.155195	0.00505801	0.331824
N4WMW7	COCC4DRAFT_146896	Uncharacterized protein	0.00760997	0.204846	2.13012e-05	0.331409
N4WKK9	COCC4DRAFT_28119	Ribosomal_L18e/L15P domain-containing protein	0.0115687	0.512402	0.0583971	0.331388
N4WJD5	COCC4DRAFT_85245	WD_REPEATS_REGION domain-containing protein	0.0566663	0.225032	0.000360756	0.33115
N4XC91	COCC4DRAFT_47441	Pre-mRNA-processing protein 45	0.326756	0.0407314	9.67411e-05	0.33113
N4XB93	COCC4DRAFT_39736	Peroxin-1	0.283865	0.106195	0.00238027	0.33079
N4WZJ2	COCC4DRAFT_176745	Uncharacterized protein	0.000137742	0.378062	0.000141168	0.330656
N4XEW7	COCC4DRAFT_138044	C2H2-type domain-containing protein	0.00468987	0.486539	0.0435176	0.330422
N4X2H9	COCC4DRAFT_51992	Uncharacterized protein	0.0248855	0.159421	0.000841676	0.330395
N4XLF5	COCC4DRAFT_127288	Uncharacterized protein	0.159552	0.257483	0.0188509	0.330291
N4XX68	COCC4DRAFT_56024	Dolichyl-phosphate-mannose--protein mannosyltransferase	0.00298861	0.316017	0.00259724	0.329802
N4XAC0	COCC4DRAFT_142826	Uncharacterized protein	0.170434	0.117114	0.00533589	0.329713
N4XA40	COCC4DRAFT_175871	Septin-type G domain-containing protein	0.00199296	0.338579	1.53288e-05	0.329475
N4XUT6	COCC4DRAFT_126037	TLDc domain-containing protein	0.692427	-0.0460539	0.00299476	0.329275
N4X9K9	COCC4DRAFT_138497	Beta-glucosidase	0.798639	0.0944118	0.209633	0.329225
N4WSL3	COCC4DRAFT_34924	Velvet domain-containing protein	0.515275	0.112958	0.027737	0.329177
N4XR88	COCC4DRAFT_69464	Uncharacterized protein	0.0378387	0.252592	0.00553289	0.328981
N4XBP9	COCC4DRAFT_159327	MFAP1 domain-containing protein	0.22057	-0.15772	0.0094772	0.328687
N4WZD0	COCC4DRAFT_136830	Uncharacterized protein	0.00638472	0.163836	5.82556e-06	0.328613
N4WNJ5	COCC4DRAFT_175819	Probable kinetochore protein SPC24	0.553656	0.0600715	0.0461363	0.328515
N4XWU4	COCC4DRAFT_35763	tRNA(Phe) 7-((3-amino-3-carboxypropyl)-4-demethylwyosine(37)-N(4))-methyltransferase	0.00309649	-0.23794	0.00298961	0.328375
N4XHS6	COCC4DRAFT_129842	Uncharacterized protein	0.0889789	0.171171	0.00163727	0.328072
N4XR30	COCC4DRAFT_129038	Uncharacterized protein	0.0112719	0.312431	0.0359797	0.327907
N4X661	COCC4DRAFT_129645	Inclusion body clearance protein IML2	0.811281	0.0134964	0.00964472	0.327387
N4X7R4	COCC4DRAFT_25800	Transcription elongation factor 1 homolog	0.251898	0.220536	0.119971	0.327
N4XNA0	COCC4DRAFT_47081	S-formylglutathione hydrolase	0.453804	0.0704122	0.000609863	0.32697
N4WMD2	COCC4DRAFT_176635	Uncharacterized protein	0.207878	0.124492	0.0021884	0.326864
N4WRG9	COCC4DRAFT_85538	Calponin-homology (CH) domain-containing protein	0.0143099	0.162827	0.00178203	0.326733
N4WV57	COCC4DRAFT_198178	Uncharacterized protein	0.172974	0.203909	0.0674135	0.32652
N4WXX8	COCC4DRAFT_170830	WD_REPEATS_REGION domain-containing protein	0.0874422	-0.0801306	0.00176111	0.326281
N4WUX9	COCC4DRAFT_171012	Uncharacterized protein	0.00478838	0.30117	0.000699061	0.325929
N4XG50	COCC4DRAFT_35630	CBFD_NFYB_HMF domain-containing protein	0.382626	0.0581245	4.15535e-05	0.325708
N4X307	COCC4DRAFT_58296	Mannosyltransferase	0.564234	0.145111	0.240309	0.325574
N4WXL0	COCC4DRAFT_137468	Abhydrolase_2 domain-containing protein	0.187978	0.0961909	0.00586084	0.325476
N4XQD7	COCC4DRAFT_29491	Citrate synthase	0.00144343	0.265689	0.000352608	0.325407
N4WW54	COCC4DRAFT_182580	Uncharacterized protein	0.674758	-0.131186	0.241644	0.324557
N4X3T8	COCC4DRAFT_59821	Isocitrate dehydrogenase [NADP]	0.00412889	0.387559	0.0115587	0.32422
N4XVZ3	COCC4DRAFT_35452	Uncharacterized protein	0.0964864	0.127871	0.00609211	0.324124
N4XYQ8	COCC4DRAFT_182858	SEC7 domain-containing protein	1.22268e-05	0.215929	4.05367e-06	0.324019
N4XG28	COCC4DRAFT_67668	Glycoside hydrolase family 125 protein	0.00249559	0.262675	0.00324096	0.323933
N4X6J6	COCC4DRAFT_59120	J domain-containing protein	0.244178	0.0942216	0.000410059	0.32339
N4X6F5	COCC4DRAFT_57322	Ribosomal_L2_C domain-containing protein	0.278726	0.187311	0.0218286	0.322153
N4XP37	COCC4DRAFT_123866	Adenine phosphoribosyltransferase	0.833819	0.0427589	0.00541853	0.322023
N4XEY5	COCC4DRAFT_77140	EF-hand domain-containing protein	0.0720129	0.247315	0.000173975	0.321711
N4WUB8	COCC4DRAFT_28089	DNA primase	0.64386	-0.0242925	0.000259427	0.321689
N4WY94	COCC4DRAFT_76570	Uncharacterized protein	0.86896	0.0555158	0.0269159	0.321122
N4WPA4	COCC4DRAFT_204593	Uncharacterized protein	0.000678299	-0.466822	0.030192	0.320577
N4X4H3	COCC4DRAFT_148174	Eukaryotic translation initiation factor 3 subunit K	0.000176346	0.378115	0.0122192	0.320429
N4X466	COCC4DRAFT_62555	Uncharacterized protein	0.968818	0.00763988	0.115922	0.319844
N4WWS7	COCC4DRAFT_141470	Uncharacterized protein	0.00123151	0.430226	0.00557985	0.319592
N4WLY6	COCC4DRAFT_204139	Rhomboid domain-containing protein	0.00229119	0.422074	0.0159417	0.319566
N4XH10	COCC4DRAFT_39749	Uncharacterized protein	0.0600407	0.154409	0.000386417	0.319376
N4Y082	COCC4DRAFT_157077	Uncharacterized protein	0.507164	0.120977	0.11201	0.319273
N4XQV9	COCC4DRAFT_19012	Arginosuccinase	0.00700604	0.280698	0.00287432	0.319103
N4X248	COCC4DRAFT_145310	Uncharacterized protein	0.0887224	-0.1183	0.00130545	0.319015
N4XF71	COCC4DRAFT_138703	Uncharacterized protein	0.000934465	0.183548	0.000889563	0.319004
N4WSD9	COCC4DRAFT_33596	54S ribosomal protein L4, mitochondrial	0.461755	0.0855603	0.0217324	0.318202
N4XXE6	COCC4DRAFT_158318	Squalene synthase	0.000189337	0.377394	0.00105384	0.318108
N4X777	COCC4DRAFT_161741	Uncharacterized protein (Fragment)	0.354065	0.237818	0.188231	0.317845
N4WTM5	COCC4DRAFT_33258	J domain-containing protein	0.0746779	0.253197	0.0127266	0.317721
N4WX66	COCC4DRAFT_196375	Superoxide dismutase 1 copper chaperone	0.923154	0.00780296	0.0232577	0.317717
N4XMC0	COCC4DRAFT_166570	ADF-H domain-containing protein	0.026163	0.129068	0.00152295	0.317685
N4X7I5	COCC4DRAFT_58496	Uncharacterized protein	0.0467141	-0.26703	0.00998138	0.31726
N4X423	COCC4DRAFT_131845	Uncharacterized protein	0.32574	0.0758815	0.00237084	0.317108
N4XLH2	COCC4DRAFT_57015	FSH1 domain-containing protein	0.252132	0.140457	0.00265593	0.317064
N4WV52	COCC4DRAFT_199986	MICOS complex subunit MIC10	0.000115004	0.503783	0.000608465	0.316774
N4XTM4	COCC4DRAFT_36115	Xylulose kinase	0.967443	0.00387907	0.00873298	0.316716
N4XI23	COCC4DRAFT_31517	Glycoside hydrolase family 16 protein	0.0998445	0.389481	0.110557	0.316477
N4WZH0	COCC4DRAFT_136087	AP-3 complex subunit delta	0.0303967	0.302794	0.00638057	0.316319
N4X261	COCC4DRAFT_54540	DNA helicase	0.000986552	0.215215	0.00014564	0.315564
N4WJ06	COCC4DRAFT_208558	Uncharacterized protein	0.00340177	0.310893	0.000339803	0.315528
N4XTB3	COCC4DRAFT_129012	Uncharacterized protein	0.0164689	0.129301	2.52127e-05	0.315032
N4X8Y1	COCC4DRAFT_69784	Glycoside hydrolase family 1 protein	0.302422	0.0527902	0.00462963	0.314907
N4WQG4	COCC4DRAFT_52009	Vacuolar calcium ion transporter	0.304813	-0.118804	0.00696003	0.314878
N4WV70	COCC4DRAFT_41939	Uncharacterized protein	0.000210689	-0.986052	0.0637031	0.314731
N4XCY7	COCC4DRAFT_51162	WD_REPEATS_REGION domain-containing protein	0.0244371	0.205282	0.00941597	0.314319
N4XPZ2	COCC4DRAFT_18753	Zn(2)-C6 fungal-type domain-containing protein	0.00121713	0.400072	0.00461429	0.313603
N4WKP0	COCC4DRAFT_180061	Elongation factor 2	0.000798064	0.240732	0.000277488	0.313589
N4WJZ5	COCC4DRAFT_180898	NmrA domain-containing protein	0.934459	0.0282931	0.0412303	0.313466
N4XWG6	COCC4DRAFT_183804	BTB domain-containing protein	0.65812	0.132828	0.312628	0.313083
N4XQA3	COCC4DRAFT_35727	Uncharacterized protein	0.0361981	0.265483	0.0184297	0.312528
N4X222	PAC1	Nuclear distribution protein PAC1	0.000332551	0.359712	0.000748006	0.311994
N4XDC0	COCC4DRAFT_40666	Uncharacterized protein	0.00211989	0.223471	0.00269686	0.311664
N4XYL3	COCC4DRAFT_123141	PAT1 domain-containing protein	0.00324522	0.25212	0.00291025	0.311563
N4XAK2	COCC4DRAFT_158673	Separase	0.0641072	0.283357	0.0782434	0.311294
N4XIX5	COCC4DRAFT_160911	Uncharacterized protein	0.0488919	0.210671	0.010045	0.310981
N4WTK2	COCC4DRAFT_73034	Uncharacterized protein	0.0735143	0.434222	0.122702	0.310454
N4XP79	COCC4DRAFT_164347	J domain-containing protein	0.00116611	0.300671	0.00382574	0.308384
N4WV15	COCC4DRAFT_53942	Uncharacterized protein	0.477999	0.0557647	0.00154915	0.308334
N4WK76	COCC4DRAFT_75564	UTP--glucose-1-phosphate uridylyltransferase	0.0385982	0.161171	0.000560981	0.308122
N4X467	COCC4DRAFT_206826	Uncharacterized protein	0.00472608	0.538528	0.0674527	0.308072
N4WSD8	COCC4DRAFT_143428	Uncharacterized protein	0.478122	0.199841	0.12373	0.307961
N4X7A9	COCC4DRAFT_197973	Vesicular-fusion protein SEC18	0.220553	0.0674472	0.000131826	0.307872
N4WQW7	COCC4DRAFT_45992	L-ornithine N(5)-monooxygenase	0.337346	2.93862	0.942031	0.30782
N4XLE3	COCC4DRAFT_160253	SurE domain-containing protein	0.00210278	0.202565	4.98761e-05	0.307513
N4WXM8	COCC4DRAFT_45537	RIBOSOMAL_L9 domain-containing protein	0.020995	0.110384	0.000620979	0.307343
N4X915	COCC4DRAFT_37059	Uncharacterized protein	0.232558	0.102452	0.0059202	0.306962
N4WSM4	COCC4DRAFT_142652	Uncharacterized protein	0.0033573	0.437943	0.00368431	0.30689
N4X7A1	COCC4DRAFT_190536	Uncharacterized protein	0.156142	-0.275254	0.134456	0.306111
N4XWX1	COCC4DRAFT_29659	UBX domain-containing protein	0.0358233	0.314815	0.00683658	0.305931
N4XJI5	COCC4DRAFT_136982	Uncharacterized protein	0.750493	0.0454936	0.0464391	0.305468
N4XYR0	COCC4DRAFT_46122	Uncharacterized protein	0.346523	1.82944	0.90922	0.305223
N4X9Z3	COCC4DRAFT_52675	Uncharacterized protein	0.00395326	0.248549	7.99467e-05	0.304944
N4XW74	COCC4DRAFT_156487	Uncharacterized protein	0.252492	0.136927	0.00601486	0.304759
N4XCP1	COCC4DRAFT_160200	SET domain-containing protein	0.0567187	0.247734	0.00769917	0.304738
N4X1Z9	COCC4DRAFT_150013	Alpha-galactosidase	0.376886	-2.8304	0.405406	0.304223
N4XQ76	COCC4DRAFT_192182	Uncharacterized protein	0.299903	0.0645218	0.000159913	0.303722
N4Y0J1	COCC4DRAFT_29539	6PF2K domain-containing protein	0.0766762	0.198822	0.0146983	0.303525
N4XAD6	COCC4DRAFT_195324	Uncharacterized protein	0.489328	0.155676	0.135493	0.303357
N4X213	COCC4DRAFT_83076	Uncharacterized protein	0.0320617	0.207653	0.0042848	0.303286
N4WXH3	COCC4DRAFT_154274	Uncharacterized protein	0.524638	0.0961857	0.0112944	0.303235
N4X3Y9	COCC4DRAFT_54090	AAA domain-containing protein	0.251999	-0.497255	0.0026065	0.301597
N4X0F9	COCC4DRAFT_155076	Phosphatidate cytidylyltransferase	0.000517248	0.508098	0.0255608	0.300538
N4XTT3	COCC4DRAFT_46867	Uncharacterized protein	0.0050575	0.258986	0.00257685	0.30009
N4XC64	COCC4DRAFT_124395	Peptide-methionine (S)-S-oxide reductase	0.454561	0.101118	0.0568018	0.300012
N4XD54	COCC4DRAFT_98632	Uncharacterized protein (Fragment)	0.131508	-0.247099	0.0355235	0.299747
N4X1W3	COCC4DRAFT_38570	Uncharacterized protein	0.00203139	1.00783	0.339598	0.299605
N4X2R6	COCC4DRAFT_194621	Uncharacterized protein	0.128194	-4.81128	0.508863	0.299454
N4X421	COCC4DRAFT_75040	Eukaryotic translation initiation factor 2A	0.59678	0.0411153	0.00653398	0.299437
N4X390	COCC4DRAFT_45082	Cupin_2 domain-containing protein	0.36044	-0.187001	0.000841718	0.299413
N4WMQ6	COCC4DRAFT_34358	NmrA domain-containing protein	0.188211	0.0816503	0.00229104	0.29907
N4X5F5	COCC4DRAFT_131053	Uncharacterized protein	0.0852603	0.168536	0.00719314	0.299057
N4WF87	COCC4DRAFT_182059	Uncharacterized protein	0.418155	-0.0850325	0.00474226	0.298972
N4XRX1	COCC4DRAFT_127406	Uncharacterized protein	0.0682597	0.157486	0.00115852	0.298878
N4WWN2	COCC4DRAFT_168909	Fungal_trans domain-containing protein	0.0067082	0.16111	0.00534914	0.298626
N4WZ36	COCC4DRAFT_54354	Phosphotransferase	0.180444	0.126357	0.00502578	0.297496
N4XIL4	COCC4DRAFT_37143	Uncharacterized protein	0.100969	0.122356	0.00238183	0.297342
N4X7P2	COCC4DRAFT_31011	Chromatin modification-related protein EAF6	0.262298	0.0943346	0.00273502	0.297255
N4X0V0	COCC4DRAFT_31923	DJ-1_PfpI domain-containing protein	0.0585896	-0.372753	0.0427726	0.296802
N4X544	COCC4DRAFT_75823	RNase H domain-containing protein	0.0739391	0.244685	0.00591252	0.295872
N4XFT3	COCC4DRAFT_41407	Uncharacterized protein	0.0182581	0.238618	0.00301493	0.295838
N4X461	COCC4DRAFT_204067	Uncharacterized protein	0.000486803	0.596928	0.0295457	0.295642
N4XF18	COCC4DRAFT_50555	Uncharacterized protein	0.141141	0.746616	0.427846	0.295244
N4XBP4	COCC4DRAFT_194615	Uncharacterized protein	0.0021336	0.221756	5.75925e-05	0.294661
N4XDR7	COCC4DRAFT_165652	Cell division cycle protein 123	0.05067	0.492511	0.0384601	0.294217
N4XTJ6	COCC4DRAFT_125722	Uncharacterized protein	0.067814	0.1036	0.000215352	0.293751
N4X4E8	COCC4DRAFT_43671	Uncharacterized protein	0.158259	0.181674	0.008395	0.293519
N4Y062	COCC4DRAFT_157025	Pyr_redox_2 domain-containing protein	0.010288	0.556779	0.0916132	0.293288
N4XV16	COCC4DRAFT_159100	Uncharacterized protein	0.0276376	0.220757	0.00269634	0.293217
N4XJZ3	COCC4DRAFT_50211	Uncharacterized protein	0.00534061	-0.238872	0.0273625	0.29319
N4XFV9	COCC4DRAFT_137283	HECT domain-containing protein	0.0311821	0.265865	0.0374135	0.293107
N4X4G3	COCC4DRAFT_73623	Uncharacterized protein	0.000348993	0.263771	0.00184419	0.293005
N4X1H4	COCC4DRAFT_134204	Uncharacterized protein	0.0178261	0.716783	0.0114111	0.292817
N4WY00	COCC4DRAFT_50246	Ribosomal_L16 domain-containing protein	0.00478091	0.209377	0.00567407	0.292797
N4X3V5	COCC4DRAFT_152083	S4 RNA-binding domain-containing protein	0.0389254	0.229462	0.0132135	0.292698
N4WQR8	COCC4DRAFT_200972	Oxidored_q6 domain-containing protein	0.00623156	0.41031	0.0225861	0.292244
N4XYA0	COCC4DRAFT_185976	FHA domain-containing protein	0.652578	0.0695276	0.0632401	0.29221
N4Y0C7	COCC4DRAFT_184185	Uncharacterized protein	0.0308998	0.547696	0.105556	0.292201
N4X174	COCC4DRAFT_137399	Uncharacterized protein	0.0102379	0.126031	0.000585888	0.292034
N4XXE9	COCC4DRAFT_185355	Transcription elongation factor SPT5	0.78937	-0.0169311	0.000452383	0.292013
[truncated: 4,467 more rows]
