# Supplementary material for: Genome-wide CRISPRi screen and proteomic profiling identify key genes related to ferulic acid’s antifungal activity
Source: mBio. 2025 Aug 25;16(10):e01909-25. doi: 10.1128/mbio.01909-25 (PMC12505964; doi:10.1128/mbio.01909-25)
Supplement: Table S5 — Oligonucleotides. [file mbio.01909-25-s0007.xlsx]

## Sheet: Oligos
	Amplicon-seq-oligos
CRISPRi Forward	tcgtcggcagcgtcagatgtgtataagagacagTGGGAACGAAACTCTGGGAG
CRISPRi Reverse	gtctcgtgggctcggagatgtgtataagagacagTGGAAGTTGGATATGGCTCG
	RT-qPCR oligos
Gene	Forward	Reverse
ERG9	ATCCACGAGCAATCCACTTT	GCACTTCACGGTTGTTGAATAC
ERG20	AGGAAGCATGTGACTGGTATG	AACGGTCTTGTTGGAGAGAATAG
IDI1	CAAATGACGAAAGCGGAGAAAC	TACCGGCACCAATAGCATTATC
ERG19	GCGACCTACGCCAATTAAGA	AACCAGCTGCTGTAGGAAAG
ERG8	TCATTGTCAAGCTCAGGGTAAA	GCGGGTGGGAATCTTCTATATC
ERG12	CTGCACCGGGAAAGGTTATTA	CGCTTATTAGCAGGTAGGTTCTC
HMG1	TCCGCATTCGCTTATCTATCC	GGAGTCTTTATTTGGAGCAGTTTC
HMG2	CTCTAAAGAAGCCGCCGATATT	TCATCAAGGGAAGGCAAAGTC
ERG10	GGACGAGGAACCTGCTAGATTA	TCGTTGATTGGAGAAGCGTTAG
ERG13	CATCTGTTTATGCCGCCTTTG	GCTAAACCGGAACCGTAAGA
Act1	GATTCTGAGGTTGCTGCTTTG	ACCGACGATAGATGGGAAGA
	CRISPR gRNA oligos
P_ERG9_gRNA_F	GAGCAGCGAGAACACGACCAGTTTT
P_ERG9_gRNA_R	TGGTCGTGTTCTCGCTGCTCGATCA
